# Supplementary material for: Molecular detection of hrHPV-induced high-grade squamous intraepithelial lesions of the cervix through a targeted RNA next generation sequencing assay
Source: Mol Med. 2025 May 30;31:215. doi: 10.1186/s10020-025-01238-x (PMC12125924; doi:10.1186/s10020-025-01238-x)
Supplement: Supplementary file 1 — Supplementary Material 1: SuppData 1. [file 10020_2025_1238_MOESM1_ESM.zip]

Archive with 5 entries (4 files):
- SuppData1/
- SuppData1/HPV_detection.html
- SuppData1/performances_detection_seuil_0.05%.csv
- SuppData1/Sensitivity_and_Specificity.png
- SuppData1/Thumbs.db
