# Supplementary material for: Molecular detection of hrHPV-induced high-grade squamous intraepithelial lesions of the cervix through a targeted RNA next generation sequencing assay
Source: Mol Med. 2025 May 30;31:215. doi: 10.1186/s10020-025-01238-x (PMC12125924; doi:10.1186/s10020-025-01238-x)
Supplement: Supplementary file 1 — Supplementary Material 1: SuppData 1. [file 10020_2025_1238_MOESM1_ESM.zip › SuppData1/performances_detection_seuil_0.05%.csv]

threshold	SampleName	ref_test_genotypage	Gynie	Genotype	match	true_pos	true_neg	false_pos	false_neg	sensitivity	specificity	accuracy	jaccard
0.05	Cytics-C6-100	Anyplex™ II HPV 28 DETECTION	16,45,73	18	missing	0	12	3	1	0	0.8	0.75	1
0.05	Cytics-C6-102	Anyplex™ II HPV 28 DETECTION	16,58,73	16,73	all geno	2	13	1	0	1	0.928571428571429	0.9375	0.333333333333333
0.05	Cytics-C6-103	Anyplex™ II HPV 28 DETECTION	16,31,35,58	16,31	all geno	2	12	2	0	1	0.857142857142857	0.875	0.5
0.05	Cytics-C6-104	Anyplex™ II HPV 28 DETECTION	16,35,39,52,58,73	16,39,35	all geno	3	10	3	0	1	0.769230769230769	0.8125	0.5
0.05	Cytics-C6-105	Anyplex™ II HPV 28 DETECTION	16,18,51,66,68,73,82	16,18,33	missing	2	8	5	1	0.666666666666667	0.615384615384615	0.625	0.75
0.05	Cytics-C6-106	Anyplex™ II HPV 28 DETECTION	16,18,58	18,58	all geno	2	13	1	0	1	0.928571428571429	0.9375	0.333333333333333
0.05	Cytics-C6-107	Anyplex™ II HPV 28 DETECTION	16,31,45,66,73	16,45	all geno	2	11	3	0	1	0.785714285714286	0.8125	0.6
0.05	Cytics-C6-108	Anyplex™ II HPV 28 DETECTION	16,18	18,31	missing	1	13	1	1	0.5	0.928571428571429	0.875	0.666666666666667
0.05	Cytics-C6-109	Anyplex™ II HPV 28 DETECTION	16,18,35	18,51	missing	1	12	2	1	0.5	0.857142857142857	0.8125	0.75
0.05	Cytics-C6-110	Anyplex™ II HPV 28 DETECTION	16,18	18,33,35	missing	1	12	1	2	0.333333333333333	0.923076923076923	0.8125	0.75
0.05	Cytics-C6-111	Anyplex™ II HPV 28 DETECTION	16,35,52,66,73	16	all geno	1	11	4	0	1	0.733333333333333	0.75	0.8
0.05	Cytics-C6-112	Anyplex™ II HPV 28 DETECTION	16,35	16,52,59	missing	1	12	1	2	0.333333333333333	0.923076923076923	0.8125	0.75
0.05	Cytics-C6-113	Anyplex™ II HPV 28 DETECTION	16,35,58	35,52	missing	1	12	2	1	0.5	0.857142857142857	0.8125	0.75
0.05	Cytics-C6-114	Anyplex™ II HPV 28 DETECTION	16	16	exact	1	15	0	0	1	1	1	0
0.05	Cytics-C6-115	Anyplex™ II HPV 28 DETECTION	16,39,59	16,59	all geno	2	13	1	0	1	0.928571428571429	0.9375	0.333333333333333
0.05	Cytics-C6-116	Anyplex™ II HPV 28 DETECTION	16	16	exact	1	15	0	0	1	1	1	0
0.05	Cytics-C6-118	Anyplex™ II HPV 28 DETECTION	16,35	16	all geno	1	14	1	0	1	0.933333333333333	0.9375	0.5
0.05	Cytics-C6-120	Anyplex™ II HPV 28 DETECTION	16,56	16,56	exact	2	14	0	0	1	1	1	0
0.05	Cytics-C6-121	Anyplex™ II HPV 28 DETECTION	16,82	16,39	missing	1	13	1	1	0.5	0.928571428571429	0.875	0.666666666666667
0.05	Cytics-C6-123	Anyplex™ II HPV 28 DETECTION	16	16	exact	1	15	0	0	1	1	1	0
0.05	Cytics-C6-124	Anyplex™ II HPV 28 DETECTION	16,18,35,51	16,51	all geno	2	12	2	0	1	0.857142857142857	0.875	0.5
0.05	Cytics-C6-125	Anyplex™ II HPV 28 DETECTION	16,31,35,39	16	all geno	1	12	3	0	1	0.8	0.8125	0.75
0.05	Cytics-C6-126	Anyplex™ II HPV 28 DETECTION	16,31,35	16	all geno	1	13	2	0	1	0.866666666666667	0.875	0.666666666666667
0.05	Cytics-C6-127	Anyplex™ II HPV 28 DETECTION	16,33	16,33	exact	2	14	0	0	1	1	1	0
0.05	Cytics-C6-128	Anyplex™ II HPV 28 DETECTION	16	16	exact	1	15	0	0	1	1	1	0
0.05	Cytics-C6-129	Anyplex™ II HPV 28 DETECTION	16,31,35,39,45,52,56,66	16,31,59	missing	2	7	6	1	0.666666666666667	0.538461538461538	0.5625	0.777777777777778
0.05	Cytics-C6-130	Anyplex™ II HPV 28 DETECTION	16,31,35,45,68	16,45	all geno	2	11	3	0	1	0.785714285714286	0.8125	0.6
0.05	Cytics-C6-131	Anyplex™ II HPV 28 DETECTION	16,31,35	16,31	all geno	2	13	1	0	1	0.928571428571429	0.9375	0.333333333333333
0.05	Cytics-C6-132	Anyplex™ II HPV 28 DETECTION	16,35	16,31	missing	1	13	1	1	0.5	0.928571428571429	0.875	0.666666666666667
0.05	Cytics-C6-133	Anyplex™ II HPV 28 DETECTION	16,18,31,39,45,58	18,31,39	all geno	3	10	3	0	1	0.769230769230769	0.8125	0.5
0.05	Cytics-C6-137	Anyplex™ II HPV 28 DETECTION	16,18,33,51,52,56,68	16,68	all geno	2	9	5	0	1	0.642857142857143	0.6875	0.714285714285714
0.05	Cytics-C6-139	Anyplex™ II HPV 28 DETECTION	35	none	all geno	0	15	1	0	NA	0.9375	0.9375	1
0.05	Cytics-C6-141	Anyplex™ II HPV 28 DETECTION	16,52	16	all geno	1	14	1	0	1	0.933333333333333	0.9375	0.5
0.05	Cytics-C6-143	Anyplex™ II HPV 28 DETECTION	16,31,33,35,39,45,52,56,58,59,66,68,73	33	all geno	1	3	12	0	1	0.2	0.25	0.923076923076923
0.05	Cytics-C6-146	Anyplex™ II HPV 28 DETECTION	16,52	16	all geno	1	14	1	0	1	0.933333333333333	0.9375	0.5
0.05	Cytics-C6-147	Anyplex™ II HPV 28 DETECTION	16,18,31,51,56,58,66	16,18	all geno	2	9	5	0	1	0.642857142857143	0.6875	0.714285714285714
0.05	Cytics-C6-148	Anyplex™ II HPV 28 DETECTION	16,18,31,35,39,52,56,58,59,66,82	16,82	all geno	2	5	9	0	1	0.357142857142857	0.4375	0.818181818181818
0.05	Cytics-C6-150	Anyplex™ II HPV 28 DETECTION	16,33,52,56,58,59	16	all geno	1	10	5	0	1	0.666666666666667	0.6875	0.833333333333333
0.05	Cytics-C6-152	Anyplex™ II HPV 28 DETECTION	16,18,31,35,52,56,58,66,73	16	all geno	1	7	8	0	1	0.466666666666667	0.5	0.888888888888889
0.05	Cytics-C6-153	Anyplex™ II HPV 28 DETECTION	16,52	16	all geno	1	14	1	0	1	0.933333333333333	0.9375	0.5
0.05	Cytics-C6-156	Anyplex™ II HPV 28 DETECTION	16,31,35,52,58,73	35	all geno	1	10	5	0	1	0.666666666666667	0.6875	0.833333333333333
0.05	Cytics-C6-157	Anyplex™ II HPV 28 DETECTION	16,18	16	all geno	1	14	1	0	1	0.933333333333333	0.9375	0.5
0.05	Cytics-C6-158	Anyplex™ II HPV 28 DETECTION	18,51,59	18,33	missing	1	12	2	1	0.5	0.857142857142857	0.8125	0.75
0.05	Cytics-C6-159	Anyplex™ II HPV 28 DETECTION	16,18,31,39,45,52,56,66	31,73	missing	1	7	7	1	0.5	0.5	0.5	0.888888888888889
0.05	Cytics-C6-160	Anyplex™ II HPV 28 DETECTION	16,18,31,33,35,39,52,59,66	16,56	missing	1	6	8	1	0.5	0.428571428571429	0.4375	0.9
0.05	Cytics-C6-161	Anyplex™ II HPV 28 DETECTION	16,33,39,45,52,56	16	all geno	1	10	5	0	1	0.666666666666667	0.6875	0.833333333333333
0.05	Cytics-C6-162	Anyplex™ II HPV 28 DETECTION	16,18,31,33,39,51,52,56,58	39	all geno	1	7	8	0	1	0.466666666666667	0.5	0.888888888888889
0.05	Cytics-C6-163	Anyplex™ II HPV 28 DETECTION	16,18,31,33,39,51,52,58,59	16,51	all geno	2	7	7	0	1	0.5	0.5625	0.777777777777778
0.05	Cytics-C6-164	Anyplex™ II HPV 28 DETECTION	16,18,31,33,39,51,52,58,59	16,35	missing	1	6	8	1	0.5	0.428571428571429	0.4375	0.9
0.05	Cytics-C6-165	Anyplex™ II HPV 28 DETECTION	16,18,31,33,39,52	16,18,52	all geno	3	10	3	0	1	0.769230769230769	0.8125	0.5
0.05	Cytics-C6-166	Anyplex™ II HPV 28 DETECTION	16,31,35,39,51	16,51	all geno	2	11	3	0	1	0.785714285714286	0.8125	0.6
0.05	Cytics-C6-167	Anyplex™ II HPV 28 DETECTION	16,18,51,52,56,58,66,73	58,73	all geno	2	8	6	0	1	0.571428571428571	0.625	0.75
0.05	Cytics-C6-168	Anyplex™ II HPV 28 DETECTION	16,35,51,52,58,73	16,33	missing	1	9	5	1	0.5	0.642857142857143	0.625	0.857142857142857
0.05	Cytics-C6-169	Anyplex™ II HPV 28 DETECTION	16,18,31,33,35,45,51,56,58,68	16,31	all geno	2	6	8	0	1	0.428571428571429	0.5	0.8
0.05	Cytics-C6-170	Anyplex™ II HPV 28 DETECTION	16,31,33,52,58,59,68	33	all geno	1	9	6	0	1	0.6	0.625	0.857142857142857
0.05	Cytics-C6-171	Anyplex™ II HPV 28 DETECTION	16,31,58	31,58	all geno	2	13	1	0	1	0.928571428571429	0.9375	0.333333333333333
0.05	Cytics-C6-172	Anyplex™ II HPV 28 DETECTION	16,31,33,35,51,58	31,51	all geno	2	10	4	0	1	0.714285714285714	0.75	0.666666666666667
0.05	Cytics-C6-173	Anyplex™ II HPV 28 DETECTION	16	16	exact	1	15	0	0	1	1	1	0
0.05	Cytics-C6-174	Anyplex™ II HPV 28 DETECTION	16,31,35,51,58	33,52	missing	0	9	5	2	0	0.642857142857143	0.5625	1
0.05	Cytics-C6-175	Anyplex™ II HPV 28 DETECTION	16,31,35,51,58	16,31	all geno	2	11	3	0	1	0.785714285714286	0.8125	0.6
0.05	Cytics-C6-177	Anyplex™ II HPV 28 DETECTION	16	16	exact	1	15	0	0	1	1	1	0
0.05	Cytics-C6-178	Anyplex™ II HPV 28 DETECTION	16,52,58,59	52,58	all geno	2	12	2	0	1	0.857142857142857	0.875	0.5
0.05	Cytics-C6-179	Anyplex™ II HPV 28 DETECTION	16,35,52,58	16,58	all geno	2	12	2	0	1	0.857142857142857	0.875	0.5
0.05	Cytics-C6-180	Anyplex™ II HPV 28 DETECTION	16,31,33,35,51,52,58	33,52	all geno	2	9	5	0	1	0.642857142857143	0.6875	0.714285714285714
0.05	Cytics-C6-181	Anyplex™ II HPV 28 DETECTION	16,31,33,35,51,58	35	all geno	1	10	5	0	1	0.666666666666667	0.6875	0.833333333333333
0.05	Cytics-C6-182	Anyplex™ II HPV 28 DETECTION	16,31,33,35,51,52,58	16,58	all geno	2	9	5	0	1	0.642857142857143	0.6875	0.714285714285714
0.05	Cytics-C6-183	Anyplex™ II HPV 28 DETECTION	16,18,31,35,59,66	16,33	missing	1	9	5	1	0.5	0.642857142857143	0.625	0.857142857142857
0.05	Cytics-C6-184	Anyplex™ II HPV 28 DETECTION	16,45	45	all geno	1	14	1	0	1	0.933333333333333	0.9375	0.5
0.05	Cytics-C6-185	Anyplex™ II HPV 28 DETECTION	16,58	16	all geno	1	14	1	0	1	0.933333333333333	0.9375	0.5
0.05	Cytics-C6-187	Anyplex™ II HPV 28 DETECTION	16,31,35,51,58	35,51	all geno	2	11	3	0	1	0.785714285714286	0.8125	0.6
0.05	Cytics-C6-37	Anyplex™ II HPV 28 DETECTION	16,59,68	16	all geno	1	13	2	0	1	0.866666666666667	0.875	0.666666666666667
0.05	Cytics-C6-52	Anyplex™ II HPV 28 DETECTION	16,18	16,18	exact	2	14	0	0	1	1	1	0
0.05	Cytics-C6-54	Anyplex™ II HPV 28 DETECTION	16,18	18,33	missing	1	13	1	1	0.5	0.928571428571429	0.875	0.666666666666667
0.05	Cytics-C6-55	Anyplex™ II HPV 28 DETECTION	16,56	16,33,56	missing	2	13	0	1	0.666666666666667	1	0.9375	0.333333333333333
0.05	Cytics-C6-58	Anyplex™ II HPV 28 DETECTION	16,52,68	16,52,31	missing	2	12	1	1	0.666666666666667	0.923076923076923	0.875	0.5
0.05	Cytics-C6-59	Anyplex™ II HPV 28 DETECTION	16	16,31	missing	1	14	0	1	0.5	1	0.9375	0.5
0.05	Cytics-C6-60	Anyplex™ II HPV 28 DETECTION	16,56,68,73	16,56	all geno	2	12	2	0	1	0.857142857142857	0.875	0.5
0.05	Cytics-C6-62	Anyplex™ II HPV 28 DETECTION	16,31	16,31	exact	2	14	0	0	1	1	1	0
0.05	Cytics-C6-64	Anyplex™ II HPV 28 DETECTION	16,18,31	16	all geno	1	13	2	0	1	0.866666666666667	0.875	0.666666666666667
0.05	Cytics-C6-65	Anyplex™ II HPV 28 DETECTION	31,51,56,73	16,51	missing	1	11	3	1	0.5	0.785714285714286	0.75	0.8
0.05	Cytics-C6-68	Anyplex™ II HPV 28 DETECTION	16,68	16,68	exact	2	14	0	0	1	1	1	0
0.05	Cytics-C6-69	Anyplex™ II HPV 28 DETECTION	16,52	16,33	missing	1	13	1	1	0.5	0.928571428571429	0.875	0.666666666666667
0.05	Cytics-C6-70	Anyplex™ II HPV 28 DETECTION	16,58,59,73	16,58	all geno	2	12	2	0	1	0.857142857142857	0.875	0.5
0.05	Cytics-C6-71	Anyplex™ II HPV 28 DETECTION	16,18,33,52	18,33	all geno	2	12	2	0	1	0.857142857142857	0.875	0.5
0.05	Cytics-C6-72	Anyplex™ II HPV 28 DETECTION	16,18,52,56	16,56	all geno	2	12	2	0	1	0.857142857142857	0.875	0.5
0.05	Cytics-C6-75	Anyplex™ II HPV 28 DETECTION	16,31	16	all geno	1	14	1	0	1	0.933333333333333	0.9375	0.5
0.05	Cytics-C6-78	Anyplex™ II HPV 28 DETECTION	16,31,52	16	all geno	1	13	2	0	1	0.866666666666667	0.875	0.666666666666667
0.05	Cytics-C6-79	Anyplex™ II HPV 28 DETECTION	18,66	18,66	exact	2	14	0	0	1	1	1	0
0.05	Cytics-C6-82	Anyplex™ II HPV 28 DETECTION	16	16	exact	1	15	0	0	1	1	1	0
0.05	Cytics-C6-83	Anyplex™ II HPV 28 DETECTION	16	16,68	missing	1	14	0	1	0.5	1	0.9375	0.5
0.05	Cytics-C6-84	Anyplex™ II HPV 28 DETECTION	16,52,58,59	16,52,58	all geno	3	12	1	0	1	0.923076923076923	0.9375	0.25
0.05	Cytics-C6-85	Anyplex™ II HPV 28 DETECTION	16,18,56,68	16	all geno	1	12	3	0	1	0.8	0.8125	0.75
0.05	Cytics-C6-86	Anyplex™ II HPV 28 DETECTION	16,18,52	16	all geno	1	13	2	0	1	0.866666666666667	0.875	0.666666666666667
0.05	Cytics-C6-87	Anyplex™ II HPV 28 DETECTION	16,18,56,73	16	all geno	1	12	3	0	1	0.8	0.8125	0.75
0.05	Cytics-C6-88	Anyplex™ II HPV 28 DETECTION	16	16	exact	1	15	0	0	1	1	1	0
0.05	Cytics-C6-89	Anyplex™ II HPV 28 DETECTION	16	18	missing	0	14	1	1	0	0.933333333333333	0.875	1
0.05	Cytics-C6-90	Anyplex™ II HPV 28 DETECTION	16	18	missing	0	14	1	1	0	0.933333333333333	0.875	1
0.05	Cytics-C6-91	Anyplex™ II HPV 28 DETECTION	16,52	16,52	exact	2	14	0	0	1	1	1	0
0.05	Cytics-C6-92	Anyplex™ II HPV 28 DETECTION	16,31	16,31	exact	2	14	0	0	1	1	1	0
0.05	Cytics-C6-93	Anyplex™ II HPV 28 DETECTION	16,45,52,59,68	16,35,45	missing	2	10	3	1	0.666666666666667	0.769230769230769	0.75	0.666666666666667
0.05	Cytics-C6-94	Anyplex™ II HPV 28 DETECTION	16,18,52	16,52	all geno	2	13	1	0	1	0.928571428571429	0.9375	0.333333333333333
0.05	Cytics-C6-95	Anyplex™ II HPV 28 DETECTION	16,51,66	16,66,51	exact	3	13	0	0	1	1	1	0
0.05	Cytics-C6-96	Anyplex™ II HPV 28 DETECTION	56,73	16,39,56	missing	1	12	1	2	0.333333333333333	0.923076923076923	0.8125	0.75
0.05	Cytics-C6-97	Anyplex™ II HPV 28 DETECTION	18,33	18,33	exact	2	14	0	0	1	1	1	0
0.05	Cytics-C6-99	Anyplex™ II HPV 28 DETECTION	16,66	16,66	exact	2	14	0	0	1	1	1	0
0.05	Cytics-HPV-110	Anyplex™ II HPV 28 DETECTION	16,18,51,52,56	16	all geno	1	11	4	0	1	0.733333333333333	0.75	0.8
0.05	Cytics-HPV-112	Anyplex™ II HPV 28 DETECTION	16,39,58	16,58,39	exact	3	13	0	0	1	1	1	0
0.05	Cytics-HPV-114	Anyplex™ II HPV 28 DETECTION	16,31	16,31	exact	2	14	0	0	1	1	1	0
0.05	Cytics-HPV-115	Anyplex™ II HPV 28 DETECTION	16,31	16,31	exact	2	14	0	0	1	1	1	0
0.05	Cytics-HPV-116	Anyplex™ II HPV 28 DETECTION	16,56	16,56	exact	2	14	0	0	1	1	1	0
0.05	Cytics-HPV-118	Anyplex™ II HPV 28 DETECTION	16,18,52,56	18,33,56	missing	2	11	2	1	0.666666666666667	0.846153846153846	0.8125	0.6
0.05	Cytics-HPV-119	Anyplex™ II HPV 28 DETECTION	51,52	18,52	missing	1	13	1	1	0.5	0.928571428571429	0.875	0.666666666666667
0.05	Cytics-HPV-120	Anyplex™ II HPV 28 DETECTION	16,51,52,56	16,51,56	all geno	3	12	1	0	1	0.923076923076923	0.9375	0.25
0.05	Cytics-HPV-121	Anyplex™ II HPV 28 DETECTION	16,52	16,52	exact	2	14	0	0	1	1	1	0
0.05	Cytics-HPV-122	Anyplex™ II HPV 28 DETECTION	16,33,51	16,33,51	exact	3	13	0	0	1	1	1	0
0.05	Cytics-HPV-124	Anyplex™ II HPV 28 DETECTION	16,39,52	16,51	missing	1	12	2	1	0.5	0.857142857142857	0.8125	0.75
0.05	Cytics-HPV-126	Anyplex™ II HPV 28 DETECTION	16,18,52,56	16	all geno	1	12	3	0	1	0.8	0.8125	0.75
0.05	Cytics-HPV-127	Anyplex™ II HPV 28 DETECTION	16	16	exact	1	15	0	0	1	1	1	0
0.05	Cytics-HPV-128	Anyplex™ II HPV 28 DETECTION	16	16	exact	1	15	0	0	1	1	1	0
0.05	Cytics-HPV-129	Anyplex™ II HPV 28 DETECTION	16,31,35,51,52,56,66,82	16	all geno	1	8	7	0	1	0.533333333333333	0.5625	0.875
0.05	Cytics-HPV-130	Anyplex™ II HPV 28 DETECTION	16,52	16	all geno	1	14	1	0	1	0.933333333333333	0.9375	0.5
0.05	Cytics-HPV-131	Anyplex™ II HPV 28 DETECTION	16	16	exact	1	15	0	0	1	1	1	0
0.05	Cytics-HPV-132	Anyplex™ II HPV 28 DETECTION	16	16	exact	1	15	0	0	1	1	1	0
0.05	Cytics-HPV-133	Anyplex™ II HPV 28 DETECTION	16,39,52	16	all geno	1	13	2	0	1	0.866666666666667	0.875	0.666666666666667
0.05	Cytics-HPV-134	Anyplex™ II HPV 28 DETECTION	16	16	exact	1	15	0	0	1	1	1	0
0.05	Cytics-HPV-137	Anyplex™ II HPV 28 DETECTION	16	16	exact	1	15	0	0	1	1	1	0
0.05	Cytics-HPV-138	Anyplex™ II HPV 28 DETECTION	16	16	exact	1	15	0	0	1	1	1	0
0.05	Cytics-HPV-140	Anyplex™ II HPV 28 DETECTION	16,18,39	18	all geno	1	13	2	0	1	0.866666666666667	0.875	0.666666666666667
0.05	Cytics-HPV-141	Anyplex™ II HPV 28 DETECTION	16,18	16	all geno	1	14	1	0	1	0.933333333333333	0.9375	0.5
0.05	Cytics-HPV-42	Anyplex™ II HPV 28 DETECTION	16	16	exact	1	15	0	0	1	1	1	0
0.05	Cytics-HPV-60	Anyplex™ II HPV 28 DETECTION	16,51	16	all geno	1	14	1	0	1	0.933333333333333	0.9375	0.5
0.05	Cytics-HPV-61	Anyplex™ II HPV 28 DETECTION	16,35,66	16,35	all geno	2	13	1	0	1	0.928571428571429	0.9375	0.333333333333333
0.05	Cytics-HPV-63	Anyplex™ II HPV 28 DETECTION	51	18,51	missing	1	14	0	1	0.5	1	0.9375	0.5
0.05	Cytics-HPV-64	Anyplex™ II HPV 28 DETECTION	16,68	16,68	exact	2	14	0	0	1	1	1	0
0.05	Cytics-HPV-65	Anyplex™ II HPV 28 DETECTION	16,39,66	16,66,39	exact	3	13	0	0	1	1	1	0
0.05	Cytics-HPV-68	Anyplex™ II HPV 28 DETECTION	16,18,39	18,68	missing	1	12	2	1	0.5	0.857142857142857	0.8125	0.75
0.05	Cytics-HPV-69	Anyplex™ II HPV 28 DETECTION	none	18,59	missing	0	14	0	2	0	1	0.875	1
0.05	Cytics-HPV-70	Anyplex™ II HPV 28 DETECTION	none	16,59	missing	0	14	0	2	0	1	0.875	1
0.05	Cytics-HPV-71	Anyplex™ II HPV 28 DETECTION	16,31,33,35,51	16,31,33	all geno	3	11	2	0	1	0.846153846153846	0.875	0.4
0.05	Cytics-HPV-72	Anyplex™ II HPV 28 DETECTION	16,58,66	16,31,58	missing	2	12	1	1	0.666666666666667	0.923076923076923	0.875	0.5
0.05	Cytics-HPV-77	Anyplex™ II HPV 28 DETECTION	16,31,52,68	16,31,52	all geno	3	12	1	0	1	0.923076923076923	0.9375	0.25
0.05	Cytics-HPV-78	Anyplex™ II HPV 28 DETECTION	16	16,59	missing	1	14	0	1	0.5	1	0.9375	0.5
0.05	Cytics-HPV-80	Anyplex™ II HPV 28 DETECTION	16,58,66	16,52	missing	1	12	2	1	0.5	0.857142857142857	0.8125	0.75
0.05	Cytics-HPV-81	Anyplex™ II HPV 28 DETECTION	16,58,82	16,58	all geno	2	13	1	0	1	0.928571428571429	0.9375	0.333333333333333
0.05	Cytics-HPV-82	Anyplex™ II HPV 28 DETECTION	16,45,73	16,45	all geno	2	13	1	0	1	0.928571428571429	0.9375	0.333333333333333
0.05	Cytics-HPV-87	Anyplex™ II HPV 28 DETECTION	16,35	16,66,35	missing	2	13	0	1	0.666666666666667	1	0.9375	0.333333333333333
0.05	Cytics-HPV-88	Anyplex™ II HPV 28 DETECTION	18	18,33	missing	1	14	0	1	0.5	1	0.9375	0.5
0.05	Cytics-C6-01	Roche Cobas® HPV	16	16	exact	1	13	0	0	1	1	1	0
0.05	Cytics-C6-02	Roche Cobas® HPV	16,18,45,51,52	16	all geno	1	9	4	0	1	0.692307692307692	0.714285714285714	0.8
0.05	Cytics-C6-03	Roche Cobas® HPV	16,52,56	16	all geno	1	11	2	0	1	0.846153846153846	0.857142857142857	0.666666666666667
0.05	Cytics-C6-04	Roche Cobas® HPV	16,18,51	18	all geno	1	11	2	0	1	0.846153846153846	0.857142857142857	0.666666666666667
0.05	Cytics-C6-05	Roche Cobas® HPV	16	16	exact	1	13	0	0	1	1	1	0
0.05	Cytics-C6-06	Roche Cobas® HPV	16	16	exact	1	13	0	0	1	1	1	0
0.05	Cytics-C6-07	Roche Cobas® HPV	16,31	16	all geno	1	12	1	0	1	0.923076923076923	0.928571428571429	0.5
0.05	Cytics-C6-08	Roche Cobas® HPV	none	18	missing	0	13	0	1	0	1	0.928571428571429	1
0.05	Cytics-C6-10	Roche Cobas® HPV	16	16	exact	1	13	0	0	1	1	1	0
0.05	Cytics-C6-101	Roche Cobas® HPV	16,18,35	16,18	all geno	2	11	1	0	1	0.916666666666667	0.928571428571429	0.333333333333333
0.05	Cytics-C6-11	Roche Cobas® HPV	16	16	exact	1	13	0	0	1	1	1	0
0.05	Cytics-C6-117	Roche Cobas® HPV	16	16	exact	1	13	0	0	1	1	1	0
0.05	Cytics-C6-119	Roche Cobas® HPV	16	16	exact	1	13	0	0	1	1	1	0
0.05	Cytics-C6-12	Roche Cobas® HPV	16,56	16	all geno	1	12	1	0	1	0.923076923076923	0.928571428571429	0.5
0.05	Cytics-C6-122	Roche Cobas® HPV	16,35	16	all geno	1	12	1	0	1	0.923076923076923	0.928571428571429	0.5
0.05	Cytics-C6-13	Roche Cobas® HPV	16	16	exact	1	13	0	0	1	1	1	0
0.05	Cytics-C6-134	Roche Cobas® HPV	52	18	missing	0	12	1	1	0	0.923076923076923	0.857142857142857	1
0.05	Cytics-C6-138	Roche Cobas® HPV	16	16	exact	1	13	0	0	1	1	1	0
0.05	Cytics-C6-14	Roche Cobas® HPV	16,18,59	16	all geno	1	11	2	0	1	0.846153846153846	0.857142857142857	0.666666666666667
0.05	Cytics-C6-140	Roche Cobas® HPV	35	none	all geno	0	13	1	0	NA	0.928571428571429	0.928571428571429	1
0.05	Cytics-C6-142	Roche Cobas® HPV	16	16	exact	1	13	0	0	1	1	1	0
0.05	Cytics-C6-15	Roche Cobas® HPV	16,18,52,58,59,66	16	all geno	1	8	5	0	1	0.615384615384615	0.642857142857143	0.833333333333333
0.05	Cytics-C6-154	Roche Cobas® HPV	16,31	16	all geno	1	12	1	0	1	0.923076923076923	0.928571428571429	0.5
0.05	Cytics-C6-155	Roche Cobas® HPV	16,18,31,52,56,58,59,66,68	16	all geno	1	5	8	0	1	0.384615384615385	0.428571428571429	0.888888888888889
0.05	Cytics-C6-16	Roche Cobas® HPV	16,18,31,52,56,58,66	18	all geno	1	7	6	0	1	0.538461538461538	0.571428571428571	0.857142857142857
0.05	Cytics-C6-17	Roche Cobas® HPV	none	18	missing	0	13	0	1	0	1	0.928571428571429	1
0.05	Cytics-C6-18	Roche Cobas® HPV	16,51,52,56,66	16	all geno	1	9	4	0	1	0.692307692307692	0.714285714285714	0.8
0.05	Cytics-C6-19	Roche Cobas® HPV	16,18	16	all geno	1	12	1	0	1	0.923076923076923	0.928571428571429	0.5
0.05	Cytics-C6-20	Roche Cobas® HPV	16,59	18	missing	0	11	2	1	0	0.846153846153846	0.785714285714286	1
0.05	Cytics-C6-21	Roche Cobas® HPV	16	16	exact	1	13	0	0	1	1	1	0
0.05	Cytics-C6-22	Roche Cobas® HPV	16,31,59	16	all geno	1	11	2	0	1	0.846153846153846	0.857142857142857	0.666666666666667
0.05	Cytics-C6-23	Roche Cobas® HPV	16,52,56,68	16	all geno	1	10	3	0	1	0.769230769230769	0.785714285714286	0.75
0.05	Cytics-C6-24	Roche Cobas® HPV	16	16	exact	1	13	0	0	1	1	1	0
0.05	Cytics-C6-25	Roche Cobas® HPV	16,18	18	all geno	1	12	1	0	1	0.923076923076923	0.928571428571429	0.5
0.05	Cytics-C6-26	Roche Cobas® HPV	16	none	all geno	0	13	1	0	NA	0.928571428571429	0.928571428571429	1
0.05	Cytics-C6-27	Roche Cobas® HPV	16,33,52,58	16	all geno	1	10	3	0	1	0.769230769230769	0.785714285714286	0.75
0.05	Cytics-C6-28	Roche Cobas® HPV	16,66	16	all geno	1	12	1	0	1	0.923076923076923	0.928571428571429	0.5
0.05	Cytics-C6-29	Roche Cobas® HPV	18	18	exact	1	13	0	0	1	1	1	0
0.05	Cytics-C6-30	Roche Cobas® HPV	16,18	16,18	exact	2	12	0	0	1	1	1	0
0.05	Cytics-C6-31	Roche Cobas® HPV	16,18,52	16	all geno	1	11	2	0	1	0.846153846153846	0.857142857142857	0.666666666666667
0.05	Cytics-C6-32	Roche Cobas® HPV	16,31	18	missing	0	11	2	1	0	0.846153846153846	0.785714285714286	1
0.05	Cytics-C6-33	Roche Cobas® HPV	16	16	exact	1	13	0	0	1	1	1	0
0.05	Cytics-C6-34	Roche Cobas® HPV	16,33,56,66	16	all geno	1	10	3	0	1	0.769230769230769	0.785714285714286	0.75
0.05	Cytics-C6-35	Roche Cobas® HPV	16,31	16	all geno	1	12	1	0	1	0.923076923076923	0.928571428571429	0.5
0.05	Cytics-C6-36	Roche Cobas® HPV	16,18	18	all geno	1	12	1	0	1	0.923076923076923	0.928571428571429	0.5
0.05	Cytics-C6-38	Roche Cobas® HPV	16	16	exact	1	13	0	0	1	1	1	0
0.05	Cytics-C6-39	Roche Cobas® HPV	18	18	exact	1	13	0	0	1	1	1	0
0.05	Cytics-C6-40	Roche Cobas® HPV	16	16	exact	1	13	0	0	1	1	1	0
0.05	Cytics-C6-41	Roche Cobas® HPV	18	18	exact	1	13	0	0	1	1	1	0
0.05	Cytics-C6-42	Roche Cobas® HPV	16	16	exact	1	13	0	0	1	1	1	0
0.05	Cytics-C6-43	Roche Cobas® HPV	16,58	16	all geno	1	12	1	0	1	0.923076923076923	0.928571428571429	0.5
0.05	Cytics-C6-44	Roche Cobas® HPV	16,18,31	16	all geno	1	11	2	0	1	0.846153846153846	0.857142857142857	0.666666666666667
0.05	Cytics-C6-45	Roche Cobas® HPV	16,18	18	all geno	1	12	1	0	1	0.923076923076923	0.928571428571429	0.5
0.05	Cytics-C6-46	Roche Cobas® HPV	16	18	missing	0	12	1	1	0	0.923076923076923	0.857142857142857	1
0.05	Cytics-C6-47	Roche Cobas® HPV	16,31	16	all geno	1	12	1	0	1	0.923076923076923	0.928571428571429	0.5
0.05	Cytics-C6-48	Roche Cobas® HPV	16	18	missing	0	12	1	1	0	0.923076923076923	0.857142857142857	1
0.05	Cytics-C6-49	Roche Cobas® HPV	16	16	exact	1	13	0	0	1	1	1	0
0.05	Cytics-C6-50	Roche Cobas® HPV	16,18,31,52	16	all geno	1	10	3	0	1	0.769230769230769	0.785714285714286	0.75
0.05	Cytics-C6-51	Roche Cobas® HPV	none	16	missing	0	13	0	1	0	1	0.928571428571429	1
0.05	Cytics-C6-53	Roche Cobas® HPV	16,18	18	all geno	1	12	1	0	1	0.923076923076923	0.928571428571429	0.5
0.05	Cytics-C6-56	Roche Cobas® HPV	16,59	16	all geno	1	12	1	0	1	0.923076923076923	0.928571428571429	0.5
0.05	Cytics-C6-57	Roche Cobas® HPV	18	18	exact	1	13	0	0	1	1	1	0
0.05	Cytics-C6-61	Roche Cobas® HPV	16	16	exact	1	13	0	0	1	1	1	0
0.05	Cytics-C6-63	Roche Cobas® HPV	16,52,59	16	all geno	1	11	2	0	1	0.846153846153846	0.857142857142857	0.666666666666667
0.05	Cytics-C6-66	Roche Cobas® HPV	16	16	exact	1	13	0	0	1	1	1	0
0.05	Cytics-C6-67	Roche Cobas® HPV	none	18	missing	0	13	0	1	0	1	0.928571428571429	1
0.05	Cytics-C6-73	Roche Cobas® HPV	16	18	missing	0	12	1	1	0	0.923076923076923	0.857142857142857	1
0.05	Cytics-C6-74	Roche Cobas® HPV	16,56,59	16	all geno	1	11	2	0	1	0.846153846153846	0.857142857142857	0.666666666666667
0.05	Cytics-C6-76	Roche Cobas® HPV	16	16	exact	1	13	0	0	1	1	1	0
0.05	Cytics-C6-77	Roche Cobas® HPV	16,18,59	16	all geno	1	11	2	0	1	0.846153846153846	0.857142857142857	0.666666666666667
0.05	Cytics-C6-80	Roche Cobas® HPV	16,68	18	missing	0	11	2	1	0	0.846153846153846	0.785714285714286	1
0.05	Cytics-C6-81	Roche Cobas® HPV	16,18	18	all geno	1	12	1	0	1	0.923076923076923	0.928571428571429	0.5
0.05	Cytics-C6-98	Roche Cobas® HPV	16,35,52	16	all geno	1	11	2	0	1	0.846153846153846	0.857142857142857	0.666666666666667
0.05	Cytics-C7-01	Roche Cobas® HPV	39,52	none	all geno	0	12	2	0	NA	0.857142857142857	0.857142857142857	1
0.05	Cytics-C7-02	Roche Cobas® HPV	52,56	none	all geno	0	12	2	0	NA	0.857142857142857	0.857142857142857	1
0.05	Cytics-C7-03	Roche Cobas® HPV	16	16	exact	1	13	0	0	1	1	1	0
0.05	Cytics-C7-04	Roche Cobas® HPV	52,56,58,68	none	all geno	0	10	4	0	NA	0.714285714285714	0.714285714285714	1
0.05	Cytics-C7-05	Roche Cobas® HPV	31,56,66	none	all geno	0	11	3	0	NA	0.785714285714286	0.785714285714286	1
0.05	Cytics-C7-06	Roche Cobas® HPV	31	none	all geno	0	13	1	0	NA	0.928571428571429	0.928571428571429	1
0.05	Cytics-C7-07	Roche Cobas® HPV	45,52,56,66	none	all geno	0	10	4	0	NA	0.714285714285714	0.714285714285714	1
0.05	Cytics-C7-08	Roche Cobas® HPV	18	18	exact	1	13	0	0	1	1	1	0
0.05	Cytics-C7-09	Roche Cobas® HPV	31,35,51,52,56,58,59,66,68	none	all geno	0	5	9	0	NA	0.357142857142857	0.357142857142857	1
0.05	Cytics-C7-10	Roche Cobas® HPV	45	none	all geno	0	13	1	0	NA	0.928571428571429	0.928571428571429	1
0.05	Cytics-C7-11	Roche Cobas® HPV	33	none	all geno	0	13	1	0	NA	0.928571428571429	0.928571428571429	1
0.05	Cytics-C7-12	Roche Cobas® HPV	45,51,66	none	all geno	0	11	3	0	NA	0.785714285714286	0.785714285714286	1
0.05	Cytics-C7-13	Roche Cobas® HPV	16,56	16	all geno	1	12	1	0	1	0.923076923076923	0.928571428571429	0.5
0.05	Cytics-C7-14	Roche Cobas® HPV	16,18,31,33,35,45,52,56,58,66,68	16	all geno	1	3	10	0	1	0.230769230769231	0.285714285714286	0.909090909090909
0.05	Cytics-C7-15	Roche Cobas® HPV	16	16	exact	1	13	0	0	1	1	1	0
0.05	Cytics-C7-16	Roche Cobas® HPV	16,18,39,45,56,66	18	all geno	1	8	5	0	1	0.615384615384615	0.642857142857143	0.833333333333333
0.05	Cytics-C7-19	Roche Cobas® HPV	66	none	all geno	0	13	1	0	NA	0.928571428571429	0.928571428571429	1
0.05	Cytics-C7-20	Roche Cobas® HPV	16,31,52,58	none	all geno	0	10	4	0	NA	0.714285714285714	0.714285714285714	1
0.05	Cytics-C7-21	Roche Cobas® HPV	31,66	none	all geno	0	12	2	0	NA	0.857142857142857	0.857142857142857	1
0.05	Cytics-C7-22	Roche Cobas® HPV	39,45,58,66	none	all geno	0	10	4	0	NA	0.714285714285714	0.714285714285714	1
0.05	Cytics-C7-23	Roche Cobas® HPV	16,52	16	all geno	1	12	1	0	1	0.923076923076923	0.928571428571429	0.5
0.05	Cytics-C7-24	Roche Cobas® HPV	33	none	all geno	0	13	1	0	NA	0.928571428571429	0.928571428571429	1
0.05	Cytics-C7-25	Roche Cobas® HPV	18,33,35,39,51,56,59,66	none	all geno	0	6	8	0	NA	0.428571428571429	0.428571428571429	1
0.05	Cytics-C7-26	Roche Cobas® HPV	16,33,51,52,58,59	none	all geno	0	8	6	0	NA	0.571428571428571	0.571428571428571	1
0.05	Cytics-C7-27	Roche Cobas® HPV	16,45,52,58,59	none	all geno	0	9	5	0	NA	0.642857142857143	0.642857142857143	1
0.05	Cytics-C7-28	Roche Cobas® HPV	56,58	none	all geno	0	12	2	0	NA	0.857142857142857	0.857142857142857	1
0.05	Cytics-C7-29	Roche Cobas® HPV	56,66	none	all geno	0	12	2	0	NA	0.857142857142857	0.857142857142857	1
0.05	Cytics-C7-30	Roche Cobas® HPV	56	none	all geno	0	13	1	0	NA	0.928571428571429	0.928571428571429	1
0.05	Cytics-C7-31	Roche Cobas® HPV	16,31,33,39,51,52,56,58,66	none	all geno	0	5	9	0	NA	0.357142857142857	0.357142857142857	1
0.05	Cytics-C7-32	Roche Cobas® HPV	56	none	all geno	0	13	1	0	NA	0.928571428571429	0.928571428571429	1
0.05	Cytics-C7-33	Roche Cobas® HPV	16,18,31,45,56,58,66	18	all geno	1	7	6	0	1	0.538461538461538	0.571428571428571	0.857142857142857
0.05	Cytics-C7-34	Roche Cobas® HPV	52	16	missing	0	12	1	1	0	0.923076923076923	0.857142857142857	1
0.05	Cytics-C7-35	Roche Cobas® HPV	39	none	all geno	0	13	1	0	NA	0.928571428571429	0.928571428571429	1
0.05	Cytics-C7-36	Roche Cobas® HPV	16,66	16	all geno	1	12	1	0	1	0.923076923076923	0.928571428571429	0.5
0.05	Cytics-C7-37	Roche Cobas® HPV	52,68	none	all geno	0	12	2	0	NA	0.857142857142857	0.857142857142857	1
0.05	Cytics-C7-38	Roche Cobas® HPV	52	none	all geno	0	13	1	0	NA	0.928571428571429	0.928571428571429	1
0.05	Cytics-C7-39	Roche Cobas® HPV	18	18	exact	1	13	0	0	1	1	1	0
0.05	Cytics-C7-40	Roche Cobas® HPV	18,56	18	all geno	1	12	1	0	1	0.923076923076923	0.928571428571429	0.5
0.05	Cytics-C7-41	Roche Cobas® HPV	16,52,58,68	none	all geno	0	10	4	0	NA	0.714285714285714	0.714285714285714	1
0.05	Cytics-C7-42	Roche Cobas® HPV	31,39,52,56,66	none	all geno	0	9	5	0	NA	0.642857142857143	0.642857142857143	1
0.05	Cytics-C7-43	Roche Cobas® HPV	59	none	all geno	0	13	1	0	NA	0.928571428571429	0.928571428571429	1
0.05	Cytics-C7-44	Roche Cobas® HPV	45	none	all geno	0	13	1	0	NA	0.928571428571429	0.928571428571429	1
0.05	Cytics-C7-45	Roche Cobas® HPV	58	none	all geno	0	13	1	0	NA	0.928571428571429	0.928571428571429	1
0.05	Cytics-C7-46	Roche Cobas® HPV	16,18,39,45,52,56,66,68	none	all geno	0	6	8	0	NA	0.428571428571429	0.428571428571429	1
0.05	Cytics-C7-48	Roche Cobas® HPV	16,66	16	all geno	1	12	1	0	1	0.923076923076923	0.928571428571429	0.5
0.05	Cytics-C7-49	Roche Cobas® HPV	16,31,33,39,45,51,52,56,66	none	all geno	0	5	9	0	NA	0.357142857142857	0.357142857142857	1
0.05	Cytics-C7-50	Roche Cobas® HPV	16,51,52	16	all geno	1	11	2	0	1	0.846153846153846	0.857142857142857	0.666666666666667
0.05	Cytics-C7-51	Roche Cobas® HPV	16,56	16	all geno	1	12	1	0	1	0.923076923076923	0.928571428571429	0.5
0.05	Cytics-C7-52	Roche Cobas® HPV	56	none	all geno	0	13	1	0	NA	0.928571428571429	0.928571428571429	1
0.05	Cytics-C7-53	Roche Cobas® HPV	35,68	none	all geno	0	12	2	0	NA	0.857142857142857	0.857142857142857	1
0.05	Cytics-C7-54	Roche Cobas® HPV	52,59	none	all geno	0	12	2	0	NA	0.857142857142857	0.857142857142857	1
0.05	Cytics-C7-55	Roche Cobas® HPV	16,51,52	16	all geno	1	11	2	0	1	0.846153846153846	0.857142857142857	0.666666666666667
0.05	Cytics-C7-56	Roche Cobas® HPV	31,35	none	all geno	0	12	2	0	NA	0.857142857142857	0.857142857142857	1
0.05	Cytics-C7-57	Roche Cobas® HPV	56	none	all geno	0	13	1	0	NA	0.928571428571429	0.928571428571429	1
0.05	Cytics-C7-59	Roche Cobas® HPV	33,35,45	none	all geno	0	11	3	0	NA	0.785714285714286	0.785714285714286	1
0.05	Cytics-C7-62	Roche Cobas® HPV	52	16	missing	0	12	1	1	0	0.923076923076923	0.857142857142857	1
0.05	Cytics-C7-63	Roche Cobas® HPV	31	none	all geno	0	13	1	0	NA	0.928571428571429	0.928571428571429	1
0.05	Cytics-C7-66	Roche Cobas® HPV	16,18,35,39,56,66	none	all geno	0	8	6	0	NA	0.571428571428571	0.571428571428571	1
0.05	Cytics-C7-68	Roche Cobas® HPV	51	none	all geno	0	13	1	0	NA	0.928571428571429	0.928571428571429	1
0.05	Cytics-HPV-100	Roche Cobas® HPV	16,66	16	all geno	1	12	1	0	1	0.923076923076923	0.928571428571429	0.5
0.05	Cytics-HPV-101	Roche Cobas® HPV	16,18,66	16	all geno	1	11	2	0	1	0.846153846153846	0.857142857142857	0.666666666666667
0.05	Cytics-HPV-102	Roche Cobas® HPV	16,18,45,66	16	all geno	1	10	3	0	1	0.769230769230769	0.785714285714286	0.75
0.05	Cytics-HPV-103	Roche Cobas® HPV	16,18,45,51	18	all geno	1	10	3	0	1	0.769230769230769	0.785714285714286	0.75
0.05	Cytics-HPV-104	Roche Cobas® HPV	16,51	16	all geno	1	12	1	0	1	0.923076923076923	0.928571428571429	0.5
0.05	Cytics-HPV-105	Roche Cobas® HPV	39	none	all geno	0	13	1	0	NA	0.928571428571429	0.928571428571429	1
0.05	Cytics-HPV-106	Roche Cobas® HPV	16,39,51,52	none	all geno	0	10	4	0	NA	0.714285714285714	0.714285714285714	1
0.05	Cytics-HPV-107	Roche Cobas® HPV	56	none	all geno	0	13	1	0	NA	0.928571428571429	0.928571428571429	1
0.05	Cytics-HPV-108	Roche Cobas® HPV	16	none	all geno	0	13	1	0	NA	0.928571428571429	0.928571428571429	1
0.05	Cytics-HPV-109	Roche Cobas® HPV	16	16	exact	1	13	0	0	1	1	1	0
0.05	Cytics-HPV-111	Roche Cobas® HPV	none	16	missing	0	13	0	1	0	1	0.928571428571429	1
0.05	Cytics-HPV-113	Roche Cobas® HPV	16,33	16,18	missing	1	11	1	1	0.5	0.916666666666667	0.857142857142857	0.666666666666667
0.05	Cytics-HPV-117	Roche Cobas® HPV	16	16	exact	1	13	0	0	1	1	1	0
0.05	Cytics-HPV-123	Roche Cobas® HPV	16	16	exact	1	13	0	0	1	1	1	0
0.05	Cytics-HPV-125	Roche Cobas® HPV	16	16	exact	1	13	0	0	1	1	1	0
0.05	Cytics-HPV-135	Roche Cobas® HPV	16	16	exact	1	13	0	0	1	1	1	0
0.05	Cytics-HPV-136	Roche Cobas® HPV	31	none	all geno	0	13	1	0	NA	0.928571428571429	0.928571428571429	1
0.05	Cytics-HPV-139	Roche Cobas® HPV	16	16	exact	1	13	0	0	1	1	1	0
0.05	Cytics-HPV-43	Roche Cobas® HPV	16,52,58	16	all geno	1	11	2	0	1	0.846153846153846	0.857142857142857	0.666666666666667
0.05	Cytics-HPV-44	Roche Cobas® HPV	56	18	missing	0	12	1	1	0	0.923076923076923	0.857142857142857	1
0.05	Cytics-HPV-45	Roche Cobas® HPV	16	16	exact	1	13	0	0	1	1	1	0
0.05	Cytics-HPV-46	Roche Cobas® HPV	16,51	18	missing	0	11	2	1	0	0.846153846153846	0.785714285714286	1
0.05	Cytics-HPV-47	Roche Cobas® HPV	16	16	exact	1	13	0	0	1	1	1	0
0.05	Cytics-HPV-48	Roche Cobas® HPV	16,45,52	16	all geno	1	11	2	0	1	0.846153846153846	0.857142857142857	0.666666666666667
0.05	Cytics-HPV-49	Roche Cobas® HPV	16	18	missing	0	12	1	1	0	0.923076923076923	0.857142857142857	1
0.05	Cytics-HPV-50	Roche Cobas® HPV	16	16	exact	1	13	0	0	1	1	1	0
0.05	Cytics-HPV-51	Roche Cobas® HPV	16	16	exact	1	13	0	0	1	1	1	0
0.05	Cytics-HPV-52	Roche Cobas® HPV	16	16	exact	1	13	0	0	1	1	1	0
0.05	Cytics-HPV-53	Roche Cobas® HPV	16,33,35,52,58,66	16	all geno	1	8	5	0	1	0.615384615384615	0.642857142857143	0.833333333333333
0.05	Cytics-HPV-54	Roche Cobas® HPV	16	16	exact	1	13	0	0	1	1	1	0
0.05	Cytics-HPV-55	Roche Cobas® HPV	16	16	exact	1	13	0	0	1	1	1	0
0.05	Cytics-HPV-56	Roche Cobas® HPV	16	16	exact	1	13	0	0	1	1	1	0
0.05	Cytics-HPV-57	Roche Cobas® HPV	none	16	missing	0	13	0	1	0	1	0.928571428571429	1
0.05	Cytics-HPV-58	Roche Cobas® HPV	16	16	exact	1	13	0	0	1	1	1	0
0.05	Cytics-HPV-59	Roche Cobas® HPV	16	16	exact	1	13	0	0	1	1	1	0
0.05	Cytics-HPV-62	Roche Cobas® HPV	39,52	18	missing	0	11	2	1	0	0.846153846153846	0.785714285714286	1
0.05	Cytics-HPV-66	Roche Cobas® HPV	16,18	16,18	exact	2	12	0	0	1	1	1	0
0.05	Cytics-HPV-67	Roche Cobas® HPV	16	16,18	missing	1	12	0	1	0.5	1	0.928571428571429	0.5
0.05	Cytics-HPV-73	Roche Cobas® HPV	16	16	exact	1	13	0	0	1	1	1	0
0.05	Cytics-HPV-74	Roche Cobas® HPV	16	16	exact	1	13	0	0	1	1	1	0
0.05	Cytics-HPV-75	Roche Cobas® HPV	none	18	missing	0	13	0	1	0	1	0.928571428571429	1
0.05	Cytics-HPV-76	Roche Cobas® HPV	16,31,39,51,52,59	16	all geno	1	8	5	0	1	0.615384615384615	0.642857142857143	0.833333333333333
0.05	Cytics-HPV-79	Roche Cobas® HPV	16,31,35,51	16	all geno	1	10	3	0	1	0.769230769230769	0.785714285714286	0.75
0.05	Cytics-HPV-83	Roche Cobas® HPV	16,33	16	all geno	1	12	1	0	1	0.923076923076923	0.928571428571429	0.5
0.05	Cytics-HPV-84	Roche Cobas® HPV	16	16	exact	1	13	0	0	1	1	1	0
0.05	Cytics-HPV-85	Roche Cobas® HPV	16,52	16	all geno	1	12	1	0	1	0.923076923076923	0.928571428571429	0.5
0.05	Cytics-HPV-86	Roche Cobas® HPV	16,18	16	all geno	1	12	1	0	1	0.923076923076923	0.928571428571429	0.5
0.05	Cytics-HPV-89	Roche Cobas® HPV	18	18	exact	1	13	0	0	1	1	1	0
0.05	Cytics-HPV-90	Roche Cobas® HPV	16	16	exact	1	13	0	0	1	1	1	0
0.05	Cytics-HPV-91	Roche Cobas® HPV	16,18,52	16	all geno	1	11	2	0	1	0.846153846153846	0.857142857142857	0.666666666666667
0.05	Cytics-HPV-92	Roche Cobas® HPV	16,18	16	all geno	1	12	1	0	1	0.923076923076923	0.928571428571429	0.5
0.05	Cytics-HPV-93	Roche Cobas® HPV	16,18,66	16	all geno	1	11	2	0	1	0.846153846153846	0.857142857142857	0.666666666666667
0.05	Cytics-HPV-94	Roche Cobas® HPV	16,18	18	all geno	1	12	1	0	1	0.923076923076923	0.928571428571429	0.5
0.05	Cytics-HPV-95	Roche Cobas® HPV	16,18	18	all geno	1	12	1	0	1	0.923076923076923	0.928571428571429	0.5
0.05	Cytics-HPV-96	Roche Cobas® HPV	16,39,52	16	all geno	1	11	2	0	1	0.846153846153846	0.857142857142857	0.666666666666667
0.05	Cytics-HPV-97	Roche Cobas® HPV	16	18	missing	0	12	1	1	0	0.923076923076923	0.857142857142857	1
0.05	Cytics-HPV-98	Roche Cobas® HPV	16	16	exact	1	13	0	0	1	1	1	0
0.05	Cytics-HPV-99	Roche Cobas® HPV	16,66	16	all geno	1	12	1	0	1	0.923076923076923	0.928571428571429	0.5
