# Supplementary material for: Molecular detection of hrHPV-induced high-grade squamous intraepithelial lesions of the cervix through a targeted RNA next generation sequencing assay
Source: Mol Med. 2025 May 30;31:215. doi: 10.1186/s10020-025-01238-x (PMC12125924; doi:10.1186/s10020-025-01238-x)
Supplement: Supplementary file 3 — Supplementary Material 3: SuppData 3. [file 10020_2025_1238_MOESM3_ESM.zip]

Archive with 90 entries (83 files):
- SuppData3/
- SuppData3/Classification-2class-models/
- SuppData3/Classification-2class-models/confusion_matrices/
- SuppData3/Classification-2class-models/confusion_matrices/classification_NvsH_H_elastic-net_Mixte_Kappa.svg
- SuppData3/Classification-2class-models/confusion_matrices/classification_NvsH_H_rf_Mixte_Kappa.svg
- SuppData3/Classification-2class-models/confusion_matrices/classification_NvsH_P_elastic-net_Mixte_Kappa.svg
- SuppData3/Classification-2class-models/confusion_matrices/classification_NvsH_P_rf_Mixte_Kappa.svg
- SuppData3/Classification-2class-models/confusion_matrices/classification_NvsH_SH_elastic-net_Mixte_Kappa.svg
- SuppData3/Classification-2class-models/confusion_matrices/classification_NvsH_SH_rf_Mixte_Kappa.svg
- SuppData3/Classification-2class-models/confusion_matrices/classification_NvsH_SuSH_elastic-net_Mixte_Kappa.svg
- SuppData3/Classification-2class-models/confusion_matrices/classification_NvsH_SuSH_rf_Mixte_Kappa.svg
- SuppData3/Classification-2class-models/confusion_matrices/classification_NvsH_SuS_elastic-net_Mixte_Kappa.svg
- SuppData3/Classification-2class-models/confusion_matrices/classification_NvsH_SuS_rf_Mixte_Kappa.svg
- SuppData3/Classification-2class-models/confusion_matrices/classification_NvsH_S_elastic-net_Mixte_Kappa.svg
- SuppData3/Classification-2class-models/confusion_matrices/classification_NvsH_S_rf_Mixte_Kappa.svg
- SuppData3/Classification-2class-models/confusion_matrices/classification_NvsH_T_elastic-net_Mixte_Kappa.svg
- SuppData3/Classification-2class-models/confusion_matrices/classification_NvsH_T_rf_Mixte_Kappa.svg
- SuppData3/Classification-2class-models/confusion_matrices/classification_NvsH_uSH_elastic-net_Mixte_Kappa.svg
- SuppData3/Classification-2class-models/confusion_matrices/classification_NvsH_uSH_rf_Mixte_Kappa.svg
- SuppData3/Classification-2class-models/confusion_matrices/classification_NvsH_uS_elastic-net_Mixte_Kappa.svg
- SuppData3/Classification-2class-models/confusion_matrices/classification_NvsH_uS_rf_Mixte_Kappa.svg
- SuppData3/Classification-2class-models/scores/
- SuppData3/Classification-2class-models/scores/classification_NvsH_full_elastic-net_Mixte_Kappa.svg
- SuppData3/Classification-2class-models/scores/classification_NvsH_full_rf_Mixte_Kappa.svg
- SuppData3/Classification-2class-models/scores/classification_NvsH_H_elastic-net_Mixte_Kappa.svg
- SuppData3/Classification-2class-models/scores/classification_NvsH_H_rf_Mixte_Kappa.svg
- SuppData3/Classification-2class-models/scores/classification_NvsH_P_elastic-net_Mixte_Kappa.svg
- SuppData3/Classification-2class-models/scores/classification_NvsH_P_rf_Mixte_Kappa.svg
- SuppData3/Classification-2class-models/scores/classification_NvsH_SH_elastic-net_Mixte_Kappa.svg
- SuppData3/Classification-2class-models/scores/classification_NvsH_SH_rf_Mixte_Kappa.svg
- SuppData3/Classification-2class-models/scores/classification_NvsH_SuSH_elastic-net_Mixte_Kappa.svg
- SuppData3/Classification-2class-models/scores/classification_NvsH_SuSH_rf_Mixte_Kappa.svg
- SuppData3/Classification-2class-models/scores/classification_NvsH_SuS_elastic-net_Mixte_Kappa.svg
- SuppData3/Classification-2class-models/scores/classification_NvsH_SuS_rf_Mixte_Kappa.svg
- SuppData3/Classification-2class-models/scores/classification_NvsH_S_elastic-net_Mixte_Kappa.svg
- SuppData3/Classification-2class-models/scores/classification_NvsH_S_rf_Mixte_Kappa.svg
- SuppData3/Classification-2class-models/scores/classification_NvsH_T_elastic-net_Mixte_Kappa.svg
- SuppData3/Classification-2class-models/scores/classification_NvsH_T_rf_Mixte_Kappa.svg
- SuppData3/Classification-2class-models/scores/classification_NvsH_uSH_elastic-net_Mixte_Kappa.svg
- SuppData3/Classification-2class-models/scores/classification_NvsH_uSH_rf_Mixte_Kappa.svg
- SuppData3/Classification-2class-models/scores/classification_NvsH_uS_elastic-net_Mixte_Kappa.svg
- SuppData3/Classification-2class-models/scores/classification_NvsH_uS_rf_Mixte_Kappa.svg
- SuppData3/Classification-2class-models/scores/LSIL_classification_NvsH_H_elastic-net_Mixte_Kappa.svg
- SuppData3/Classification-2class-models/scores/LSIL_classification_NvsH_H_rf_Mixte_Kappa.svg
- SuppData3/Classification-2class-models/scores/LSIL_classification_NvsH_P_elastic-net_Mixte_Kappa.svg
- SuppData3/Classification-2class-models/scores/LSIL_classification_NvsH_P_rf_Mixte_Kappa.svg
- SuppData3/Classification-2class-models/scores/LSIL_classification_NvsH_SH_elastic-net_Mixte_Kappa.svg
- SuppData3/Classification-2class-models/scores/LSIL_classification_NvsH_SH_rf_Mixte_Kappa.svg
- SuppData3/Classification-2class-models/scores/LSIL_classification_NvsH_SuSH_elastic-net_Mixte_Kappa.svg
- SuppData3/Classification-2class-models/scores/LSIL_classification_NvsH_SuSH_rf_Mixte_Kappa.svg
- SuppData3/Classification-2class-models/scores/LSIL_classification_NvsH_SuS_elastic-net_Mixte_Kappa.svg
- SuppData3/Classification-2class-models/scores/LSIL_classification_NvsH_SuS_rf_Mixte_Kappa.svg
- SuppData3/Classification-2class-models/scores/LSIL_classification_NvsH_S_elastic-net_Mixte_Kappa.svg
- SuppData3/Classification-2class-models/scores/LSIL_classification_NvsH_S_rf_Mixte_Kappa.svg
- SuppData3/Classification-2class-models/scores/LSIL_classification_NvsH_T_elastic-net_Mixte_Kappa.svg
- SuppData3/Classification-2class-models/scores/LSIL_classification_NvsH_T_rf_Mixte_Kappa.svg
- SuppData3/Classification-2class-models/scores/LSIL_classification_NvsH_uSH_elastic-net_Mixte_Kappa.svg
- SuppData3/Classification-2class-models/scores/LSIL_classification_NvsH_uSH_rf_Mixte_Kappa.svg
- SuppData3/Classification-2class-models/scores/LSIL_classification_NvsH_uS_elastic-net_Mixte_Kappa.svg
- SuppData3/Classification-2class-models/scores/LSIL_classification_NvsH_uS_rf_Mixte_Kappa.svg
- SuppData3/Classification-3class-models/
- SuppData3/Classification-3class-models/confusion_matrices/
- SuppData3/Classification-3class-models/confusion_matrices/classification_3-class_H_rf_Mixte_Kappa.svg
- SuppData3/Classification-3class-models/confusion_matrices/classification_3-class_P_rf_Mixte_Kappa.svg
- SuppData3/Classification-3class-models/confusion_matrices/classification_3-class_SH_rf_Mixte_Kappa.svg
- SuppData3/Classification-3class-models/confusion_matrices/classification_3-class_SuSH_rf_Mixte_Kappa.svg
- SuppData3/Classification-3class-models/confusion_matrices/classification_3-class_SuS_rf_Mixte_Kappa.svg
- SuppData3/Classification-3class-models/confusion_matrices/classification_3-class_S_rf_Mixte_Kappa.svg
- SuppData3/Classification-3class-models/confusion_matrices/classification_3-class_T_rf_Mixte_Kappa.svg
- SuppData3/Classification-3class-models/confusion_matrices/classification_3-class_uSH_rf_Mixte_Kappa.svg
- SuppData3/Classification-3class-models/confusion_matrices/classification_3-class_uS_rf_Mixte_Kappa.svg
- SuppData3/Classification-3class-models/confusion_matrices/Comp_classification_3-class_H_rf_Mixte_Kappa.svg
- SuppData3/Classification-3class-models/confusion_matrices/Comp_classification_3-class_P_rf_Mixte_Kappa.svg
- SuppData3/Classification-3class-models/confusion_matrices/Comp_classification_3-class_SH_rf_Mixte_Kappa.svg
- SuppData3/Classification-3class-models/confusion_matrices/Comp_classification_3-class_SuSH_rf_Mixte_Kappa.svg
- SuppData3/Classification-3class-models/confusion_matrices/Comp_classification_3-class_SuS_rf_Mixte_Kappa.svg
- SuppData3/Classification-3class-models/confusion_matrices/Comp_classification_3-class_S_rf_Mixte_Kappa.svg
- SuppData3/Classification-3class-models/confusion_matrices/Comp_classification_3-class_T_rf_Mixte_Kappa.svg
- SuppData3/Classification-3class-models/confusion_matrices/Comp_classification_3-class_uSH_rf_Mixte_Kappa.svg
- SuppData3/Classification-3class-models/confusion_matrices/Comp_classification_3-class_uS_rf_Mixte_Kappa.svg
- SuppData3/Classification-3class-models/scores/
- SuppData3/Classification-3class-models/scores/classification_3-class_H_rf_Mixte_Kappa.svg
- SuppData3/Classification-3class-models/scores/classification_3-class_P_rf_Mixte_Kappa.svg
- SuppData3/Classification-3class-models/scores/classification_3-class_SH_rf_Mixte_Kappa.svg
- SuppData3/Classification-3class-models/scores/classification_3-class_SuSH_rf_Mixte_Kappa.svg
- SuppData3/Classification-3class-models/scores/classification_3-class_SuS_rf_Mixte_Kappa.svg
- SuppData3/Classification-3class-models/scores/classification_3-class_S_rf_Mixte_Kappa.svg
- SuppData3/Classification-3class-models/scores/classification_3-class_T_rf_Mixte_Kappa.svg
- SuppData3/Classification-3class-models/scores/classification_3-class_uSH_rf_Mixte_Kappa.svg
- SuppData3/Classification-3class-models/scores/classification_3-class_uS_rf_Mixte_Kappa.svg
