# Supplementary material for: Molecular detection of hrHPV-induced high-grade squamous intraepithelial lesions of the cervix through a targeted RNA next generation sequencing assay
Source: Mol Med. 2025 May 30;31:215. doi: 10.1186/s10020-025-01238-x (PMC12125924; doi:10.1186/s10020-025-01238-x)
Supplement: Supplementary file 6 — Supplementary Material 6: SuppTable 1. [file 10020_2025_1238_MOESM6_ESM.xlsx]

## Sheet: SuppTable1
name_design	tag_reference	name_reference	tag_category	name_category	tag_junction	name_junction	tag_splice	bool_splice	name_transcript_category	name_transcript_contents	Amplicon_ID	Ion_AmpliSeq_Fwd_Primer	Ion_AmpliSeq_Rev_Primer	Insert_Sequence
16_fus_2869_MYC_001_exon1_J48-51	16	HPV16	fus	fusion transcript (HPV-human)	2869_MYC_001_exon1	bkpt1-MYC_001_exon1	J48-51	true	N.A.	N.A.	AMPL0000000394	AGTACAGACCTACGTGACCATATAGAC	CTGAGAAGCCCTGCCCTTC	TATTGGAAACACATGCGCCTAGCTGCTCGCGGCCGCCACCGCCGGGCCCCGGCCGTCCCTGGCTCCCCTCCTGCCTCGA
16_fus_2869_MYC_001_exon2_J48-51	16	HPV16	fus	fusion transcript (HPV-human)	2869_MYC_001_exon2	bkpt1-MYC_001_exon2	J48-51	true	N.A.	N.A.	AMPL0000000065	AGTACAGACCTACGTGACCATATAGAC	AAATACGGCTGCACCGAGT	TATTGGAAACACATGCGCCTAGCAGCCTCCCGCGACGATGCCCCTCAACGTTAGCTTCACCAACAGGAACTATGACCTCGACTACG
16_fus_2869_MYC_001_exon3_J48-51	16	HPV16	fus	fusion transcript (HPV-human)	2869_MYC_001_exon3	bkpt1-MYC_001_exon3	J48-51	true	N.A.	N.A.	AMPL0000000200	AGTACAGACCTACGTGACCATATAGAC	GGTGATCCAGACTCTGACCTTTTG	TATTGGAAACACATGCGCCTAGAGGAGGAACAAGAAGATGAGGAAGAAATCGATGTTGTTTCTGTGGAAAAGAGGCAGGCTCCTGG
16_fus_2869_PVT1_002_exon3_J48-51	16	HPV16	fus	fusion transcript (HPV-human)	2869_PVT1_002_exon3	bkpt1-PVT1_002_exon3	J48-51	true	N.A.	N.A.	AMPL0000000214	AGTACAGACCTACGTGACCATATAGAC	ATCATGATGGCTGTATGTGCCA	TATTGGAAACACATGCGCCTAGCTGACCATACTCCCTGGAGCCTTCTCCCGAGGTGCGCGGGTGACCT
16_fus_2869_PVT1_004_exon1_J48-51	16	HPV16	fus	fusion transcript (HPV-human)	2869_PVT1_004_exon1	bkpt1-PVT1_004_exon1	J48-51	true	N.A.	N.A.	AMPL0000000623	AGTACAGACCTACGTGACCATATAGAC	CATGGTTCCACCAGCGTTATT	TATTGGAAACACATGCGCCTAGTCTGAGCCTGATGGATTTACAGTGATCTTCAGTGGTCTGGGG
16_fus_2869_PVT1_005_exon1_J48-51	16	HPV16	fus	fusion transcript (HPV-human)	2869_PVT1_005_exon1	bkpt1-PVT1_005_exon1	J48-51	true	N.A.	N.A.	AMPL0000000002	AGTACAGACCTACGTGACCATATAGAC	TCTTTGCTCGCAGCTCGT	TATTGGAAACACATGCGCCTAGCTCCGGGCAGAGCGCGTGTGGCGGCCGAGCACATGGGCCCGCGGGCCGGGCGGGCTCGGGGCGGCCGGGACGAGGAGGGGCGACG
16_fus_3619_MYC_001_exon1_J47-50	16	HPV16	fus	fusion transcript (HPV-human)	3619_MYC_001_exon1	bkpt2-MYC_001_exon1	J47-50	true	N.A.	N.A.	AMPL0000000404	GCTCACACAAAGGACGGATTAAC	CTGAGAAGCCCTGCCCTTC	TGTAATAGTAACACTACACCCATAGCTGCTCGCGGCCGCCACCGCCGGGCCCCGGCCGTCCCTGGCTCCCCTCCTGCCTCGA
16_fus_3619_MYC_001_exon2_J47-50	16	HPV16	fus	fusion transcript (HPV-human)	3619_MYC_001_exon2	bkpt2-MYC_001_exon2	J47-50	true	N.A.	N.A.	AMPL0000000594	GCTCACACAAAGGACGGATTAAC	AAATACGGCTGCACCGAGT	TGTAATAGTAACACTACACCCATAGCAGCCTCCCGCGACGATGCCCCTCAACGTTAGCTTCACCAACAGGAACTATGACCTCGACTACG
16_fus_3619_MYC_001_exon3_J47-50	16	HPV16	fus	fusion transcript (HPV-human)	3619_MYC_001_exon3	bkpt2-MYC_001_exon3	J47-50	true	N.A.	N.A.	AMPL0000000465	GCTCACACAAAGGACGGATTAAC	GGTGATCCAGACTCTGACCTTTTG	TGTAATAGTAACACTACACCCATAGAGGAGGAACAAGAAGATGAGGAAGAAATCGATGTTGTTTCTGTGGAAAAGAGGCAGGCTCCTGG
16_fus_3619_PVT1_002_exon3_J47-50	16	HPV16	fus	fusion transcript (HPV-human)	3619_PVT1_002_exon3	bkpt2-PVT1_002_exon3	J47-50	true	N.A.	N.A.	AMPL0000000574	GCTCACACAAAGGACGGATTAAC	ATCATGATGGCTGTATGTGCCA	TGTAATAGTAACACTACACCCATAGCTGACCATACTCCCTGGAGCCTTCTCCCGAGGTGCGCGGGTGACCT
16_fus_3619_PVT1_004_exon1_J47-50	16	HPV16	fus	fusion transcript (HPV-human)	3619_PVT1_004_exon1	bkpt2-PVT1_004_exon1	J47-50	true	N.A.	N.A.	AMPL0000000256	GCTCACACAAAGGACGGATTAAC	CATGGTTCCACCAGCGTTATT	TGTAATAGTAACACTACACCCATAGTCTGAGCCTGATGGATTTACAGTGATCTTCAGTGGTCTGGGG
16_fus_3619_PVT1_005_exon1_J47-50	16	HPV16	fus	fusion transcript (HPV-human)	3619_PVT1_005_exon1	bkpt2-PVT1_005_exon1	J47-50	true	N.A.	N.A.	AMPL0000000110	GCTCACACAAAGGACGGATTAAC	TCTTTGCTCGCAGCTCGT	TGTAATAGTAACACTACACCCATAGCTCCGGGCAGAGCGCGTGTGGCGGCCGAGCACATGGGCCCGCGGGCCGGGCGGGCTCGGGGCGGCCGGGACGAGGAGGGGCGACG
16_fus_880_MYC_001_exon1_J57-60	16	HPV16	fus	fusion transcript (HPV-human)	880_MYC_001_exon1	SD2-MYC_001_exon1	J57-60	true	N.A.	N.A.	AMPL0000000480	GGAATTGTGTGCCCCATCTGT	CTGAGAAGCCCTGCCCTTC	TCTCAGAAACCATAATCTACCATGGCTGATCCTGCAGCTGCTCGCGGCCGCCACCGCCGGGCCCCGGCCGTCCCTGGCTCCCCTCCTGCCTCGA
16_fus_880_MYC_001_exon2_J57-60	16	HPV16	fus	fusion transcript (HPV-human)	880_MYC_001_exon2	SD2-MYC_001_exon2	J57-60	true	N.A.	N.A.	AMPL0000000454	GGAATTGTGTGCCCCATCTGT	AAATACGGCTGCACCGAGT	TCTCAGAAACCATAATCTACCATGGCTGATCCTGCAGCAGCCTCCCGCGACGATGCCCCTCAACGTTAGCTTCACCAACAGGAACTATGACCTCGACTACG
16_fus_880_MYC_001_exon3_J57-60	16	HPV16	fus	fusion transcript (HPV-human)	880_MYC_001_exon3	SD2-MYC_001_exon3	J57-60	true	N.A.	N.A.	AMPL0000000283	GGAATTGTGTGCCCCATCTGT	GGTGATCCAGACTCTGACCTTTTG	TCTCAGAAACCATAATCTACCATGGCTGATCCTGCAGAGGAGGAACAAGAAGATGAGGAAGAAATCGATGTTGTTTCTGTGGAAAAGAGGCAGGCTCCTGG
16_fus_880_PVT1_002_exon3_J57-60	16	HPV16	fus	fusion transcript (HPV-human)	880_PVT1_002_exon3	SD2-PVT1_002_exon3	J57-60	true	N.A.	N.A.	AMPL0000000310	GGAATTGTGTGCCCCATCTGT	ATCATGATGGCTGTATGTGCCA	TCTCAGAAACCATAATCTACCATGGCTGATCCTGCAGCTGACCATACTCCCTGGAGCCTTCTCCCGAGGTGCGCGGGTGACCT
16_fus_880_PVT1_004_exon1_J57-60	16	HPV16	fus	fusion transcript (HPV-human)	880_PVT1_004_exon1	SD2-PVT1_004_exon1	J57-60	true	N.A.	N.A.	AMPL0000000371	GGAATTGTGTGCCCCATCTGT	CATGGTTCCACCAGCGTTATT	TCTCAGAAACCATAATCTACCATGGCTGATCCTGCAGTCTGAGCCTGATGGATTTACAGTGATCTTCAGTGGTCTGGGG
16_fus_880_PVT1_005_exon1_J57-60	16	HPV16	fus	fusion transcript (HPV-human)	880_PVT1_005_exon1	SD2-PVT1_005_exon1	J57-60	true	N.A.	N.A.	AMPL0000000141	GGAATTGTGTGCCCCATCTGT	TCTTTGCTCGCAGCTCGT	TCTCAGAAACCATAATCTACCATGGCTGATCCTGCAGCTCCGGGCAGAGCGCGTGTGGCGGCCGAGCACATGGGCCCGCGGGCCGGGCGGGCTCGGGGCGGCCGGGACGAGGAGGGGCGACG
16_gen_1556_1682_NoJ	16	HPV16	gen	genomic control (HPV)	1556_1682	ctrl1	NoJ	false	N.A.	N.A.	AMPL0000000679	AACGTGTTGCGATTGGTGTATTG	CATTCCCCATGAACATGCTAAACTTTG	CTGCATTTGGACTTACACCCAGTATAGCTGACAGTATAAAAACACTATTACAACAATATTGTTTATATTTACACATT
16_gen_3886_4011_NoJ	16	HPV16	gen	genomic control (HPV)	3886_4011	ctrl2	NoJ	false	N.A.	N.A.	AMPL0000000654	CGTGCTTTTTGCTTTGCTTTGT	GAGGCTGCTGTTATCCACAATAGTAAT	GTGCTTTTGTGTGTCTGCCTATTAATACGTCCGCTGCTTTTGTCTGTGTCTACATACACATCATTAATAATATTGGT
16_gen_5938_6068_NoJ	16	HPV16	gen	genomic control (HPV)	5938_6068	ctrl3	NoJ	false	N.A.	N.A.	AMPL0000000673	CCTGTGTAGGTGTTGAGGTAGGT	TCTATTATCCACACCTGCATTTGCT	CGTGGTCAGCCATTAGGTGTGGGCATTAGTGGCCATCCTTTATTAAATAAATTGGATGACACAGAAAATGCTAGTGCTTATGC
16_gen_7428_7576_NoJ	16	HPV16	gen	genomic control (HPV)	7428_7576	ctrl4	NoJ	false	N.A.	N.A.	AMPL0000000712	CCAGGCCCATTTTGTAGCTT	AGGTCAGGAAAACAGGGATTTGG	CAACCGAATTCGGTTGCATGCTTTTTGGCACAAAATGTGTTTTTTTAAATAGTTCTATGTCAGCAACTATGGTTTAAACTTGTACGTTTCCTGCTTGCCATGCGTG
16_sp_1301_2581_J43-46	16	HPV16	sp	splice transcript (HPV)	1301_2581	SD3-SA4	J43-46	true	early	(E1) E4 E5	AMPL0000000009	GCGGGTATGGCAATACTGAAGT	GTTTTCGTCAAATGGAAACTCATTAGGA	GGAAACTCAGCAGATGTTACAGATTCTAGGTGGCCTTATTTACATAATAGATTGGTGGTGTTTACATT
16_sp_1301_2708_J43-46	16	HPV16	sp	splice transcript (HPV)	1301_2708	SD3-SA5	J43-46	true	early	(E1) E4 E5	AMPL0000000292	GCGGGTATGGCAATACTGAAGT	TGACACACATTTAAACGTTGGCAAAG	GGAAACTCAGCAGATGTTACAGGACGTGGTCCAGATTAAGTTTGCACGAGGACGAGGACAAGGAAAACGATGGAGACT
16_sp_1301_3357_J43-46	16	HPV16	sp	splice transcript (HPV)	1301_3357	SD3-SA6	J43-46	true	early	(E1) E4 E5	AMPL0000000424	GCGGGTATGGCAATACTGAAGT	AAGGCGACGGCTTTGGTAT	GGAAACTCAGCAGATGTTACAGCAGCAACGAAGTATCCTCTCCTGAAATTATTAGGCAGCACTTGGCCAACCACCCCGCCGCGACCC
16_sp_226_2581_J75-78	16	HPV16	sp	splice transcript (HPV)	226_2581	SD1-SA4	J75-78	true	early	(E6) E2 E5	AMPL0000000288	CACAGAGCTGCAAACAACTATACAT	GTTTTCGTCAAATGGAAACTCATTAGGA	GATATAATATTAGAATGTGTGTACTGCAAGCAACAGTTACTGCGACGTGAGATTCTAGGTGGCCTTATTTACATAATAGATTGGTGGTGTTTACATT
16_sp_226_2708_J75-78	16	HPV16	sp	splice transcript (HPV)	226_2708	SD1-SA5	J75-78	true	early	(E6) E2 E5	AMPL0000000585	CACAGAGCTGCAAACAACTATACAT	TGACACACATTTAAACGTTGGCAAAG	GATATAATATTAGAATGTGTGTACTGCAAGCAACAGTTACTGCGACGTGAGGACGTGGTCCAGATTAAGTTTGCACGAGGACGAGGACAAGGAAAACGATGGAGACT
16_sp_226_3357_J75-78	16	HPV16	sp	splice transcript (HPV)	226_3357	SD1-SA6	J75-78	true	early	(E6) E4 E5	AMPL0000000398	CACAGAGCTGCAAACAACTATACAT	AAGGCGACGGCTTTGGTAT	GATATAATATTAGAATGTGTGTACTGCAAGCAACAGTTACTGCGACGTGAGCAGCAACGAAGTATCCTCTCCTGAAATTATTAGGCAGCACTTGGCCAACCACCCCGCCGCGACCC
16_sp_226_409_J75-78	16	HPV16	sp	splice transcript (HPV)	226_409	SD1-SA1	J75-78	true	early	E6 E7	AMPL0000000171	CACAGAGCTGCAAACAACTATACAT	TGTCCAGATGTCTTTGCTTTTCTTCA	GATATAATATTAGAATGTGTGTACTGCAAGCAACAGTTACTGCGACGTGAGGTGTATTAACTGTCAAAAGCCACTGTGTCC
16_sp_226_526_J75-78	16	HPV16	sp	splice transcript (HPV)	226_526	SD1-SA2	J75-78	true	early	E6 E7	AMPL0000000612	CACAGAGCTGCAAACAACTATACAT	TCAGTTGTCTCTGGTTGCAAATCT	GATATAATATTAGAATGTGTGTACTGCAAGCAACAGTTACTGCGACGTGAGATCATCAAGAACACGTAGAGAAACCCAGCTGTAATCATGCATGGAGATACACCTACATTGCATGAATATATGTT
16_sp_226_742_J75-78	16	HPV16	sp	splice transcript (HPV)	226_742	SD1-SA3	J75-78	true	early	E6 E7	AMPL0000000014	CACAGAGCTGCAAACAACTATACAT	CCATTAACAGGTCTTCCAAAGTACGA	GATATAATATTAGAATGTGTGTACTGCAAGCAACAGTTACTGCGACGTGAGTGTGACTCTACGCTTCGGTTGTGCGTACAAAGCACACACGTAGACAT
16_sp_3631_5637_J59-62	16	HPV16	sp	splice transcript (HPV)	3631_5637	SD5-SA9	J59-62	true	late	L1	AMPL0000000317	GCTCACACAAAGGACGGATTAAC	ATCCGTGCTTACAACCTTAGATACTG	TGTAATAGTAACACTACACCCATAGTACATTTAAAAGATGTCTCTTTGGCTGCCTAGTGAGGCCACTGTCTACTTGCCTCCTGTCC
16_sp_880_2581_J57-60	16	HPV16	sp	splice transcript (HPV)	880_2581	SD2-SA4	J57-60	true	early	(E7) E2 E5	AMPL0000000049	GGAATTGTGTGCCCCATCTGT	GTTTTCGTCAAATGGAAACTCATTAGGA	TCTCAGAAACCATAATCTACCATGGCTGATCCTGCAGATTCTAGGTGGCCTTATTTACATAATAGATTGGTGGTGTTTACATT
16_sp_880_2708_J57-60	16	HPV16	sp	splice transcript (HPV)	880_2708	SD2-SA5	J57-60	true	early	(E7) E2 E5	AMPL0000000593	GGAATTGTGTGCCCCATCTGT	TGACACACATTTAAACGTTGGCAAAG	TCTCAGAAACCATAATCTACCATGGCTGATCCTGCAGGACGTGGTCCAGATTAAGTTTGCACGAGGACGAGGACAAGGAAAACGATGGAGACT
16_sp_880_3357_J57-60	16	HPV16	sp	splice transcript (HPV)	880_3357	SD2-SA6	J57-60	true	early	(E7) E4 E5	AMPL0000000177	GGAATTGTGTGCCCCATCTGT	AAGGCGACGGCTTTGGTAT	TCTCAGAAACCATAATCTACCATGGCTGATCCTGCAGCAGCAACGAAGTATCCTCTCCTGAAATTATTAGGCAGCACTTGGCCAACCACCCCGCCGCGACCC
16_sp_880_5637_J57-60	16	HPV16	sp	splice transcript (HPV)	880_5637	SD2-SA9	J57-60	true	late	L1	AMPL0000000439	GGAATTGTGTGCCCCATCTGT	ATCCGTGCTTACAACCTTAGATACTG	TCTCAGAAACCATAATCTACCATGGCTGATCCTGCAGATGTCTCTTTGGCTGCCTAGTGAGGCCACTGTCTACTTGCCTCCTGTCC
16_unsp_1301_1302_J43-46	16	HPV16	unsp	unsplice transcript (HPV)	1301_1302	SD3	J43-46	true	N.A.	N.A.	AMPL0000000034	GCGGGTATGGCAATACTGAAGT	TGGTGTTTGGCATATAGTGTGTCTTT	GGAAACTCAGCAGATGTTACAGGTAGAAGGGCGCCATGAGACTGAAACACCATGTAGTCAGTATAGTGGTGGAAGTGGGGGTGGTTGCAGTCAGTACAGTAGTGGAAGTGGGGGAGAGGGTGTTAGTG
16_unsp_226_227_J75-78	16	HPV16	unsp	unsplice transcript (HPV)	226_227	SD1	J75-78	true	N.A.	N.A.	AMPL0000000170	CACAGAGCTGCAAACAACTATACAT	CACATACAGCATATGGATTCCCATCTC	GATATAATATTAGAATGTGTGTACTGCAAGCAACAGTTACTGCGACGTGAGGTATATGACTTTGCTTTTCGGGATTTATGCATAGTATATA
16_unsp_2580_2581_J76-79	16	HPV16	unsp	unsplice transcript (HPV)	2580_2581	SA4	J76-79	true	N.A.	N.A.	AMPL0000000184	GGATGTAAAGCATAGACCATTGGTACA	GTTTTCGTCAAATGGAAACTCATTAGGA	ACTAAAATGCCCTCCATTATTAATTACATCTAACATTAATGCTGGTACAGATTCTAGGTGGCCTTATTTACATAATAGATTGGTGGTGTTTACATT
16_unsp_2707_2708_J53-56	16	HPV16	unsp	unsplice transcript (HPV)	2707_2708	SA5	J53-56	true	N.A.	N.A.	AMPL0000000397	CGGAAATCCAGTGTATGAGCTTAATGAT	TGACACACATTTAAACGTTGGCAAAG	AAGAACTGGAAATCCTTTTTCTCAAGGACGTGGTCCAGATTAAGTTTGCACGAGGACGAGGACAAGGAAAACGATGGAGACT
16_unsp_3356_3357_J43-46	16	HPV16	unsp	unsplice transcript (HPV)	3356_3357	SA6	J43-46	true	N.A.	N.A.	AMPL0000000368	CATGCGGGTGGTCAGGTAA	AAGGCGACGGCTTTGGTAT	TATTATGTCCTACATCTGTGTTTAGCAGCAACGAAGTATCCTCTCCTGAAATTATTAGGCAGCACTTGGCCAACCACCCCGCCGCGACCC
16_unsp_3631_3632_J59-62	16	HPV16	unsp	unsplice transcript (HPV)	3631_3632	SD5	J59-62	true	N.A.	N.A.	AMPL0000000228	GCTCACACAAAGGACGGATTAAC	CCAATGCCATGTAGACGACACT	TGTAATAGTAACACTACACCCATAGTACATTTAAAAGGTGATGCTAATACTTTAAAATGTTTAAGATATAGATTTAAAAAGCATTGTACATTGTATACTGC
16_unsp_408_409_J52-55	16	HPV16	unsp	unsplice transcript (HPV)	408_409	SA1	J52-55	true	N.A.	N.A.	AMPL0000000520	GGAACAACATTAGAACAGCAATACAACA	TGTCCAGATGTCTTTGCTTTTCTTCA	AACCGTTGTGTGATTTGTTAATTAGGTGTATTAACTGTCAAAAGCCACTGTGTCC
16_unsp_525_526_J31-34	16	HPV16	unsp	unsplice transcript (HPV)	525_526	SA2	J31-34	true	N.A.	N.A.	AMPL0000000024	CGGTGGACCGGTCGATG	TCAGTTGTCTCTGGTTGCAAATCT	TATGTCTTGTTGCAGATCATCAAGAACACGTAGAGAAACCCAGCTGTAATCATGCATGGAGATACACCTACATTGCATGAATATATGTT
16_unsp_5636_5637_J117-120	16	HPV16	unsp	unsplice transcript (HPV)	5636_5637	SA9	J117-120	true	N.A.	N.A.	AMPL0000000369	CCTATAGTTCCAGGGTCTCCACAA	ATCCGTGCTTACAACCTTAGATACTG	TATACAATTATTGCTGATGCAGGTGACTTTTATTTACATCCTAGTTATTACATGTTACGAAAACGACGTAAACGTTTACCATATTTTTTTTCAGATGTCTCTTTGGCTGCCTAGTGAGGCCACTGTCTACTTGCCTCCTGTCC
16_unsp_741_742_J87-90	16	HPV16	unsp	unsplice transcript (HPV)	741_742	SA3	J87-90	true	N.A.	N.A.	AMPL0000000448	CTCAGAGGAGGAGGATGAAATAGATG	CCATTAACAGGTCTTCCAAAGTACGA	GTCCAGCTGGACAAGCAGAACCGGACAGAGCCCATTACAATATTGTAACCTTTTGTTGCAAGTGTGACTCTACGCTTCGGTTGTGCGTACAAAGCACACACGTAGACAT
16_unsp_880_881_J57-60	16	HPV16	unsp	unsplice transcript (HPV)	880_881	SD2	J57-60	true	N.A.	N.A.	AMPL0000000559	GGAATTGTGTGCCCCATCTGT	CATCCATTACATCCCGTACCCT	TCTCAGAAACCATAATCTACCATGGCTGATCCTGCAGGTACCAATGGGGAAG
18_fus_2943_MYC_001_exon1_J54-57	18	HPV18	fus	fusion transcript (HPV-human)	2943_MYC_001_exon1	bkpt1-MYC_001_exon1	J54-57	true	N.A.	N.A.	AMPL0000000487	AATGACAGTAAAGACATAGACAGCCAAA	CTGAGAAGCCCTGCCCTTC	TACAGTATTGGCAACTAATACGTTGGGCTGCTCGCGGCCGCCACCGCCGGGCCCCGGCCGTCCCTGGCTCCCCTCCTGCCTCGA
18_fus_2943_MYC_001_exon2_J54-57	18	HPV18	fus	fusion transcript (HPV-human)	2943_MYC_001_exon2	bkpt1-MYC_001_exon2	J54-57	true	N.A.	N.A.	AMPL0000000166	AATGACAGTAAAGACATAGACAGCCAAA	AAATACGGCTGCACCGAGT	TACAGTATTGGCAACTAATACGTTGGGCAGCCTCCCGCGACGATGCCCCTCAACGTTAGCTTCACCAACAGGAACTATGACCTCGACTACG
18_fus_2943_MYC_001_exon3_J54-57	18	HPV18	fus	fusion transcript (HPV-human)	2943_MYC_001_exon3	bkpt1-MYC_001_exon3	J54-57	true	N.A.	N.A.	AMPL0000000356	AATGACAGTAAAGACATAGACAGCCAAA	GGTGATCCAGACTCTGACCTTTTG	TACAGTATTGGCAACTAATACGTTGGGAGGAGGAACAAGAAGATGAGGAAGAAATCGATGTTGTTTCTGTGGAAAAGAGGCAGGCTCCTGG
18_fus_2943_PVT1_002_exon3_J54-57	18	HPV18	fus	fusion transcript (HPV-human)	2943_PVT1_002_exon3	bkpt1-PVT1_002_exon3	J54-57	true	N.A.	N.A.	AMPL0000000314	AATGACAGTAAAGACATAGACAGCCAAA	ATCATGATGGCTGTATGTGCCA	TACAGTATTGGCAACTAATACGTTGGGCTGACCATACTCCCTGGAGCCTTCTCCCGAGGTGCGCGGGTGACCT
18_fus_2943_PVT1_004_exon1_J54-57	18	HPV18	fus	fusion transcript (HPV-human)	2943_PVT1_004_exon1	bkpt1-PVT1_004_exon1	J54-57	true	N.A.	N.A.	AMPL0000000253	AATGACAGTAAAGACATAGACAGCCAAA	CATGGTTCCACCAGCGTTATT	TACAGTATTGGCAACTAATACGTTGGGTCTGAGCCTGATGGATTTACAGTGATCTTCAGTGGTCTGGGG
18_fus_2943_PVT1_005_exon1_J54-57	18	HPV18	fus	fusion transcript (HPV-human)	2943_PVT1_005_exon1	bkpt1-PVT1_005_exon1	J54-57	true	N.A.	N.A.	AMPL0000000348	AATGACAGTAAAGACATAGACAGCCAAA	TCTTTGCTCGCAGCTCGT	TACAGTATTGGCAACTAATACGTTGGGCTCCGGGCAGAGCGCGTGTGGCGGCCGAGCACATGGGCCCGCGGGCCGGGCGGGCTCGGGGCGGCCGGGACGAGGAGGGGCGACG
18_fus_3684_MYC_001_exon1_J62-65	18	HPV18	fus	fusion transcript (HPV-human)	3684_MYC_001_exon1	bkpt2-MYC_001_exon1	J62-65	true	N.A.	N.A.	AMPL0000000589	CAGCTACACCTACAGGCAACAA	CTGAGAAGCCCTGCCCTTC	CAAAAGACGGAAACTCTGTAGTGGTAACACTACGCCTATAACTGCTCGCGGCCGCCACCGCCGGGCCCCGGCCGTCCCTGGCTCCCCTCCTGCCTCGA
18_fus_3684_MYC_001_exon2_J62-65	18	HPV18	fus	fusion transcript (HPV-human)	3684_MYC_001_exon2	bkpt2-MYC_001_exon2	J62-65	true	N.A.	N.A.	AMPL0000000254	CAGCTACACCTACAGGCAACAA	AAATACGGCTGCACCGAGT	CAAAAGACGGAAACTCTGTAGTGGTAACACTACGCCTATAACAGCCTCCCGCGACGATGCCCCTCAACGTTAGCTTCACCAACAGGAACTATGACCTCGACTACG
18_fus_3684_MYC_001_exon3_J62-65	18	HPV18	fus	fusion transcript (HPV-human)	3684_MYC_001_exon3	bkpt2-MYC_001_exon3	J62-65	true	N.A.	N.A.	AMPL0000000152	CAGCTACACCTACAGGCAACAA	GGTGATCCAGACTCTGACCTTTTG	CAAAAGACGGAAACTCTGTAGTGGTAACACTACGCCTATAAAGGAGGAACAAGAAGATGAGGAAGAAATCGATGTTGTTTCTGTGGAAAAGAGGCAGGCTCCTGG
18_fus_3684_PVT1_002_exon3_J62-65	18	HPV18	fus	fusion transcript (HPV-human)	3684_PVT1_002_exon3	bkpt2-PVT1_002_exon3	J62-65	true	N.A.	N.A.	AMPL0000000183	CAGCTACACCTACAGGCAACAA	ATCATGATGGCTGTATGTGCCA	CAAAAGACGGAAACTCTGTAGTGGTAACACTACGCCTATAACTGACCATACTCCCTGGAGCCTTCTCCCGAGGTGCGCGGGTGACCT
18_fus_3684_PVT1_004_exon1_J62-65	18	HPV18	fus	fusion transcript (HPV-human)	3684_PVT1_004_exon1	bkpt2-PVT1_004_exon1	J62-65	true	N.A.	N.A.	AMPL0000000527	CAGCTACACCTACAGGCAACAA	CATGGTTCCACCAGCGTTATT	CAAAAGACGGAAACTCTGTAGTGGTAACACTACGCCTATAATCTGAGCCTGATGGATTTACAGTGATCTTCAGTGGTCTGGGG
18_fus_3684_PVT1_005_exon1_J62-65	18	HPV18	fus	fusion transcript (HPV-human)	3684_PVT1_005_exon1	bkpt2-PVT1_005_exon1	J62-65	true	N.A.	N.A.	AMPL0000000265	CAGCTACACCTACAGGCAACAA	TCTTTGCTCGCAGCTCGT	CAAAAGACGGAAACTCTGTAGTGGTAACACTACGCCTATAACTCCGGGCAGAGCGCGTGTGGCGGCCGAGCACATGGGCCCGCGGGCCGGGCGGGCTCGGGGCGGCCGGGACGAGGAGGGGCGACG
18_fus_929_MYC_001_exon1_J37-40	18	HPV18	fus	fusion transcript (HPV-human)	929_MYC_001_exon1	SD2-MYC_001_exon1	J37-40	true	N.A.	N.A.	AMPL0000000343	TGCATCCCAGCAGTAAGCAA	CTGAGAAGCCCTGCCCTTC	CAATGGCTGATCCAGAAGCTGCTCGCGGCCGCCACCGCCGGGCCCCGGCCGTCCCTGGCTCCCCTCCTGCCTCGA
18_fus_929_MYC_001_exon2_J37-40	18	HPV18	fus	fusion transcript (HPV-human)	929_MYC_001_exon2	SD2-MYC_001_exon2	J37-40	true	N.A.	N.A.	AMPL0000000332	TGCATCCCAGCAGTAAGCAA	AAATACGGCTGCACCGAGT	CAATGGCTGATCCAGAAGCAGCCTCCCGCGACGATGCCCCTCAACGTTAGCTTCACCAACAGGAACTATGACCTCGACTACG
18_fus_929_MYC_001_exon3_J37-40	18	HPV18	fus	fusion transcript (HPV-human)	929_MYC_001_exon3	SD2-MYC_001_exon3	J37-40	true	N.A.	N.A.	AMPL0000000496	TGCATCCCAGCAGTAAGCAA	GGTGATCCAGACTCTGACCTTTTG	CAATGGCTGATCCAGAAGAGGAGGAACAAGAAGATGAGGAAGAAATCGATGTTGTTTCTGTGGAAAAGAGGCAGGCTCCTGG
18_fus_929_PVT1_002_exon3_J37-40	18	HPV18	fus	fusion transcript (HPV-human)	929_PVT1_002_exon3	SD2-PVT1_002_exon3	J37-40	true	N.A.	N.A.	AMPL0000000546	TGCATCCCAGCAGTAAGCAA	ATCATGATGGCTGTATGTGCCA	CAATGGCTGATCCAGAAGCTGACCATACTCCCTGGAGCCTTCTCCCGAGGTGCGCGGGTGACCT
18_fus_929_PVT1_004_exon1_J37-40	18	HPV18	fus	fusion transcript (HPV-human)	929_PVT1_004_exon1	SD2-PVT1_004_exon1	J37-40	true	N.A.	N.A.	AMPL0000000403	TGCATCCCAGCAGTAAGCAA	CATGGTTCCACCAGCGTTATT	CAATGGCTGATCCAGAAGTCTGAGCCTGATGGATTTACAGTGATCTTCAGTGGTCTGGGG
18_fus_929_PVT1_005_exon1_J37-40	18	HPV18	fus	fusion transcript (HPV-human)	929_PVT1_005_exon1	SD2-PVT1_005_exon1	J37-40	true	N.A.	N.A.	AMPL0000000309	TGCATCCCAGCAGTAAGCAA	TCTTTGCTCGCAGCTCGT	CAATGGCTGATCCAGAAGCTCCGGGCAGAGCGCGTGTGGCGGCCGAGCACATGGGCCCGCGGGCCGGGCGGGCTCGGGGCGGCCGGGACGAGGAGGGGCGACG
18_gen_1657_1782_NoJ	18	HPV18	gen	genomic control (HPV)	1657_1782	ctrl1	NoJ	false	N.A.	N.A.	AMPL0000000695	TGGAGTAAACCCAACAATAGCAGAAG	CATTTGTAACGCAACAGGGCTAAT	GATTTAAAACACTAATACAGCCATTTATATTATATGCCCATATTCAATGTCTAGACTGTAAATGGGGAGTATTAAT
18_gen_4024_4137_NoJ	18	HPV18	gen	genomic control (HPV)	4024_4137	ctrl2	NoJ	false	N.A.	N.A.	AMPL0000000715	CGTATGCATGGGTATTGGTATTTGTG	CATGTATATGCAATAGTAACATGGGCAA	TATATTGTGGTAATAACGTCCCCTGCCACAGCATTCACAGTATATGTATTTTGTTTTTTA
18_gen_6033_6160_NoJ	18	HPV18	gen	genomic control (HPV)	6033_6160	ctrl3	NoJ	false	N.A.	N.A.	AMPL0000000710	GAGGACGTTAGGGACAATGTGT	CCCTGTGATAAAGGACGCGATTT	CTGTAGATTATAAGCAGACACAGTTATGTATTTTGGGCTGTGCCCCTGCTATTGGGGAACACTGGGCTAAAGGCACTGCTTGT
18_gen_7317_7444_NoJ	18	HPV18	gen	genomic control (HPV)	7317_7444	ctrl4	NoJ	false	N.A.	N.A.	AMPL0000000703	CGCCCTAGTGAGTAACAACTGTATTT	GGAGGATTGTAGGATAAAATGGATGCT	GTGTTTGTGGTATGGGTGTTGCTTGTTGGGCTATATATTGTCCTGTATTTCAAGTTATAAAACTGCACACCTTAC
18_sp_1357_2651_J47-50	18	HPV18	sp	splice transcript (HPV)	1357_2651	SD3-SA4	J47-50	true	early	(E1) E4 E5	AMPL0000000151	TCAGATAGTGGCTATGGCTGTTCT	GTCATTTATTTCATATACTGGATTGCCA	GAAGTGGAAGCAACACAGATTCAGGATAATAGATGGCCATATTTAGAAAGTAGAATAACAGTATTTGAATTTCCAAATGCATTTCCATTTGATAAAAA
18_sp_1357_2779_J47-50	18	HPV18	sp	splice transcript (HPV)	1357_2779	SD3-SA5	J47-50	true	early	(E1) E4 E5	AMPL0000000209	TCAGATAGTGGCTATGGCTGTTCT	GGTTTCCTTCGGTGTCTGCAT	GAAGTGGAAGCAACACAGATTCAGGACATGGTCCAGATTAGATTTGCACGAGGAAGAGGAAG
18_sp_1357_3465_J47-50	18	HPV18	sp	splice transcript (HPV)	1357_3465	SD3-SA6	J47-50	true	early	(E1) E4 E5	AMPL0000000325	TCAGATAGTGGCTATGGCTGTTCT	ACGTCTGGCCGTAGGTCT	GAAGTGGAAGCAACACAGATTCAGCTTGTTAAACAGCTACAGCACACCCCCTCACCGTATTCCAGCACCGTGTCCGTGGGCACCGCAA
18_sp_233_2651_J60-63	18	HPV18	sp	splice transcript (HPV)	233_2651	SD1-SA4	J60-63	true	early	(E6) E2 E5	AMPL0000000565	TTCACTGCAAGACATAGAAATAACCTGT	GTCATTTATTTCATATACTGGATTGCCA	GTATATTGCAAGACAGTATTGGAACTTACAGAGGATAATAGATGGCCATATTTAGAAAGTAGAATAACAGTATTTGAATTTCCAAATGCATTTCCATTTGATAAAAA
18_sp_233_2779_J60-63	18	HPV18	sp	splice transcript (HPV)	233_2779	SD1-SA5	J60-63	true	early	(E6) E2 E5	AMPL0000000562	TTCACTGCAAGACATAGAAATAACCTGT	GGTTTCCTTCGGTGTCTGCAT	GTATATTGCAAGACAGTATTGGAACTTACAGAGGACATGGTCCAGATTAGATTTGCACGAGGAAGAGGAAG
18_sp_233_3465_J60-63	18	HPV18	sp	splice transcript (HPV)	233_3465	SD1-SA6	J60-63	true	early	(E6) E4 E5	AMPL0000000167	TTCACTGCAAGACATAGAAATAACCTGT	ACGTCTGGCCGTAGGTCT	GTATATTGCAAGACAGTATTGGAACTTACAGAGCTTGTTAAACAGCTACAGCACACCCCCTCACCGTATTCCAGCACCGTGTCCGTGGGCACCGCAA
18_sp_233_416_J60-63	18	HPV18	sp	splice transcript (HPV)	233_416	SD1-SA1	J60-63	true	early	E6 E7	AMPL0000000379	TTCACTGCAAGACATAGAAATAACCTGT	CCCAGCTATGTTGTGAAATCGT	GTATATTGCAAGACAGTATTGGAACTTACAGAGGTGCCTGCGGTGCCAGAAACCGTTGAATCCAGCAGAAAAACTTAGACACCTTAATGAAAAACG
18_sp_233_791_J60-63	18	HPV18	sp	splice transcript (HPV)	233_791	SD1-SA3	J60-63	true	early	E6 E7	AMPL0000000525	TTCACTGCAAGACATAGAAATAACCTGT	AGAAACAGCTGCTGGAATGCT	GTATATTGCAAGACAGTATTGGAACTTACAGAGTGTGAAGCCAGAATTGAGCTAGTAGTAGAAAGCTCAGCAGACGACCTTCG
18_sp_3165_3465_J67-70	18	HPV18	sp	splice transcript (HPV)	3165_3465	SD4-SA6	J67-70	true	early	(E2) E4 E5	AMPL0000000104	GGATTGGACACTGCAAGACACA	ACGTCTGGCCGTAGGTCT	TGCGAGGAACTATGGAATACAGAACCTACTCACTGCTTTAAAAAAGCTTGTTAAACAGCTACAGCACACCCCCTCACCGTATTCCAGCACCGTGTCCGTGGGCACCGCAA
18_sp_3696_5613_J74-77	18	HPV18	sp	splice transcript (HPV)	3696_5613	SD5-SA9	J74-77	true	late	L1	AMPL0000000438	CAGCTACACCTACAGGCAACAA	GTATTTACAACTCTTGCCACAGAAGGA	CAAAAGACGGAAACTCTGTAGTGGTAACACTACGCCTATAATACATTTAAAAGATGGCTTTGTGGCGGCCTAGTGACAATACCGTATATCTTCCACC
18_sp_3696_5776_J74-77	18	HPV18	sp	splice transcript (HPV)	3696_5776	SD5-SA10	J74-77	true	late	L1	AMPL0000000240	CAGCTACACCTACAGGCAACAA	TCAGGTAACTGCACCCTAAATACTCTAT	CAAAAGACGGAAACTCTGTAGTGGTAACACTACGCCTATAATACATTTAAAAGGTGGTGGCAATAAGCAGGATATTCCTAAGGTTTCTGCATACCAAT
18_sp_3786_5613_J51-54	18	HPV18	sp	splice transcript (HPV)	3786_5613	SD6-SA9	J51-54	true	late	L1	AMPL0000000701	CGAAAACATAGCGACCACTATAGAGAT	GTATTTACAACTCTTGCCACAGAAGGA	ATATCATCCACCTGGCATTGGACAGATGGCTTTGTGGCGGCCTAGTGACAATACCGTATATCTTCCACC
18_sp_3786_5776_J51-54	18	HPV18	sp	splice transcript (HPV)	3786_5776	SD6-SA10	J51-54	true	late	L1	AMPL0000000660	CGAAAACATAGCGACCACTATAGAGAT	TCAGGTAACTGCACCCTAAATACTCTAT	ATATCATCCACCTGGCATTGGACAGGTGGTGGCAATAAGCAGGATATTCCTAAGGTTTCTGCATACCAAT
18_sp_929_2651_J37-40	18	HPV18	sp	splice transcript (HPV)	929_2651	SD2-SA4	J37-40	true	early	(E7) E2 E5	AMPL0000000087	TGCATCCCAGCAGTAAGCAA	GTCATTTATTTCATATACTGGATTGCCA	CAATGGCTGATCCAGAAGGATAATAGATGGCCATATTTAGAAAGTAGAATAACAGTATTTGAATTTCCAAATGCATTTCCATTTGATAAAAA
18_sp_929_2779_J37-40	18	HPV18	sp	splice transcript (HPV)	929_2779	SD2-SA5	J37-40	true	early	(E7) E2 E5	AMPL0000000461	TGCATCCCAGCAGTAAGCAA	GGTTTCCTTCGGTGTCTGCAT	CAATGGCTGATCCAGAAGGACATGGTCCAGATTAGATTTGCACGAGGAAGAGGAAG
18_sp_929_3465_J37-40	18	HPV18	sp	splice transcript (HPV)	929_3465	SD2-SA8	J37-40	true	early	(E7) E4 E5	AMPL0000000466	TGCATCCCAGCAGTAAGCAA	ACGTCTGGCCGTAGGTCT	CAATGGCTGATCCAGAAGCTTGTTAAACAGCTACAGCACACCCCCTCACCGTATTCCAGCACCGTGTCCGTGGGCACCGCAA
18_sp_929_5613_J37-40	18	HPV18	sp	splice transcript (HPV)	929_5613	SD2-SA9	J37-40	true	late	L1	AMPL0000000293	TGCATCCCAGCAGTAAGCAA	GTATTTACAACTCTTGCCACAGAAGGA	CAATGGCTGATCCAGAAGATGGCTTTGTGGCGGCCTAGTGACAATACCGTATATCTTCCACC
18_sp_929_5776_J37-40	18	HPV18	sp	splice transcript (HPV)	929_5776	SD2-SA10	J37-40	true	late	L1	AMPL0000000537	TGCATCCCAGCAGTAAGCAA	TCAGGTAACTGCACCCTAAATACTCTAT	CAATGGCTGATCCAGAAGGTGGTGGCAATAAGCAGGATATTCCTAAGGTTTCTGCATACCAAT
18_unsp_1357_1358_J47-50	18	HPV18	unsp	unsplice transcript (HPV)	1357_1358	SD3	J47-50	true	N.A.	N.A.	AMPL0000000420	TCAGATAGTGGCTATGGCTGTTCT	CCGTTGTCTATAGCCTCCGT	GAAGTGGAAGCAACACAGATTCAGGTAACTACAAATGGCGAACATGGCGGCAATGTATGTAGTGGCGGCAGT
18_unsp_233_234_J60-63	18	HPV18	unsp	unsplice transcript (HPV)	233_234	SD1	J60-63	true	N.A.	N.A.	AMPL0000000467	TTCACTGCAAGACATAGAAATAACCTGT	CTATACATTTATGGCATGCAGCATGG	GTATATTGCAAGACAGTATTGGAACTTACAGAGGTATTTGAATTTGCATTTAAAGATTTATTTGTGGTGTATAGAGACAGTATACC
18_unsp_2650_2651_J47-50	18	HPV18	unsp	unsplice transcript (HPV)	2650_2651	SA4	J47-50	true	N.A.	N.A.	AMPL0000000044	CTAAAATGTCCTCCAATACTACTAACCACAA	GTCATTTATTTCATATACTGGATTGCCA	ATATACATCCAGCAAAGGATAATAGATGGCCATATTTAGAAAGTAGAATAACAGTATTTGAATTTCCAAATGCATTTCCATTTGATAAAAA
18_unsp_3165_3166_J67-70	18	HPV18	unsp	unsplice transcript (HPV)	3165_3166	SD4	J67-70	true	N.A.	N.A.	AMPL0000000092	GGATTGGACACTGCAAGACACA	CCCATGCTACATAGGTCATACAATTGTC	TGCGAGGAACTATGGAATACAGAACCTACTCACTGCTTTAAAAAAGGTGGCCAAACAGTACAAGTATATTTTGATGGCAACAAA
18_unsp_3464_3465_J24-27	18	HPV18	unsp	unsplice transcript (HPV)	3464_3465	SA8	J24-27	true	N.A.	N.A.	AMPL0000000675	TGACGACACGGTATCCGCTA	ACGTCTGGCCGTAGGTCT	CTCAGCTTGTTAAACAGCTACAGCACACCCCCTCACCGTATTCCAGCACCGTGTCCGTGGGCACCGCAA
18_unsp_3696_3697_J74-77	18	HPV18	unsp	unsplice transcript (HPV)	3696_3697	SD5	J74-77	true	N.A.	N.A.	AMPL0000000691	CAGCTACACCTACAGGCAACAA	GTCGCTATGTTTTCGCAATCTGTA	CAAAAGACGGAAACTCTGTAGTGGTAACACTACGCCTATAATACATTTAAAAGGTGACAGAAACAGTTTAAAATGTTTACGG
18_unsp_3786_3787_J51-54	18	HPV18	unsp	unsplice transcript (HPV)	3786_3787	SD6	J51-54	true	N.A.	N.A.	AMPL0000000678	CGAAAACATAGCGACCACTATAGAGAT	TTGTACACTATCTGGAATTGCAACAGT	ATATCATCCACCTGGCATTGGACAGGTGCAGGCAATGAAAAAACAGGAATACTGACTGTAACATACCATAGTGAAACACAAAGAACAAAATTTTTAAAT
18_unsp_415_416_J67-70	18	HPV18	unsp	unsplice transcript (HPV)	415_416	SA1	J67-70	true	N.A.	N.A.	AMPL0000000477	TCAGACTCTGTGTATGGAGACACAT	CCCAGCTATGTTGTGAAATCGT	TGGAAAAACTAACTAACACTGGGTTATACAATTTATTAATAAGGTGCCTGCGGTGCCAGAAACCGTTGAATCCAGCAGAAAAACTTAGACACCTTAATGAAAAACG
18_unsp_5612_5613_J37-40	18	HPV18	unsp	unsplice transcript (HPV)	5612_5613	SA9	J37-40	true	N.A.	N.A.	AMPL0000000143	TCCTAAGAAACGTAAACGTGTTCCC	GTATTTACAACTCTTGCCACAGAAGGA	TATTTTTTTGCAGATGGCTTTGTGGCGGCCTAGTGACAATACCGTATATCTTCCACC
18_unsp_5775_5776_J68-71	18	HPV18	unsp	unsplice transcript (HPV)	5775_5776	SA10	J68-71	true	N.A.	N.A.	AMPL0000000289	GCATATTTTATCATGCTGGCAGCTCTA	TCAGGTAACTGCACCCTAAATACTCTAT	GATTATTAACTGTTGGTAATCCATATTTTAGGGTTCCTGCAGGTGGTGGCAATAAGCAGGATATTCCTAAGGTTTCTGCATACCAAT
18_unsp_790_791_J100-103	18	HPV18	unsp	unsplice transcript (HPV)	790_791	SA3	J100-103	true	N.A.	N.A.	AMPL0000000139	CAGAGGAAGAAAACGATGAAATAGATGG	AGAAACAGCTGCTGGAATGCT	AGTTAATCATCAACATTTACCAGCCCGACGAGCCGAACCACAACGTCACACAATGTTGTGTATGTGTTGTAAGTGTGAAGCCAGAATTGAGCTAGTAGTAGAAAGCTCAGCAGACGACCTTCG
18_unsp_929_930_J37-40	18	HPV18	unsp	unsplice transcript (HPV)	929_930	SD2	J37-40	true	N.A.	N.A.	AMPL0000000609	TGCATCCCAGCAGTAAGCAA	CTCGTCATCTGATATTACATCTCCTGTT	CAATGGCTGATCCAGAAGGTACAGACGGGGAGGGCACGGGTTGTAACGGCTGGTTTTATGTACAAGCTATTGTAGACAAAAA
31_fus_2807_MYC_001_exon1_J99-102	31	HPV31	fus	fusion transcript (HPV-human)	2807_MYC_001_exon1	bkpt1-MYC_001_exon1	J99-102	true	N.A.	N.A.	AMPL0000000211	CAACGTTTAAATGTGTGTCAGGACAAA	CTGAGAAGCCCTGCCCTTC	ATATTAGAACATTATGAAAATGATAGTAAACGACTTTGTGATCATATAGACTATTGGAAACATATTCGACTTGCTGCTCGCGGCCGCCACCGCCGGGCCCCGGCCGTCCCTGGCTCCCCTCCTGCCTCGA
31_fus_2807_MYC_001_exon2_J99-102	31	HPV31	fus	fusion transcript (HPV-human)	2807_MYC_001_exon2	bkpt1-MYC_001_exon2	J99-102	true	N.A.	N.A.	AMPL0000000068	CAACGTTTAAATGTGTGTCAGGACAAA	AAATACGGCTGCACCGAGT	ATATTAGAACATTATGAAAATGATAGTAAACGACTTTGTGATCATATAGACTATTGGAAACATATTCGACTTGCAGCCTCCCGCGACGATGCCCCTCAACGTTAGCTTCACCAACAGGAACTATGACCTCGACTACG
31_fus_2807_MYC_001_exon3_J99-102	31	HPV31	fus	fusion transcript (HPV-human)	2807_MYC_001_exon3	bkpt1-MYC_001_exon3	J99-102	true	N.A.	N.A.	AMPL0000000223	CAACGTTTAAATGTGTGTCAGGACAAA	GGTGATCCAGACTCTGACCTTTTG	ATATTAGAACATTATGAAAATGATAGTAAACGACTTTGTGATCATATAGACTATTGGAAACATATTCGACTTGAGGAGGAACAAGAAGATGAGGAAGAAATCGATGTTGTTTCTGTGGAAAAGAGGCAGGCTCCTGG
31_fus_2807_PVT1_002_exon3_J99-102	31	HPV31	fus	fusion transcript (HPV-human)	2807_PVT1_002_exon3	bkpt1-PVT1_002_exon3	J99-102	true	N.A.	N.A.	AMPL0000000179	CAACGTTTAAATGTGTGTCAGGACAAA	ATCATGATGGCTGTATGTGCCA	ATATTAGAACATTATGAAAATGATAGTAAACGACTTTGTGATCATATAGACTATTGGAAACATATTCGACTTGCTGACCATACTCCCTGGAGCCTTCTCCCGAGGTGCGCGGGTGACCT
31_fus_2807_PVT1_004_exon1_J99-102	31	HPV31	fus	fusion transcript (HPV-human)	2807_PVT1_004_exon1	bkpt1-PVT1_004_exon1	J99-102	true	N.A.	N.A.	AMPL0000000074	CAACGTTTAAATGTGTGTCAGGACAAA	CATGGTTCCACCAGCGTTATT	ATATTAGAACATTATGAAAATGATAGTAAACGACTTTGTGATCATATAGACTATTGGAAACATATTCGACTTGTCTGAGCCTGATGGATTTACAGTGATCTTCAGTGGTCTGGGG
31_fus_2807_PVT1_005_exon1_J99-102	31	HPV31	fus	fusion transcript (HPV-human)	2807_PVT1_005_exon1	bkpt1-PVT1_005_exon1	J99-102	true	N.A.	N.A.	AMPL0000000643	CAACGTTTAAATGTGTGTCAGGACAAA	TCTTTGCTCGCAGCTCGT	ATATTAGAACATTATGAAAATGATAGTAAACGACTTTGTGATCATATAGACTATTGGAAACATATTCGACTTGCTCCGGGCAGAGCGCGTGTGGCGGCCGAGCACATGGGCCCGCGGGCCGGGCGGGCTCGGGGCGGCCGGGACGAGGAGGGGCGACG
31_fus_3578_MYC_001_exon1_J56-59	31	HPV31	fus	fusion transcript (HPV-human)	3578_MYC_001_exon1	bkpt2-MYC_001_exon1	J56-59	true	N.A.	N.A.	AMPL0000000638	CAGCTGCATGCACAAACCA	CTGAGAAGCCCTGCCCTTC	AACAAGGGCTGTCAGTTGTCCTGCAACTACACCTATAACTGCTCGCGGCCGCCACCGCCGGGCCCCGGCCGTCCCTGGCTCCCCTCCTGCCTCGA
31_fus_3578_MYC_001_exon2_J56-59	31	HPV31	fus	fusion transcript (HPV-human)	3578_MYC_001_exon2	bkpt2-MYC_001_exon2	J56-59	true	N.A.	N.A.	AMPL0000000361	CAGCTGCATGCACAAACCA	AAATACGGCTGCACCGAGT	AACAAGGGCTGTCAGTTGTCCTGCAACTACACCTATAACAGCCTCCCGCGACGATGCCCCTCAACGTTAGCTTCACCAACAGGAACTATGACCTCGACTACG
31_fus_3578_MYC_001_exon3_J56-59	31	HPV31	fus	fusion transcript (HPV-human)	3578_MYC_001_exon3	bkpt2-MYC_001_exon3	J56-59	true	N.A.	N.A.	AMPL0000000054	CAGCTGCATGCACAAACCA	GGTGATCCAGACTCTGACCTTTTG	AACAAGGGCTGTCAGTTGTCCTGCAACTACACCTATAAAGGAGGAACAAGAAGATGAGGAAGAAATCGATGTTGTTTCTGTGGAAAAGAGGCAGGCTCCTGG
31_fus_3578_PVT1_002_exon3_J56-59	31	HPV31	fus	fusion transcript (HPV-human)	3578_PVT1_002_exon3	bkpt2-PVT1_002_exon3	J56-59	true	N.A.	N.A.	AMPL0000000490	CAGCTGCATGCACAAACCA	ATCATGATGGCTGTATGTGCCA	AACAAGGGCTGTCAGTTGTCCTGCAACTACACCTATAACTGACCATACTCCCTGGAGCCTTCTCCCGAGGTGCGCGGGTGACCT
31_fus_3578_PVT1_004_exon1_J56-59	31	HPV31	fus	fusion transcript (HPV-human)	3578_PVT1_004_exon1	bkpt2-PVT1_004_exon1	J56-59	true	N.A.	N.A.	AMPL0000000088	CAGCTGCATGCACAAACCA	CATGGTTCCACCAGCGTTATT	AACAAGGGCTGTCAGTTGTCCTGCAACTACACCTATAATCTGAGCCTGATGGATTTACAGTGATCTTCAGTGGTCTGGGG
31_fus_3578_PVT1_005_exon1_J56-59	31	HPV31	fus	fusion transcript (HPV-human)	3578_PVT1_005_exon1	bkpt2-PVT1_005_exon1	J56-59	true	N.A.	N.A.	AMPL0000000347	CAGCTGCATGCACAAACCA	TCTTTGCTCGCAGCTCGT	AACAAGGGCTGTCAGTTGTCCTGCAACTACACCTATAACTCCGGGCAGAGCGCGTGTGGCGGCCGAGCACATGGGCCCGCGGGCCGGGCGGGCTCGGGGCGGCCGGGACGAGGAGGGGCGACG
31_fus_877_MYC_001_exon1_J54-57	31	HPV31	fus	fusion transcript (HPV-human)	877_MYC_001_exon1	SD2-MYC_001_exon1	J54-57	true	N.A.	N.A.	AMPL0000000376	AATCGTGTGCCCCAACTGT	CTGAGAAGCCCTGCCCTTC	TCTACTAGACTGTAACTACAATGGCTGATCCAGCAGCTGCTCGCGGCCGCCACCGCCGGGCCCCGGCCGTCCCTGGCTCCCCTCCTGCCTCGA
31_fus_877_MYC_001_exon2_J54-57	31	HPV31	fus	fusion transcript (HPV-human)	877_MYC_001_exon2	SD2-MYC_001_exon2	J54-57	true	N.A.	N.A.	AMPL0000000588	AATCGTGTGCCCCAACTGT	AAATACGGCTGCACCGAGT	TCTACTAGACTGTAACTACAATGGCTGATCCAGCAGCAGCCTCCCGCGACGATGCCCCTCAACGTTAGCTTCACCAACAGGAACTATGACCTCGACTACG
31_fus_877_MYC_001_exon3_J54-57	31	HPV31	fus	fusion transcript (HPV-human)	877_MYC_001_exon3	SD2-MYC_001_exon3	J54-57	true	N.A.	N.A.	AMPL0000000561	AATCGTGTGCCCCAACTGT	GGTGATCCAGACTCTGACCTTTTG	TCTACTAGACTGTAACTACAATGGCTGATCCAGCAGAGGAGGAACAAGAAGATGAGGAAGAAATCGATGTTGTTTCTGTGGAAAAGAGGCAGGCTCCTGG
31_fus_877_PVT1_002_exon3_J54-57	31	HPV31	fus	fusion transcript (HPV-human)	877_PVT1_002_exon3	SD2-PVT1_002_exon3	J54-57	true	N.A.	N.A.	AMPL0000000363	AATCGTGTGCCCCAACTGT	ATCATGATGGCTGTATGTGCCA	TCTACTAGACTGTAACTACAATGGCTGATCCAGCAGCTGACCATACTCCCTGGAGCCTTCTCCCGAGGTGCGCGGGTGACCT
31_fus_877_PVT1_004_exon1_J54-57	31	HPV31	fus	fusion transcript (HPV-human)	877_PVT1_004_exon1	SD2-PVT1_004_exon1	J54-57	true	N.A.	N.A.	AMPL0000000259	AATCGTGTGCCCCAACTGT	CATGGTTCCACCAGCGTTATT	TCTACTAGACTGTAACTACAATGGCTGATCCAGCAGTCTGAGCCTGATGGATTTACAGTGATCTTCAGTGGTCTGGGG
31_fus_877_PVT1_005_exon1_J54-57	31	HPV31	fus	fusion transcript (HPV-human)	877_PVT1_005_exon1	SD2-PVT1_005_exon1	J54-57	true	N.A.	N.A.	AMPL0000000497	AATCGTGTGCCCCAACTGT	TCTTTGCTCGCAGCTCGT	TCTACTAGACTGTAACTACAATGGCTGATCCAGCAGCTCCGGGCAGAGCGCGTGTGGCGGCCGAGCACATGGGCCCGCGGGCCGGGCGGGCTCGGGGCGGCCGGGACGAGGAGGGGCGACG
31_gen_1802_1974_NoJ	31	HPV31	gen	genomic control (HPV)	1802_1974	ctrl1	NoJ	false	N.A.	N.A.	AMPL0000000717	GTGAAACACCAGAATGGATAGAAAGAC	TGCACATGCATTACTATCACTGTCA	AAACAGTATTACAGCATAGTTTTAATGACACAACATTTGATTTGTCCCAAATGGTACAATGGGCATATGACAATGATGTTATGGATGATAGTGAAATTGCCTATAAATATGCACAATTAGC
31_gen_3844_3992_NoJ	31	HPV31	gen	genomic control (HPV)	3844_3992	ctrl2	NoJ	false	N.A.	N.A.	AMPL0000000671	GCATTGTGCTATGCTTTTTGCTTTG	ACAACGTAATGGAGAGGTTGCAATA	CTTTTGTGTGCTACTATTTGTGTGTCTTGTCATACGTCCACTTGTGCTGTCTGTGTCGGTATATGCAACACTACTATTATTAATTGTGATTTTATGGGT
31_gen_5844_5968_NoJ	31	HPV31	gen	genomic control (HPV)	5844_5968	ctrl3	NoJ	false	N.A.	N.A.	AMPL0000000662	GCTTAGTTTGGGCCTGTGTT	ACCACCGGCATATCTATTAGAGTTTTC	GGTTTAGAGGTAGGTCGCGGGCAGCCATTAGGTGTAGGTATTAGTGGTCATCCATTATTAAATAAATTTGATGACACT
31_gen_7245_7407_NoJ	31	HPV31	gen	genomic control (HPV)	7245_7407	ctrl4	NoJ	false	N.A.	N.A.	AMPL0000000651	TGTGTGTGTTGTGTATGTTGTCCTT	CAACTTTTACTATGGCGTGACACCTA	ATATACACCCTATTAGTAACATACTATTACTATTTTATAAACTATTGTTCCTACTTGTTCCTACTTGTTCCTGCTCCTCCCAATAGTCATGTACTTATTTCTGCCTATAATT
31_sp_1296_2518_J43-46	31	HPV31	sp	splice transcript (HPV)	1296_2518	SD3-SA4	J43-46	true	early	(E1) E4 E5	AMPL0000000305	GCGGGTATGGCAATACTGAAGT	AATGTAAAAACCACCAGTCTGCTATGTA	GGAAACGCAGCAGATGGTACAGGATGACAGATGGCCATACC
31_sp_1296_2646_J43-46	31	HPV31	sp	splice transcript (HPV)	1296_2646	SD3-SA5	J43-46	true	early	(E1) E4 E5	AMPL0000000189	GCGGGTATGGCAATACTGAAGT	CGTTGAGAAAGAGTCTCCATCGTTTT	GGAAACGCAGCAGATGGTACAGGACGTGGTGCAGATTAAATTTGCACGAGGAAGAGGACAAAG
31_sp_1296_3295_J43-46	31	HPV31	sp	splice transcript (HPV)	1296_3295	SD3-SA6	J43-46	true	early	(E1) E4 E5	AMPL0000000631	GCGGGTATGGCAATACTGAAGT	GAATTCGATGTGGTGGTGTTGTTG	GGAAACGCAGCAGATGGTACAGCAGTGACGAAATATCCTTTGCTGGGATTGTTACAAAGCTACCAACAGC
31_sp_230_2518_J73-76	31	HPV31	sp	splice transcript (HPV)	230_2518	SD1-SA4	J73-76	true	early	(E6) E2 E5	AMPL0000000485	CGGCATTGGAAATACCCTACGAT	AATGTAAAAACCACCAGTCTGCTATGTA	GAACTAAGATTGAATTGTGTCTACTGCAAAGGTCAGTTAACAGAAACAGAGGATGACAGATGGCCATACC
31_sp_230_2646_J73-76	31	HPV31	sp	splice transcript (HPV)	230_2646	SD1-SA5	J73-76	true	early	(E6) E2 E5	AMPL0000000307	CGGCATTGGAAATACCCTACGAT	CGTTGAGAAAGAGTCTCCATCGTTTT	GAACTAAGATTGAATTGTGTCTACTGCAAAGGTCAGTTAACAGAAACAGAGGACGTGGTGCAGATTAAATTTGCACGAGGAAGAGGACAAAG
31_sp_230_3295_J73-76	31	HPV31	sp	splice transcript (HPV)	230_3295	SD1-SA6	J73-76	true	early	(E6) E4 E5	AMPL0000000190	CGGCATTGGAAATACCCTACGAT	GAATTCGATGTGGTGGTGTTGTTG	GAACTAAGATTGAATTGTGTCTACTGCAAAGGTCAGTTAACAGAAACAGAGCAGTGACGAAATATCCTTTGCTGGGATTGTTACAAAGCTACCAACAGC
31_sp_230_413_J73-76	31	HPV31	sp	splice transcript (HPV)	230_413	SD1-SA1	J73-76	true	early	E6 E7	AMPL0000000273	CGGCATTGGAAATACCCTACGAT	TTTTCTTCTGGACACAACGGTCTT	GAACTAAGATTGAATTGTGTCTACTGCAAAGGTCAGTTAACAGAAACAGAGGTGTATAACGTGTCA
31_sp_230_530_J73-76	31	HPV31	sp	splice transcript (HPV)	230_530	SD1-SA2	J73-76	true	early	E6 E7	AMPL0000000451	CGGCATTGGAAATACCCTACGAT	ACATAGTCTTGCAACGTAGGTGTTT	GAACTAAGATTGAATTGTGTCTACTGCAAAGGTCAGTTAACAGAAACAGAGAAGACCTCGTACTGAAACCCAAGTGTAAACATGCGTGGAG
31_sp_230_740_J73-76	31	HPV31	sp	splice transcript (HPV)	230_740	SD1-SA3	J73-76	true	early	E6 E7	AMPL0000000217	CGGCATTGGAAATACCCTACGAT	CATTAACAGCTCTTGCAATATGCGAATA	GAACTAAGATTGAATTGTGTCTACTGCAAAGGTCAGTTAACAGAAACAGAGTGTAAGTCTACACTTCGTTTGTGTGTACAGAGCACACAAGTAGA
31_sp_3590_5552_J68-71	31	HPV31	sp	splice transcript (HPV)	3590_5552	SD5-SA9	J68-71	true	late	L1	AMPL0000000101	CAGCTGCATGCACAAACCA	TTTAGACACTGGGACAGGTGGTA	AACAAGGGCTGTCAGTTGTCCTGCAACTACACCTATAATACACTTAAAAGATGTCTCTGTGGCGGCCTAGCGAGGCTACTGTCTACT
31_sp_877_2518_J54-57	31	HPV31	sp	splice transcript (HPV)	877_2518	SD2-SA4	J54-57	true	early	(E7) E2 E5	AMPL0000000331	AATCGTGTGCCCCAACTGT	AATGTAAAAACCACCAGTCTGCTATGTA	TCTACTAGACTGTAACTACAATGGCTGATCCAGCAGGATGACAGATGGCCATACC
31_sp_877_2646_J54-57	31	HPV31	sp	splice transcript (HPV)	877_2646	SD2-SA5	J54-57	true	early	(E7) E2 E5	AMPL0000000436	AATCGTGTGCCCCAACTGT	CGTTGAGAAAGAGTCTCCATCGTTTT	TCTACTAGACTGTAACTACAATGGCTGATCCAGCAGGACGTGGTGCAGATTAAATTTGCACGAGGAAGAGGACAAAG
31_sp_877_3295_J54-57	31	HPV31	sp	splice transcript (HPV)	877_3295	SD2-SA6	J54-57	true	early	(E7) E4 E5	AMPL0000000553	AATCGTGTGCCCCAACTGT	GAATTCGATGTGGTGGTGTTGTTG	TCTACTAGACTGTAACTACAATGGCTGATCCAGCAGCAGTGACGAAATATCCTTTGCTGGGATTGTTACAAAGCTACCAACAGC
31_sp_877_5552_J54-57	31	HPV31	sp	splice transcript (HPV)	877_5552	SD2-SA9	J54-57	true	late	L1	AMPL0000000269	AATCGTGTGCCCCAACTGT	TTTAGACACTGGGACAGGTGGTA	TCTACTAGACTGTAACTACAATGGCTGATCCAGCAGATGTCTCTGTGGCGGCCTAGCGAGGCTACTGTCTACT
31_unsp_1296_1297_J43-46	31	HPV31	unsp	unsplice transcript (HPV)	1296_1297	SD3	J43-46	true	N.A.	N.A.	AMPL0000000186	GCGGGTATGGCAATACTGAAGT	TGGAGTTTCATTCTCTCGTTCACTATG	GGAAACGCAGCAGATGGTACAGGTAGAGGAGCAACAAACAACATTAAGTTGTAATGGTAGTGACGGGACA
31_unsp_230_231_J73-76	31	HPV31	unsp	unsplice transcript (HPV)	230_231	SD1	J73-76	true	N.A.	N.A.	AMPL0000000355	CGGCATTGGAAATACCCTACGAT	TCTTAAACATTTTGTACACACTCCGTGT	GAACTAAGATTGAATTGTGTCTACTGCAAAGGTCAGTTAACAGAAACAGAGGTATTAGATTTTGCATTTACAGATTTAACAATAGTATATAGGGACGACACACC
31_unsp_2517_2518_J100-103	31	HPV31	unsp	unsplice transcript (HPV)	2517_2518	SA4	J100-103	true	N.A.	N.A.	AMPL0000000529	CACTAGATGGCAACCCTGTATCT	AATGTAAAAACCACCAGTCTGCTATGTA	ATAGATGTAAAGCATAAAGCTTTAATGCAGTTAAAATGTCCTCCTTTATTGATTACATCTAATATAAATGCAGGTAAGGATGACAGATGGCCATACC
31_unsp_2645_2646_J97-100	31	HPV31	unsp	unsplice transcript (HPV)	2645_2646	SA5	J97-100	true	N.A.	N.A.	AMPL0000000261	CTGGTGGTTTTTACATTTCCAAATCCAT	CGTTGAGAAAGAGTCTCCATCGTTTT	TTCCATTTGACAAAAACGGAAATCCAGTATATGAATTAAGTGATAAAAACTGGAAATCCTTTTTCTCAAGGACGTGGTGCAGATTAAATTTGCACGAGGAAGAGGACAAAG
31_unsp_3294_3295_J43-46	31	HPV31	unsp	unsplice transcript (HPV)	3294_3295	SA6	J43-46	true	N.A.	N.A.	AMPL0000000584	CATGCGGGTGGTCAGGTAA	GAATTCGATGTGGTGGTGTTGTTG	TTGTTTTTCCTGAATCTGTATTTAGCAGTGACGAAATATCCTTTGCTGGGATTGTTACAAAGCTACCAACAGC
31_unsp_3590_3591_J68-71	31	HPV31	unsp	unsplice transcript (HPV)	3590_3591	SD5	J68-71	true	N.A.	N.A.	AMPL0000000446	CAGCTGCATGCACAAACCA	GCCATGTAGATGACACTTGTTCATACAA	AACAAGGGCTGTCAGTTGTCCTGCAACTACACCTATAATACACTTAAAAGGTGATGCAAATATATTAAAATGTTTAAGATATAGGCTGTCAAAATATAAACAA
31_unsp_412_413_J52-55	31	HPV31	unsp	unsplice transcript (HPV)	412_413	SA1	J52-55	true	N.A.	N.A.	AMPL0000000471	GGAACAACATTAGAAAAATTGACAAACAAAGG	TTTTCTTCTGGACACAACGGTCTT	TATATGTGATTTGTTAATTAGGTGTATAACGTGTCA
31_unsp_529_530_J56-59	31	HPV31	unsp	unsplice transcript (HPV)	529_530	SA2	J56-59	true	N.A.	N.A.	AMPL0000000599	GAAACGATTCCACAACATAGGAGGA	ACATAGTCTTGCAACGTAGGTGTTT	AGGTGGACAGGACGTTGCATAGCATGTTGGAGAAGACCTCGTACTGAAACCCAAGTGTAAACATGCGTGGAG
31_unsp_5551_5552_J100-103	31	HPV31	unsp	unsplice transcript (HPV)	5551_5552	SA9	J100-103	true	N.A.	N.A.	AMPL0000000012	GCCACAAGTGTCTATTTTTGTTGATG	TTTAGACACTGGGACAGGTGGTA	GGGGTGATTTTTATTTGCACCCTAGTTATTATATGTTAAAACGTCGACGTAAACGTGTATCATATTTTTTTACAGATGTCTCTGTGGCGGCCTAGCGAGGCTACTGTCTACT
31_unsp_739_740_J85-88	31	HPV31	unsp	unsplice transcript (HPV)	739_740	SA3	J85-88	true	N.A.	N.A.	AMPL0000000030	CAGATGAGGAGGATGTCATAGACAGT	CATTAACAGCTCTTGCAATATGCGAATA	CCAGCTGGACAAGCAGAACCGGACACATCCAATTACAATATCGTTACCTTTTGTTGTCAGTGTAAGTCTACACTTCGTTTGTGTGTACAGAGCACACAAGTAGA
31_unsp_877_878_J54-57	31	HPV31	unsp	unsplice transcript (HPV)	877_878	SD2	J54-57	true	N.A.	N.A.	AMPL0000000423	AATCGTGTGCCCCAACTGT	CCCCTGTCTGTCTGTCAATTACTG	TCTACTAGACTGTAACTACAATGGCTGATCCAGCAGGTACAGATGGGGAGGGGACGGGATGCAATGGTTGGTTTTATGTAGAAG
33_fus_2863_MYC_001_exon1_J84-87	33	HPV33	fus	fusion transcript (HPV-human)	2863_MYC_001_exon1	bkpt1-MYC_001_exon1	J84-87	true	N.A.	N.A.	AMPL0000000231	GTGCAGGAGAAAATACTAGATCTTTACGA	CTGAGAAGCCCTGCCCTTC	AGCTGATAAAACTGATTTACCATCACAAATTGAACATTGGAAACTGATACGCATGGCTGCTCGCGGCCGCCACCGCCGGGCCCCGGCCGTCCCTGGCTCCCCTCCTGCCTCGA
33_fus_2863_MYC_001_exon2_J84-87	33	HPV33	fus	fusion transcript (HPV-human)	2863_MYC_001_exon2	bkpt1-MYC_001_exon2	J84-87	true	N.A.	N.A.	AMPL0000000560	GTGCAGGAGAAAATACTAGATCTTTACGA	AAATACGGCTGCACCGAGT	AGCTGATAAAACTGATTTACCATCACAAATTGAACATTGGAAACTGATACGCATGGCAGCCTCCCGCGACGATGCCCCTCAACGTTAGCTTCACCAACAGGAACTATGACCTCGACTACG
33_fus_2863_MYC_001_exon3_J84-87	33	HPV33	fus	fusion transcript (HPV-human)	2863_MYC_001_exon3	bkpt1-MYC_001_exon3	J84-87	true	N.A.	N.A.	AMPL0000000390	GTGCAGGAGAAAATACTAGATCTTTACGA	GGTGATCCAGACTCTGACCTTTTG	AGCTGATAAAACTGATTTACCATCACAAATTGAACATTGGAAACTGATACGCATGGAGGAGGAACAAGAAGATGAGGAAGAAATCGATGTTGTTTCTGTGGAAAAGAGGCAGGCTCCTGG
33_fus_2863_PVT1_002_exon3_J84-87	33	HPV33	fus	fusion transcript (HPV-human)	2863_PVT1_002_exon3	bkpt1-PVT1_002_exon3	J84-87	true	N.A.	N.A.	AMPL0000000318	GTGCAGGAGAAAATACTAGATCTTTACGA	ATCATGATGGCTGTATGTGCCA	AGCTGATAAAACTGATTTACCATCACAAATTGAACATTGGAAACTGATACGCATGGCTGACCATACTCCCTGGAGCCTTCTCCCGAGGTGCGCGGGTGACCT
33_fus_2863_PVT1_004_exon1_J84-87	33	HPV33	fus	fusion transcript (HPV-human)	2863_PVT1_004_exon1	bkpt1-PVT1_004_exon1	J84-87	true	N.A.	N.A.	AMPL0000000405	GTGCAGGAGAAAATACTAGATCTTTACGA	CATGGTTCCACCAGCGTTATT	AGCTGATAAAACTGATTTACCATCACAAATTGAACATTGGAAACTGATACGCATGGTCTGAGCCTGATGGATTTACAGTGATCTTCAGTGGTCTGGGG
33_fus_2863_PVT1_005_exon1_J84-87	33	HPV33	fus	fusion transcript (HPV-human)	2863_PVT1_005_exon1	bkpt1-PVT1_005_exon1	J84-87	true	N.A.	N.A.	AMPL0000000531	GTGCAGGAGAAAATACTAGATCTTTACGA	TCTTTGCTCGCAGCTCGT	AGCTGATAAAACTGATTTACCATCACAAATTGAACATTGGAAACTGATACGCATGGCTCCGGGCAGAGCGCGTGTGGCGGCCGAGCACATGGGCCCGCGGGCCGGGCGGGCTCGGGGCGGCCGGGACGAGGAGGGGCGACG
33_fus_3577_MYC_001_exon1_J64-67	33	HPV33	fus	fusion transcript (HPV-human)	3577_MYC_001_exon1	bkpt2-MYC_001_exon1	J64-67	true	N.A.	N.A.	AMPL0000000168	ACGTACTGCAACTAACTGCACAA	CTGAGAAGCCCTGCCCTTC	ACAAGCAGCGGACTGTGTGTAGTTCTAACGTTGCACCTATAGCTGCTCGCGGCCGCCACCGCCGGGCCCCGGCCGTCCCTGGCTCCCCTCCTGCCTCGA
33_fus_3577_MYC_001_exon2_J64-67	33	HPV33	fus	fusion transcript (HPV-human)	3577_MYC_001_exon2	bkpt2-MYC_001_exon2	J64-67	true	N.A.	N.A.	AMPL0000000192	ACGTACTGCAACTAACTGCACAA	AAATACGGCTGCACCGAGT	ACAAGCAGCGGACTGTGTGTAGTTCTAACGTTGCACCTATAGCAGCCTCCCGCGACGATGCCCCTCAACGTTAGCTTCACCAACAGGAACTATGACCTCGACTACG
33_fus_3577_MYC_001_exon3_J64-67	33	HPV33	fus	fusion transcript (HPV-human)	3577_MYC_001_exon3	bkpt2-MYC_001_exon3	J64-67	true	N.A.	N.A.	AMPL0000000031	ACGTACTGCAACTAACTGCACAA	GGTGATCCAGACTCTGACCTTTTG	ACAAGCAGCGGACTGTGTGTAGTTCTAACGTTGCACCTATAGAGGAGGAACAAGAAGATGAGGAAGAAATCGATGTTGTTTCTGTGGAAAAGAGGCAGGCTCCTGG
33_fus_3577_PVT1_002_exon3_J64-67	33	HPV33	fus	fusion transcript (HPV-human)	3577_PVT1_002_exon3	bkpt2-PVT1_002_exon3	J64-67	true	N.A.	N.A.	AMPL0000000264	ACGTACTGCAACTAACTGCACAA	ATCATGATGGCTGTATGTGCCA	ACAAGCAGCGGACTGTGTGTAGTTCTAACGTTGCACCTATAGCTGACCATACTCCCTGGAGCCTTCTCCCGAGGTGCGCGGGTGACCT
33_fus_3577_PVT1_004_exon1_J64-67	33	HPV33	fus	fusion transcript (HPV-human)	3577_PVT1_004_exon1	bkpt2-PVT1_004_exon1	J64-67	true	N.A.	N.A.	AMPL0000000040	ACGTACTGCAACTAACTGCACAA	CATGGTTCCACCAGCGTTATT	ACAAGCAGCGGACTGTGTGTAGTTCTAACGTTGCACCTATAGTCTGAGCCTGATGGATTTACAGTGATCTTCAGTGGTCTGGGG
33_fus_3577_PVT1_005_exon1_J64-67	33	HPV33	fus	fusion transcript (HPV-human)	3577_PVT1_005_exon1	bkpt2-PVT1_005_exon1	J64-67	true	N.A.	N.A.	AMPL0000000130	ACGTACTGCAACTAACTGCACAA	TCTTTGCTCGCAGCTCGT	ACAAGCAGCGGACTGTGTGTAGTTCTAACGTTGCACCTATAGCTCCGGGCAGAGCGCGTGTGGCGGCCGAGCACATGGGCCCGCGGGCCGGGCGGGCTCGGGGCGGCCGGGACGAGGAGGGGCGACG
33_fus_894_MYC_001_exon1_J52-55	33	HPV33	fus	fusion transcript (HPV-human)	894_MYC_001_exon1	SD2-MYC_001_exon1	J52-55	true	N.A.	N.A.	AMPL0000000121	GTGCCCTACCTGTGCACAA	CTGAGAAGCCCTGCCCTTC	CAATAAACATCATCTACAATGGCCGATCCTGAAGCTGCTCGCGGCCGCCACCGCCGGGCCCCGGCCGTCCCTGGCTCCCCTCCTGCCTCGA
33_fus_894_MYC_001_exon2_J52-55	33	HPV33	fus	fusion transcript (HPV-human)	894_MYC_001_exon2	SD2-MYC_001_exon2	J52-55	true	N.A.	N.A.	AMPL0000000360	GTGCCCTACCTGTGCACAA	AAATACGGCTGCACCGAGT	CAATAAACATCATCTACAATGGCCGATCCTGAAGCAGCCTCCCGCGACGATGCCCCTCAACGTTAGCTTCACCAACAGGAACTATGACCTCGACTACG
33_fus_894_MYC_001_exon3_J52-55	33	HPV33	fus	fusion transcript (HPV-human)	894_MYC_001_exon3	SD2-MYC_001_exon3	J52-55	true	N.A.	N.A.	AMPL0000000502	GTGCCCTACCTGTGCACAA	GGTGATCCAGACTCTGACCTTTTG	CAATAAACATCATCTACAATGGCCGATCCTGAAGAGGAGGAACAAGAAGATGAGGAAGAAATCGATGTTGTTTCTGTGGAAAAGAGGCAGGCTCCTGG
33_fus_894_PVT1_002_exon3_J52-55	33	HPV33	fus	fusion transcript (HPV-human)	894_PVT1_002_exon3	SD2-PVT1_002_exon3	J52-55	true	N.A.	N.A.	AMPL0000000112	GTGCCCTACCTGTGCACAA	ATCATGATGGCTGTATGTGCCA	CAATAAACATCATCTACAATGGCCGATCCTGAAGCTGACCATACTCCCTGGAGCCTTCTCCCGAGGTGCGCGGGTGACCT
33_fus_894_PVT1_004_exon1_J52-55	33	HPV33	fus	fusion transcript (HPV-human)	894_PVT1_004_exon1	SD2-PVT1_004_exon1	J52-55	true	N.A.	N.A.	AMPL0000000556	GTGCCCTACCTGTGCACAA	CATGGTTCCACCAGCGTTATT	CAATAAACATCATCTACAATGGCCGATCCTGAAGTCTGAGCCTGATGGATTTACAGTGATCTTCAGTGGTCTGGGG
33_fus_894_PVT1_005_exon1_J52-55	33	HPV33	fus	fusion transcript (HPV-human)	894_PVT1_005_exon1	SD2-PVT1_005_exon1	J52-55	true	N.A.	N.A.	AMPL0000000359	GTGCCCTACCTGTGCACAA	TCTTTGCTCGCAGCTCGT	CAATAAACATCATCTACAATGGCCGATCCTGAAGCTCCGGGCAGAGCGCGTGTGGCGGCCGAGCACATGGGCCCGCGGGCCGGGCGGGCTCGGGGCGGCCGGGACGAGGAGGGGCGACG
33_gen_1794_1959_NoJ	33	HPV33	gen	genomic control (HPV)	1794_1959	ctrl1	NoJ	false	N.A.	N.A.	AMPL0000000700	CGGAGCCAAACATGTGCATTG	CGTTATCATATGCCCACTGTACCATT	TATTGGTTTAGAACAGCAATGTCAAACATTAGTGATGTACAAGGTACAACACCTGAATGGATAGATAGACTAACTGTTTTACAACATAGCTTTAATGATAATATATTTGATTTAAGTGA
33_gen_3927_4073_NoJ	33	HPV33	gen	genomic control (HPV)	3927_4073	ctrl2	NoJ	false	N.A.	N.A.	AMPL0000000661	CCATTTCTACCTATGCTTGGTTGCT	GTTGTGTCATATGCTGTGCATGAAA	GGTGTTGGTATTGCTGCTTTGGGTGTTTGTGGGATCTCCTTTAAAAATTTTTTTTTGCTATTTGTTGTTTTTATATTTACCAATGATGTGTATTAAT
33_gen_5898_6028_NoJ	33	HPV33	gen	genomic control (HPV)	5898_6028	ctrl3	NoJ	false	N.A.	N.A.	AMPL0000000714	CATGTGTAGGCCTTGAAATAGGTAGAG	CCTATTATCAGCACCCGGTTGT	GGCAGCCATTAGGCGTTGGCATAAGTGGTCATCCTTTATTAAACAAATTTGATGACACTGAAACCGGTAACAAGTATCCTGG
33_gen_7370_7505_NoJ	33	HPV33	gen	genomic control (HPV)	7370_7505	ctrl4	NoJ	false	N.A.	N.A.	AMPL0000000699	CTTGCCCTACCCTGCATTG	CGGTTAGGCATACAAAATGGAGGAAAT	CAATGTACCTACCTTTATTTCCCTATATTTGTAGTACCTACATGTTTAGTATTGCTTTACCTTTTGACATACTAGTGTCCATATTGTACA
33_sp_1316_2575_J62-65	33	HPV33	sp	splice transcript (HPV)	1316_2575	SD3-SA4	J62-65	true	early	(E1) E4 E5	AMPL0000000489	GATGAGCTAGAAGACAGCGGATATG	CATACACTGGGTTACCATTTTCATCAAA	GCAATACTGAAGTGGAAACTCAGCAGATGGTACAACAGACTCTAGATGGCCATATTTACATAGTAGATTAACAGTATTTGAATTTAAAAATCCATTCCCA
33_sp_1316_2702_J62-65	33	HPV33	sp	splice transcript (HPV)	1316_2702	SD3-SA5	J62-65	true	early	(E1) E4 E5	AMPL0000000569	GATGAGCTAGAAGACAGCGGATATG	TGATATTTCCTCCATGGTTTTCCTTGTC	GCAATACTGAAGTGGAAACTCAGCAGATGGTACAACAGGACGTGGTGCAAATTAGATTTAATAGAGGAAGAG
33_sp_1316_3351_J62-65	33	HPV33	sp	splice transcript (HPV)	1316_3351	SD3-SA6	J62-65	true	early	(E1) E4 E5	AMPL0000000050	GATGAGCTAGAAGACAGCGGATATG	GTGGTGGTCGGTTATCGTTGT	GCAATACTGAAGTGGAAACTCAGCAGATGGTACAACAGCAACCAAATATCCACTACTGAAACTGCTGACATACAGACAG
33_sp_231_2575_J72-75	33	HPV33	sp	splice transcript (HPV)	231_2575	SD1-SA4	J72-75	true	early	(E6) E2 E5	AMPL0000000402	AGCATTGGAGACAACTATACACAACATT	CATACACTGGGTTACCATTTTCATCAAA	GAACTACAGTGCGTGGAATGCAAAAAACCTTTGCAACGATCTGAGACTCTAGATGGCCATATTTACATAGTAGATTAACAGTATTTGAATTTAAAAATCCATTCCCA
33_sp_231_2702_J72-75	33	HPV33	sp	splice transcript (HPV)	231_2702	SD1-SA5	J72-75	true	early	(E6) E2 E5	AMPL0000000625	AGCATTGGAGACAACTATACACAACATT	TGATATTTCCTCCATGGTTTTCCTTGTC	GAACTACAGTGCGTGGAATGCAAAAAACCTTTGCAACGATCTGAGGACGTGGTGCAAATTAGATTTAATAGAGGAAGAG
33_sp_231_3351_J72-75	33	HPV33	sp	splice transcript (HPV)	231_3351	SD1-SA6	J72-75	true	early	(E6) E4 E5	AMPL0000000431	AGCATTGGAGACAACTATACACAACATT	GTGGTGGTCGGTTATCGTTGT	GAACTACAGTGCGTGGAATGCAAAAAACCTTTGCAACGATCTGAGCAACCAAATATCCACTACTGAAACTGCTGACATACAGACAG
33_sp_231_414_J72-75	33	HPV33	sp	splice transcript (HPV)	231_414	SD1-SA1	J72-75	true	early	E6 E7	AMPL0000000202	AGCATTGGAGACAACTATACACAACATT	TCGTTTGTTTAAATCCACATGTCGTTTT	GAACTACAGTGCGTGGAATGCAAAAAACCTTTGCAACGATCTGAGGTGTATTATATGTCAAAGACCTTTGTGTCCTCAAGAAAA
33_sp_231_531_J72-75	33	HPV33	sp	splice transcript (HPV)	231_531	SD1-SA2	J72-75	true	early	E6 E7	AMPL0000000132	AGCATTGGAGACAACTATACACAACATT	CATATTCCTTTAACGTTGGCTTGTGT	GAACTACAGTGCGTGGAATGCAAAAAACCTTTGCAACGATCTGAGGTCCCGACGTAGAGAAACTGCACTGTGACGTGTAAAAACGCCATGAGAGG
33_sp_3589_5594_J76-79	33	HPV33	sp	splice transcript (HPV)	3589_5594	SD5-SA9	J76-79	true	late	L1	AMPL0000000122	ACGTACTGCAACTAACTGCACAA	ATCAGTGCTGACAACTTTAGATACAGG	ACAAGCAGCGGACTGTGTGTAGTTCTAACGTTGCACCTATAGTGCATTTAAAAGATGTCCGTGTGGCGGCCTAGTGAGGCCACAGTGTACCTGCCTCCTGTA
33_sp_894_2575_J52-55	33	HPV33	sp	splice transcript (HPV)	894_2575	SD2-SA4	J52-55	true	early	(E7) E2 E5	AMPL0000000617	GTGCCCTACCTGTGCACAA	CATACACTGGGTTACCATTTTCATCAAA	CAATAAACATCATCTACAATGGCCGATCCTGAAGACTCTAGATGGCCATATTTACATAGTAGATTAACAGTATTTGAATTTAAAAATCCATTCCCA
33_sp_894_2702_J52-55	33	HPV33	sp	splice transcript (HPV)	894_2702	SD2-SA5	J52-55	true	early	(E7) E2 E5	AMPL0000000419	GTGCCCTACCTGTGCACAA	TGATATTTCCTCCATGGTTTTCCTTGTC	CAATAAACATCATCTACAATGGCCGATCCTGAAGGACGTGGTGCAAATTAGATTTAATAGAGGAAGAG
33_sp_894_3351_J52-55	33	HPV33	sp	splice transcript (HPV)	894_3351	SD2-SA6	J52-55	true	early	(E7) E4 E5	AMPL0000000532	GTGCCCTACCTGTGCACAA	GTGGTGGTCGGTTATCGTTGT	CAATAAACATCATCTACAATGGCCGATCCTGAAGCAACCAAATATCCACTACTGAAACTGCTGACATACAGACAG
33_sp_894_5594_J52-55	33	HPV33	sp	splice transcript (HPV)	894_5594	SD2-SA9	J52-55	true	late	L1	AMPL0000000586	GTGCCCTACCTGTGCACAA	ATCAGTGCTGACAACTTTAGATACAGG	CAATAAACATCATCTACAATGGCCGATCCTGAAGATGTCCGTGTGGCGGCCTAGTGAGGCCACAGTGTACCTGCCTCCTGTA
33_unsp_1316_1317_J62-65	33	HPV33	unsp	unsplice transcript (HPV)	1316_1317	SD3	J62-65	true	N.A.	N.A.	AMPL0000000258	GATGAGCTAGAAGACAGCGGATATG	CATCCCCCACCCCACTAGAT	GCAATACTGAAGTGGAAACTCAGCAGATGGTACAACAGGTAGAAAGTCAAAATGGCGACACAAACTTAAATGACTTAGA
33_unsp_231_232_J72-75	33	HPV33	unsp	unsplice transcript (HPV)	231_232	SD1	J72-75	true	N.A.	N.A.	AMPL0000000345	AGCATTGGAGACAACTATACACAACATT	CGCAAACACAGTTTACATATTCCAAATG	GAACTACAGTGCGTGGAATGCAAAAAACCTTTGCAACGATCTGAGGTATATGATTTTGCATTTGCAGATTTAACAGTTGTATATAGAGAGGGAAATC
33_unsp_2574_2575_J73-76	33	HPV33	unsp	unsplice transcript (HPV)	2574_2575	SA4	J73-76	true	N.A.	N.A.	AMPL0000000085	TGTGAAACATAGGGCATTAGTGCAATTA	CATACACTGGGTTACCATTTTCATCAAA	AAATGTCCACCACTGCTTCTTACCTCAAATACAAATGCAGGCACAGACTCTAGATGGCCATATTTACATAGTAGATTAACAGTATTTGAATTTAAAAATCCATTCCCA
33_unsp_3350_3351_J83-86	33	HPV33	unsp	unsplice transcript (HPV)	3350_3351	SA6	J83-86	true	N.A.	N.A.	AMPL0000000576	GGATGCTGCAAAGTATTCTAAAACACAA	GTGGTGGTCGGTTATCGTTGT	ATGTGGGAAGTACATGTGGGTGGTCAGGTAATTGTTTGTCCTACGTCTATATCTAGCAACCAAATATCCACTACTGAAACTGCTGACATACAGACAG
33_unsp_3589_3590_J76-79	33	HPV33	unsp	unsplice transcript (HPV)	3589_3590	SD5	J76-79	true	N.A.	N.A.	AMPL0000000587	ACGTACTGCAACTAACTGCACAA	GCCAGGTGGATGACATAGAACTATACA	ACAAGCAGCGGACTGTGTGTAGTTCTAACGTTGCACCTATAGTGCATTTAAAAGGTGAATCAAATAGTTTAAAATGTTTAAGATACAGATTAAAACCTTATAAAGAGT
33_unsp_413_414_J63-66	33	HPV33	unsp	unsplice transcript (HPV)	413_414	SA1	J63-66	true	N.A.	N.A.	AMPL0000000161	ATTCTGTATATGGAAATACATTAGAACAAACAG	TCGTTTGTTTAAATCCACATGTCGTTTT	TTAAAAAACCTTTAAATGAAATATTAATTAGGTGTATTATATGTCAAAGACCTTTGTGTCCTCAAGAAAA
33_unsp_530_531_J52-55	33	HPV33	unsp	unsplice transcript (HPV)	530_531	SA2	J52-55	true	N.A.	N.A.	AMPL0000000577	CGATTTCATAATATTTCGGGTCGTTGG	CATATTCCTTTAACGTTGGCTTGTGT	GCAGGGCGCTGTGCGGCGTGTTGGAGGTCCCGACGTAGAGAAACTGCACTGTGACGTGTAAAAACGCCATGAGAGG
33_unsp_5593_5594_J86-89	33	HPV33	unsp	unsplice transcript (HPV)	5593_5594	SA9	J86-89	true	N.A.	N.A.	AMPL0000000607	TTGTTGTAGACGGTGCTGACTTT	ATCAGTGCTGACAACTTTAGATACAGG	GTTTTACATCCTAGTTATTTTATTTTACGTCGCAGGCGTAAACGTTTTCCATATTTTTTTACAGATGTCCGTGTGGCGGCCTAGTGAGGCCACAGTGTACCTGCCTCCTGTA
33_unsp_894_895_J52-55	33	HPV33	unsp	unsplice transcript (HPV)	894_895	SD2	J52-55	true	N.A.	N.A.	AMPL0000000066	GTGCCCTACCTGTGCACAA	TTCTTCTCTCTATGACTGCTTCTACCT	CAATAAACATCATCTACAATGGCCGATCCTGAAGGTACAAATGGGGCTGGGATGGGGTGTACTGGTTGGTTTG
35_fus_2831_MYC_001_exon1_J62-65	35	HPV35	fus	fusion transcript (HPV-human)	2831_MYC_001_exon1	bkpt1-MYC_001_exon1	J62-65	true	N.A.	N.A.	AMPL0000000235	ATTACGAGACTGATAGCACATGTTTGT	CTGAGAAGCCCTGCCCTTC	CTGATCACATACAGTATTGGAAACTGATTCGTCTTGCTGCTCGCGGCCGCCACCGCCGGGCCCCGGCCGTCCCTGGCTCCCCTCCTGCCTCGA
35_fus_2831_MYC_001_exon2_J62-65	35	HPV35	fus	fusion transcript (HPV-human)	2831_MYC_001_exon2	bkpt1-MYC_001_exon2	J62-65	true	N.A.	N.A.	AMPL0000000225	ATTACGAGACTGATAGCACATGTTTGT	AAATACGGCTGCACCGAGT	CTGATCACATACAGTATTGGAAACTGATTCGTCTTGCAGCCTCCCGCGACGATGCCCCTCAACGTTAGCTTCACCAACAGGAACTATGACCTCGACTACG
35_fus_2831_MYC_001_exon3_J62-65	35	HPV35	fus	fusion transcript (HPV-human)	2831_MYC_001_exon3	bkpt1-MYC_001_exon3	J62-65	true	N.A.	N.A.	AMPL0000000048	ATTACGAGACTGATAGCACATGTTTGT	GGTGATCCAGACTCTGACCTTTTG	CTGATCACATACAGTATTGGAAACTGATTCGTCTTGAGGAGGAACAAGAAGATGAGGAAGAAATCGATGTTGTTTCTGTGGAAAAGAGGCAGGCTCCTGG
35_fus_2831_PVT1_002_exon3_J62-65	35	HPV35	fus	fusion transcript (HPV-human)	2831_PVT1_002_exon3	bkpt1-PVT1_002_exon3	J62-65	true	N.A.	N.A.	AMPL0000000196	ATTACGAGACTGATAGCACATGTTTGT	ATCATGATGGCTGTATGTGCCA	CTGATCACATACAGTATTGGAAACTGATTCGTCTTGCTGACCATACTCCCTGGAGCCTTCTCCCGAGGTGCGCGGGTGACCT
35_fus_2831_PVT1_004_exon1_J62-65	35	HPV35	fus	fusion transcript (HPV-human)	2831_PVT1_004_exon1	bkpt1-PVT1_004_exon1	J62-65	true	N.A.	N.A.	AMPL0000000079	ATTACGAGACTGATAGCACATGTTTGT	CATGGTTCCACCAGCGTTATT	CTGATCACATACAGTATTGGAAACTGATTCGTCTTGTCTGAGCCTGATGGATTTACAGTGATCTTCAGTGGTCTGGGG
35_fus_2831_PVT1_005_exon1_J62-65	35	HPV35	fus	fusion transcript (HPV-human)	2831_PVT1_005_exon1	bkpt1-PVT1_005_exon1	J62-65	true	N.A.	N.A.	AMPL0000000107	ATTACGAGACTGATAGCACATGTTTGT	TCTTTGCTCGCAGCTCGT	CTGATCACATACAGTATTGGAAACTGATTCGTCTTGCTCCGGGCAGAGCGCGTGTGGCGGCCGAGCACATGGGCCCGCGGGCCGGGCGGGCTCGGGGCGGCCGGGACGAGGAGGGGCGACG
35_fus_3584_MYC_001_exon1_J60-63	35	HPV35	fus	fusion transcript (HPV-human)	3584_MYC_001_exon1	bkpt2-MYC_001_exon1	J60-63	true	N.A.	N.A.	AMPL0000000377	TCTACATCTGACTGCACAAACAAAGA	CTGAGAAGCCCTGCCCTTC	CCGGTGTGGTAGTTGTAGTACAACTACACCTATAGCTGCTCGCGGCCGCCACCGCCGGGCCCCGGCCGTCCCTGGCTCCCCTCCTGCCTCGA
35_fus_3584_MYC_001_exon2_J60-63	35	HPV35	fus	fusion transcript (HPV-human)	3584_MYC_001_exon2	bkpt2-MYC_001_exon2	J60-63	true	N.A.	N.A.	AMPL0000000430	TCTACATCTGACTGCACAAACAAAGA	AAATACGGCTGCACCGAGT	CCGGTGTGGTAGTTGTAGTACAACTACACCTATAGCAGCCTCCCGCGACGATGCCCCTCAACGTTAGCTTCACCAACAGGAACTATGACCTCGACTACG
35_fus_3584_MYC_001_exon3_J60-63	35	HPV35	fus	fusion transcript (HPV-human)	3584_MYC_001_exon3	bkpt2-MYC_001_exon3	J60-63	true	N.A.	N.A.	AMPL0000000069	TCTACATCTGACTGCACAAACAAAGA	GGTGATCCAGACTCTGACCTTTTG	CCGGTGTGGTAGTTGTAGTACAACTACACCTATAGAGGAGGAACAAGAAGATGAGGAAGAAATCGATGTTGTTTCTGTGGAAAAGAGGCAGGCTCCTGG
35_fus_3584_PVT1_002_exon3_J60-63	35	HPV35	fus	fusion transcript (HPV-human)	3584_PVT1_002_exon3	bkpt2-PVT1_002_exon3	J60-63	true	N.A.	N.A.	AMPL0000000315	TCTACATCTGACTGCACAAACAAAGA	ATCATGATGGCTGTATGTGCCA	CCGGTGTGGTAGTTGTAGTACAACTACACCTATAGCTGACCATACTCCCTGGAGCCTTCTCCCGAGGTGCGCGGGTGACCT
35_fus_3584_PVT1_004_exon1_J60-63	35	HPV35	fus	fusion transcript (HPV-human)	3584_PVT1_004_exon1	bkpt2-PVT1_004_exon1	J60-63	true	N.A.	N.A.	AMPL0000000274	TCTACATCTGACTGCACAAACAAAGA	CATGGTTCCACCAGCGTTATT	CCGGTGTGGTAGTTGTAGTACAACTACACCTATAGTCTGAGCCTGATGGATTTACAGTGATCTTCAGTGGTCTGGGG
35_fus_3584_PVT1_005_exon1_J60-63	35	HPV35	fus	fusion transcript (HPV-human)	3584_PVT1_005_exon1	bkpt2-PVT1_005_exon1	J60-63	true	N.A.	N.A.	AMPL0000000220	TCTACATCTGACTGCACAAACAAAGA	TCTTTGCTCGCAGCTCGT	CCGGTGTGGTAGTTGTAGTACAACTACACCTATAGCTCCGGGCAGAGCGCGTGTGGCGGCCGAGCACATGGGCCCGCGGGCCGGGCGGGCTCGGGGCGGCCGGGACGAGGAGGGGCGACG
35_fus_883_MYC_001_exon1_J43-46	35	HPV35	fus	fusion transcript (HPV-human)	883_MYC_001_exon1	SD2-MYC_001_exon1	J43-46	true	N.A.	N.A.	AMPL0000000210	CGGCTGTTCACAGAGAGCATAAT	CTGAGAAGCCCTGCCCTTC	CTACAATGGCTGATCCTGCAGCTGCTCGCGGCCGCCACCGCCGGGCCCCGGCCGTCCCTGGCTCCCCTCCTGCCTCGA
35_fus_883_MYC_001_exon2_J43-46	35	HPV35	fus	fusion transcript (HPV-human)	883_MYC_001_exon2	SD2-MYC_001_exon2	J43-46	true	N.A.	N.A.	AMPL0000000078	CGGCTGTTCACAGAGAGCATAAT	AAATACGGCTGCACCGAGT	CTACAATGGCTGATCCTGCAGCAGCCTCCCGCGACGATGCCCCTCAACGTTAGCTTCACCAACAGGAACTATGACCTCGACTACG
35_fus_883_MYC_001_exon3_J43-46	35	HPV35	fus	fusion transcript (HPV-human)	883_MYC_001_exon3	SD2-MYC_001_exon3	J43-46	true	N.A.	N.A.	AMPL0000000197	CGGCTGTTCACAGAGAGCATAAT	GGTGATCCAGACTCTGACCTTTTG	CTACAATGGCTGATCCTGCAGAGGAGGAACAAGAAGATGAGGAAGAAATCGATGTTGTTTCTGTGGAAAAGAGGCAGGCTCCTGG
35_fus_883_PVT1_002_exon3_J43-46	35	HPV35	fus	fusion transcript (HPV-human)	883_PVT1_002_exon3	SD2-PVT1_002_exon3	J43-46	true	N.A.	N.A.	AMPL0000000268	CGGCTGTTCACAGAGAGCATAAT	ATCATGATGGCTGTATGTGCCA	CTACAATGGCTGATCCTGCAGCTGACCATACTCCCTGGAGCCTTCTCCCGAGGTGCGCGGGTGACCT
35_fus_883_PVT1_004_exon1_J43-46	35	HPV35	fus	fusion transcript (HPV-human)	883_PVT1_004_exon1	SD2-PVT1_004_exon1	J43-46	true	N.A.	N.A.	AMPL0000000449	CGGCTGTTCACAGAGAGCATAAT	CATGGTTCCACCAGCGTTATT	CTACAATGGCTGATCCTGCAGTCTGAGCCTGATGGATTTACAGTGATCTTCAGTGGTCTGGGG
35_fus_883_PVT1_005_exon1_J43-46	35	HPV35	fus	fusion transcript (HPV-human)	883_PVT1_005_exon1	SD2-PVT1_005_exon1	J43-46	true	N.A.	N.A.	AMPL0000000367	CGGCTGTTCACAGAGAGCATAAT	TCTTTGCTCGCAGCTCGT	CTACAATGGCTGATCCTGCAGCTCCGGGCAGAGCGCGTGTGGCGGCCGAGCACATGGGCCCGCGGGCCGGGCGGGCTCGGGGCGGCCGGGACGAGGAGGGGCGACG
35_gen_1716_1841_NoJ	35	HPV35	gen	genomic control (HPV)	1716_1841	ctrl1	NoJ	false	N.A.	N.A.	AMPL0000000698	GCTATGTATTTCAGCTGCAAGTATGCT	CATTCTGGTGTTTCTCCATCAACCT	AATACAACCACCAAAATTACGTAGTACCCCAGCTGCGTTATATTGGTTTAAAACAGCAATGTCAAATATTAGTG
35_gen_3898_4055_NoJ	35	HPV35	gen	genomic control (HPV)	3898_4055	ctrl2	NoJ	false	N.A.	N.A.	AMPL0000000659	CGTTCGCTATTGCTATCTGTGTCATTA	GCCAAATATTGTGCATGAGCGTTAATC	TACTCAGCATTAATATTACTGGTTTTAATACTGTGGGTTACTGTAGCAACACCACTACGTTGCTTTTGTTGTTTTCTTTGCTTTTTGTATATACCTATGGGAAT
35_gen_6018_6156_NoJ	35	HPV35	gen	genomic control (HPV)	6018_6156	ctrl3	NoJ	false	N.A.	N.A.	AMPL0000000676	GGTACAGATAACAGGGAATGCATTTCT	GACATTCTCCTGCTTTTACCTGGTTA	ATGGATTATAAACAAACACAATTGTGTTTAATAGGTTGTAGGCCTCCTATAGGTGAACATTGGGGAAAAGGCACACCTTGTAATGC
35_gen_7486_7624_NoJ	35	HPV35	gen	genomic control (HPV)	7486_7624	ctrl4	NoJ	false	N.A.	N.A.	AMPL0000000664	AACATTCCTACCTCAGCAGAACAC	TGGGTGGACCACAAGTATGAAAA	TTAATCCTTGTGTTCCTGATATATATTGTTTGCCAACTTTATATTGGCTTTTGCCAATCTTTAAACTTGATTCATCTTGCAGTATTAGTCAT
35_sp_1305_2543_J63-66	35	HPV35	sp	splice transcript (HPV)	1305_2543	SD3-SA4	J63-66	true	early	(E1) E4 E5	AMPL0000000597	ATTATTTGAACTACCAGACAGCGGTT	TCATTGTGAAATGTAAAGACCACTACCC	ATGGCAATTCTGAAGTGGAAATACAGCAGATACAACAGATGACAGGTGGCCATACTTACATAGCA
35_sp_1305_2670_J63-66	35	HPV35	sp	splice transcript (HPV)	1305_2670	SD3-SA5	J63-66	true	early	(E1) E4 E5	AMPL0000000417	ATTATTTGAACTACCAGACAGCGGTT	GGAAAGCGTCTCCATCATTTTCTTTG	ATGGCAATTCTGAAGTGGAAATACAGCAGATACAACAGGACGTGGTGCAGATTAAATTTGCACGAGGAAGAGGA
35_sp_1305_3319_J63-66	35	HPV35	sp	splice transcript (HPV)	1305_3319	SD3-SA6	J63-66	true	early	(E1) E4 E5	AMPL0000000392	ATTATTTGAACTACCAGACAGCGGTT	GCTTTGGTATGGGTCTCGGT	ATGGCAATTCTGAAGTGGAAATACAGCAGATACAACAGCAGCACAGAACTATCCACTGCTGAAATTGCTACACAGCTACACGCCTACAACACC
35_sp_232_2543_J72-75	35	HPV35	sp	splice transcript (HPV)	232_2543	SD1-SA4	J72-75	true	early	(E6) E2 E5	AMPL0000000233	CGAGGTAGAAGAAAGCATCCATGAAAT	TCATTGTGAAATGTAAAGACCACTACCC	TTGTTTGAATTGTGTATACTGCAAACAAGAATTACAGCGGAGTGAGATGACAGGTGGCCATACTTACATAGCA
35_sp_232_2670_J72-75	35	HPV35	sp	splice transcript (HPV)	232_2670	SD1-SA5	J72-75	true	early	(E6) E2 E5	AMPL0000000038	CGAGGTAGAAGAAAGCATCCATGAAAT	GGAAAGCGTCTCCATCATTTTCTTTG	TTGTTTGAATTGTGTATACTGCAAACAAGAATTACAGCGGAGTGAGGACGTGGTGCAGATTAAATTTGCACGAGGAAGAGGA
35_sp_232_3319_J72-75	35	HPV35	sp	splice transcript (HPV)	232_3319	SD1-SA6	J72-75	true	early	(E6) E4 E5	AMPL0000000543	CGAGGTAGAAGAAAGCATCCATGAAAT	GCTTTGGTATGGGTCTCGGT	TTGTTTGAATTGTGTATACTGCAAACAAGAATTACAGCGGAGTGAGCAGCACAGAACTATCCACTGCTGAAATTGCTACACAGCTACACGCCTACAACACC
35_sp_232_415_J72-75	35	HPV35	sp	splice transcript (HPV)	232_415	SD1-SA1	J72-75	true	early	E6 E7	AMPL0000000428	CGAGGTAGAAGAAAGCATCCATGAAAT	TCCACCGATGTTATGGAATCGTTTT	TTGTTTGAATTGTGTATACTGCAAACAAGAATTACAGCGGAGTGAGGTGTATTACATGTCAAAAACCGCTGTGTCCAGTTGAAAAGCAAAGACATTTAGAAGAAAA
35_sp_3596_5601_J72-75	35	HPV35	sp	splice transcript (HPV)	3596_5601	SD5-SA9	J72-75	true	late	L1	AMPL0000000118	TCTACATCTGACTGCACAAACAAAGA	CATCAGTGCTAACAACCTTAGACACT	CCGGTGTGGTAGTTGTAGTACAACTACACCTATAGTACATTTAAAAGATGTCTCTGTGGCGGTCTAACGAAGCCACTGTCTACCTGCCTCCAGTGTC
35_sp_3596_5767_J72-75	35	HPV35	sp	splice transcript (HPV)	3596_5767	SD5-SA10	J72-75	true	late	L1	AMPL0000000616	TCTACATCTGACTGCACAAACAAAGA	ACTCTGTATTGCAAACCAGATACCTTG	CCGGTGTGGTAGTTGTAGTACAACTACACCTATAGTACATTTAAAAGATTCTAATAAAATAGCAGTACC
35_sp_883_2543_J43-46	35	HPV35	sp	splice transcript (HPV)	883_2543	SD2-SA4	J43-46	true	early	(E7) E2 E5	AMPL0000000415	CGGCTGTTCACAGAGAGCATAAT	TCATTGTGAAATGTAAAGACCACTACCC	CTACAATGGCTGATCCTGCAGATGACAGGTGGCCATACTTACATAGCA
35_sp_883_2670_J43-46	35	HPV35	sp	splice transcript (HPV)	883_2670	SD2-SA5	J43-46	true	early	(E7) E2 E5	AMPL0000000163	CGGCTGTTCACAGAGAGCATAAT	GGAAAGCGTCTCCATCATTTTCTTTG	CTACAATGGCTGATCCTGCAGGACGTGGTGCAGATTAAATTTGCACGAGGAAGAGGA
35_sp_883_3319_J43-46	35	HPV35	sp	splice transcript (HPV)	883_3319	SD2-SA6	J43-46	true	early	(E7) E4 E5	AMPL0000000384	CGGCTGTTCACAGAGAGCATAAT	GCTTTGGTATGGGTCTCGGT	CTACAATGGCTGATCCTGCAGCAGCACAGAACTATCCACTGCTGAAATTGCTACACAGCTACACGCCTACAACACC
35_sp_883_5601_J43-46	35	HPV35	sp	splice transcript (HPV)	883_5601	SD2-SA9	J43-46	true	late	L1	AMPL0000000205	CGGCTGTTCACAGAGAGCATAAT	CATCAGTGCTAACAACCTTAGACACT	CTACAATGGCTGATCCTGCAGATGTCTCTGTGGCGGTCTAACGAAGCCACTGTCTACCTGCCTCCAGTGTC
35_sp_883_5767_J43-46	35	HPV35	sp	splice transcript (HPV)	883_5767	SD2-SA10	J43-46	true	late	L1	AMPL0000000579	CGGCTGTTCACAGAGAGCATAAT	ACTCTGTATTGCAAACCAGATACCTTG	CTACAATGGCTGATCCTGCAGATTCTAATAAAATAGCAGTACC
35_unsp_1305_1306_J63-66	35	HPV35	unsp	unsplice transcript (HPV)	1305_1306	SD3	J63-66	true	N.A.	N.A.	AMPL0000000557	ATTATTTGAACTACCAGACAGCGGTT	GCTACTAGAGGTTATACTATCCCCACT	ATGGCAATTCTGAAGTGGAAATACAGCAGATACAACAGGTAGAGGGGCATGATACAGTTGAACAATGTAGTATGGGC
35_unsp_232_233_J72-75	35	HPV35	unsp	unsplice transcript (HPV)	232_233	SD1	J72-75	true	N.A.	N.A.	AMPL0000000003	CGAGGTAGAAGAAAGCATCCATGAAAT	CATACTCCATATGGCTGGCCTTC	TTGTTTGAATTGTGTATACTGCAAACAAGAATTACAGCGGAGTGAGGTATATGACTTTGCATGCTATGATTTGTGTATAGTATATAGA
35_unsp_2542_2543_J59-62	35	HPV35	unsp	unsplice transcript (HPV)	2542_2543	SA4	J59-62	true	N.A.	N.A.	AMPL0000000615	CATTAGTGCAATTAAAATGCCCACCTT	TCATTGTGAAATGTAAAGACCACTACCC	TACTTATTACATCAAATATAAATGCAGGCAAAGATGACAGGTGGCCATACTTACATAGCA
35_unsp_2669_2670_J52-55	35	HPV35	unsp	unsplice transcript (HPV)	2669_2670	SA5	J52-55	true	N.A.	N.A.	AMPL0000000251	GGAAACCCAGTGTATGGGCTTAAT	GGAAAGCGTCTCCATCATTTTCTTTG	GATAAAAACTGGAAATCCTTTTTCTCAAGGACGTGGTGCAGATTAAATTTGCACGAGGAAGAGGA
35_unsp_3318_3319_J60-63	35	HPV35	unsp	unsplice transcript (HPV)	3318_3319	SA6	J60-63	true	N.A.	N.A.	AMPL0000000630	AAAATATATGGGAAGTGCATGTGGGT	GCTTTGGTATGGGTCTCGGT	GGTCAGGTAATTGTTTGTCCTGAATCTGTATTTAGCAGCACAGAACTATCCACTGCTGAAATTGCTACACAGCTACACGCCTACAACACC
35_unsp_3596_3597_J72-75	35	HPV35	unsp	unsplice transcript (HPV)	3596_3597	SD5	J72-75	true	N.A.	N.A.	AMPL0000000020	TCTACATCTGACTGCACAAACAAAGA	CCATCTCCATGTAGATGAAGCATCTTG	CCGGTGTGGTAGTTGTAGTACAACTACACCTATAGTACATTTAAAAGGTGATGCAAATACATTAAAGTGTTTAAGATATAGATTGGGTAAATATAAAGCATTGTAT
35_unsp_414_415_J52-55	35	HPV35	unsp	unsplice transcript (HPV)	414_415	SA1	J52-55	true	N.A.	N.A.	AMPL0000000482	GGAGAAACGTTAGAAAAACAATGCAACA	TCCACCGATGTTATGGAATCGTTTT	AACAGTTATGTCATTTATTAATTAGGTGTATTACATGTCAAAAACCGCTGTGTCCAGTTGAAAAGCAAAGACATTTAGAAGAAAA
35_unsp_5600_5601_J73-76	35	HPV35	unsp	unsplice transcript (HPV)	5600_5601	SA9	J73-76	true	N.A.	N.A.	AMPL0000000098	GGGTGACTTTTATTTACACCCTAGTT	CATCAGTGCTAACAACCTTAGACACT	ATTATTTATTAAAACGACGTCGTAAACGTATCCCATATTTTTTTGCAGATGTCTCTGTGGCGGTCTAACGAAGCCACTGTCTACCTGCCTCCAGTGTC
35_unsp_5766_5767_J70-73	35	HPV35	unsp	unsplice transcript (HPV)	5766_5767	SA10	J70-73	true	N.A.	N.A.	AMPL0000000249	CATCTACTATCATGCAGGCAGTTCT	ACTCTGTATTGCAAACCAGATACCTTG	AGGCTATTAGCTGTGGGTCACCCATACTATGCTATTAAAAAACAAGATTCTAATAAAATAGCAGTACC
35_unsp_883_884_J43-46	35	HPV35	unsp	unsplice transcript (HPV)	883_884	SD2	J43-46	true	N.A.	N.A.	AMPL0000000195	CGGCTGTTCACAGAGAGCATAAT	CCCGTACGTCTACTAACTACTGCTT	CTACAATGGCTGATCCTGCAGGTACAGATGAAGGGGAGGGGACGGGATGTAATGGATGGTTTTTTGTAG
39_fus_2927_MYC_001_exon1_J100-103	39	HPV39	fus	fusion transcript (HPV-human)	2927_MYC_001_exon1	bkpt1-MYC_001_exon1	J100-103	true	N.A.	N.A.	AMPL0000000528	ACAACGTTTAAATGTGTTACAGGACA	CTGAGAAGCCCTGCCCTTC	AAATACTAGAATACTATGAACAAGACAGTAAATCAATATATGATCAAATTAATTATTGGAAATGTGTGCGAATGGCTGCTCGCGGCCGCCACCGCCGGGCCCCGGCCGTCCCTGGCTCCCCTCCTGCCTCGA
39_fus_2927_MYC_001_exon2_J100-103	39	HPV39	fus	fusion transcript (HPV-human)	2927_MYC_001_exon2	bkpt1-MYC_001_exon2	J100-103	true	N.A.	N.A.	AMPL0000000185	ACAACGTTTAAATGTGTTACAGGACA	AAATACGGCTGCACCGAGT	AAATACTAGAATACTATGAACAAGACAGTAAATCAATATATGATCAAATTAATTATTGGAAATGTGTGCGAATGGCAGCCTCCCGCGACGATGCCCCTCAACGTTAGCTTCACCAACAGGAACTATGACCTCGACTACG
39_fus_2927_MYC_001_exon3_J100-103	39	HPV39	fus	fusion transcript (HPV-human)	2927_MYC_001_exon3	bkpt1-MYC_001_exon3	J100-103	true	N.A.	N.A.	AMPL0000000526	ACAACGTTTAAATGTGTTACAGGACA	GGTGATCCAGACTCTGACCTTTTG	AAATACTAGAATACTATGAACAAGACAGTAAATCAATATATGATCAAATTAATTATTGGAAATGTGTGCGAATGGAGGAGGAACAAGAAGATGAGGAAGAAATCGATGTTGTTTCTGTGGAAAAGAGGCAGGCTCCTGG
39_fus_2927_PVT1_002_exon3_J100-103	39	HPV39	fus	fusion transcript (HPV-human)	2927_PVT1_002_exon3	bkpt1-PVT1_002_exon3	J100-103	true	N.A.	N.A.	AMPL0000000193	ACAACGTTTAAATGTGTTACAGGACA	ATCATGATGGCTGTATGTGCCA	AAATACTAGAATACTATGAACAAGACAGTAAATCAATATATGATCAAATTAATTATTGGAAATGTGTGCGAATGGCTGACCATACTCCCTGGAGCCTTCTCCCGAGGTGCGCGGGTGACCT
39_fus_2927_PVT1_004_exon1_J100-103	39	HPV39	fus	fusion transcript (HPV-human)	2927_PVT1_004_exon1	bkpt1-PVT1_004_exon1	J100-103	true	N.A.	N.A.	AMPL0000000619	ACAACGTTTAAATGTGTTACAGGACA	CATGGTTCCACCAGCGTTATT	AAATACTAGAATACTATGAACAAGACAGTAAATCAATATATGATCAAATTAATTATTGGAAATGTGTGCGAATGGTCTGAGCCTGATGGATTTACAGTGATCTTCAGTGGTCTGGGG
39_fus_2927_PVT1_005_exon1_J100-103	39	HPV39	fus	fusion transcript (HPV-human)	2927_PVT1_005_exon1	bkpt1-PVT1_005_exon1	J100-103	true	N.A.	N.A.	AMPL0000000338	ACAACGTTTAAATGTGTTACAGGACA	TCTTTGCTCGCAGCTCGT	AAATACTAGAATACTATGAACAAGACAGTAAATCAATATATGATCAAATTAATTATTGGAAATGTGTGCGAATGGCTCCGGGCAGAGCGCGTGTGGCGGCCGAGCACATGGGCCCGCGGGCCGGGCGGGCTCGGGGCGGCCGGGACGAGGAGGGGCGACG
39_fus_3677_MYC_001_exon1_J63-66	39	HPV39	fus	fusion transcript (HPV-human)	3677_MYC_001_exon1	bkpt2-MYC_001_exon1	J63-66	true	N.A.	N.A.	AMPL0000000618	CACAGTAACAGTACAGGCCACA	CTGAGAAGCCCTGCCCTTC	ACACAAGACGGTACCTCAGTTGTGGTAACACTACGCCTATAACTGCTCGCGGCCGCCACCGCCGGGCCCCGGCCGTCCCTGGCTCCCCTCCTGCCTCGA
39_fus_3677_MYC_001_exon2_J63-66	39	HPV39	fus	fusion transcript (HPV-human)	3677_MYC_001_exon2	bkpt2-MYC_001_exon2	J63-66	true	N.A.	N.A.	AMPL0000000610	CACAGTAACAGTACAGGCCACA	AAATACGGCTGCACCGAGT	ACACAAGACGGTACCTCAGTTGTGGTAACACTACGCCTATAACAGCCTCCCGCGACGATGCCCCTCAACGTTAGCTTCACCAACAGGAACTATGACCTCGACTACG
39_fus_3677_MYC_001_exon3_J63-66	39	HPV39	fus	fusion transcript (HPV-human)	3677_MYC_001_exon3	bkpt2-MYC_001_exon3	J63-66	true	N.A.	N.A.	AMPL0000000621	CACAGTAACAGTACAGGCCACA	GGTGATCCAGACTCTGACCTTTTG	ACACAAGACGGTACCTCAGTTGTGGTAACACTACGCCTATAAAGGAGGAACAAGAAGATGAGGAAGAAATCGATGTTGTTTCTGTGGAAAAGAGGCAGGCTCCTGG
39_fus_3677_PVT1_002_exon3_J63-66	39	HPV39	fus	fusion transcript (HPV-human)	3677_PVT1_002_exon3	bkpt2-PVT1_002_exon3	J63-66	true	N.A.	N.A.	AMPL0000000119	CACAGTAACAGTACAGGCCACA	ATCATGATGGCTGTATGTGCCA	ACACAAGACGGTACCTCAGTTGTGGTAACACTACGCCTATAACTGACCATACTCCCTGGAGCCTTCTCCCGAGGTGCGCGGGTGACCT
39_fus_3677_PVT1_004_exon1_J63-66	39	HPV39	fus	fusion transcript (HPV-human)	3677_PVT1_004_exon1	bkpt2-PVT1_004_exon1	J63-66	true	N.A.	N.A.	AMPL0000000095	CACAGTAACAGTACAGGCCACA	CATGGTTCCACCAGCGTTATT	ACACAAGACGGTACCTCAGTTGTGGTAACACTACGCCTATAATCTGAGCCTGATGGATTTACAGTGATCTTCAGTGGTCTGGGG
39_fus_3677_PVT1_005_exon1_J63-66	39	HPV39	fus	fusion transcript (HPV-human)	3677_PVT1_005_exon1	bkpt2-PVT1_005_exon1	J63-66	true	N.A.	N.A.	AMPL0000000425	CACAGTAACAGTACAGGCCACA	TCTTTGCTCGCAGCTCGT	ACACAAGACGGTACCTCAGTTGTGGTAACACTACGCCTATAACTCCGGGCAGAGCGCGTGTGGCGGCCGAGCACATGGGCCCGCGGGCCGGGCGGGCTCGGGGCGGCCGGGACGAGGAGGGGCGACG
39_fus_943_MYC_001_exon1_J47-50	39	HPV39	fus	fusion transcript (HPV-human)	943_MYC_001_exon1	SD2-MYC_001_exon1	J47-50	true	N.A.	N.A.	AMPL0000000351	CGTGGTGTGCAACTGCAA	CTGAGAAGCCCTGCCCTTC	ACCAGTAACCTGCTATGGCCAATCGTGAAGCTGCTCGCGGCCGCCACCGCCGGGCCCCGGCCGTCCCTGGCTCCCCTCCTGCCTCGA
39_fus_943_MYC_001_exon2_J47-50	39	HPV39	fus	fusion transcript (HPV-human)	943_MYC_001_exon2	SD2-MYC_001_exon2	J47-50	true	N.A.	N.A.	AMPL0000000162	CGTGGTGTGCAACTGCAA	AAATACGGCTGCACCGAGT	ACCAGTAACCTGCTATGGCCAATCGTGAAGCAGCCTCCCGCGACGATGCCCCTCAACGTTAGCTTCACCAACAGGAACTATGACCTCGACTACG
39_fus_943_MYC_001_exon3_J47-50	39	HPV39	fus	fusion transcript (HPV-human)	943_MYC_001_exon3	SD2-MYC_001_exon3	J47-50	true	N.A.	N.A.	AMPL0000000257	CGTGGTGTGCAACTGCAA	GGTGATCCAGACTCTGACCTTTTG	ACCAGTAACCTGCTATGGCCAATCGTGAAGAGGAGGAACAAGAAGATGAGGAAGAAATCGATGTTGTTTCTGTGGAAAAGAGGCAGGCTCCTGG
39_fus_943_PVT1_002_exon3_J47-50	39	HPV39	fus	fusion transcript (HPV-human)	943_PVT1_002_exon3	SD2-PVT1_002_exon3	J47-50	true	N.A.	N.A.	AMPL0000000206	CGTGGTGTGCAACTGCAA	ATCATGATGGCTGTATGTGCCA	ACCAGTAACCTGCTATGGCCAATCGTGAAGCTGACCATACTCCCTGGAGCCTTCTCCCGAGGTGCGCGGGTGACCT
39_fus_943_PVT1_004_exon1_J47-50	39	HPV39	fus	fusion transcript (HPV-human)	943_PVT1_004_exon1	SD2-PVT1_004_exon1	J47-50	true	N.A.	N.A.	AMPL0000000473	CGTGGTGTGCAACTGCAA	CATGGTTCCACCAGCGTTATT	ACCAGTAACCTGCTATGGCCAATCGTGAAGTCTGAGCCTGATGGATTTACAGTGATCTTCAGTGGTCTGGGG
39_fus_943_PVT1_005_exon1_J47-50	39	HPV39	fus	fusion transcript (HPV-human)	943_PVT1_005_exon1	SD2-PVT1_005_exon1	J47-50	true	N.A.	N.A.	AMPL0000000242	CGTGGTGTGCAACTGCAA	TCTTTGCTCGCAGCTCGT	ACCAGTAACCTGCTATGGCCAATCGTGAAGCTCCGGGCAGAGCGCGTGTGGCGGCCGAGCACATGGGCCCGCGGGCCGGGCGGGCTCGGGGCGGCCGGGACGAGGAGGGGCGACG
39_gen_1777_1926_NoJ	39	HPV39	gen	genomic control (HPV)	1777_1926	ctrl1	NoJ	false	N.A.	N.A.	AMPL0000000705	AGGGTTACTGTAGGAAAGGGATTAAGT	CGTATCCCCTGTTACCACACTAATATTG	ACATTGTTACATGTTCCAGAAAGTTGTATGCTTCTGGAGCCTCCTAAACTGCGCAGCCCTGTAGCAGCACTATATTGGTATCGCACAGGTATATC
39_gen_3976_4101_NoJ	39	HPV39	gen	genomic control (HPV)	3976_4101	ctrl2	NoJ	false	N.A.	N.A.	AMPL0000000647	TTGGTGTGGTTTGGTGTGTGTATAT	CTCCAATGGTGTGGTACGTATAAGAA	ATATATGTTGCAATGTCCCGCTTTTGCCGTCTGTGCATGTGTGTGCGTATGTGTGGATAATTGTGTTTGTGTTTA
39_gen_5972_6119_NoJ	39	HPV39	gen	genomic control (HPV)	5972_6119	ctrl3	NoJ	false	N.A.	N.A.	AMPL0000000718	CCAGCCATTGGGTGTTGGTA	GCCTATAATGCACAACTGTGTCTGTT	TTAGTGGACACCCATTATATAATAGACAGGATGATACTGAAAACTCACCATTTTCATCAACCACCAATAAGGACAGTAGGGATAATGTGTCTGTGGATTATA
39_gen_7444_7606_NoJ	39	HPV39	gen	genomic control (HPV)	7444_7606	ctrl4	NoJ	false	N.A.	N.A.	AMPL0000000689	CATTTTGTGGCGACCGAAGT	CCTGGACAGGATGATGAGTAATAAGG	CGGTCGTGGGTTGAGCATTTTTTTTAAACTAGTGGAAACCACCTTTCTCAGCAAAAACATGTCTTTACCTTAGGTTCACCCTGCATAGTTGGCACTGGTAACAGTTTTACTGGCGCG
39_sp_1368_2636_J63-66	39	HPV39	sp	splice transcript (HPV)	1368_2636	SD3-SA4	J63-66	true	early	(E1) E4 E5	AMPL0000000613	GGTGTATTCCGTGCCAGACA	CTGTTTTGGTCAAATGGAAATGCATTAG	GCGGATATGGCAATATGGAAGTGGAAACAGCTGAAGTGGAGGAGACGATAGGTGGCCATATTTACGTAGTAGGCTAACAGTGTTTAAATTTC
39_sp_1368_3424_J63-66	39	HPV39	sp	splice transcript (HPV)	1368_3424	SD3-SA7	J63-66	true	early	(E1) E4 E5	AMPL0000000083	GGTGTATTCCGTGCCAGACA	GGTCGCGGTGGTGTTTGATAA	GCGGATATGGCAATATGGAAGTGGAAACAGCTGAAGTGGAGGAGTGACGGATCGGTACCCACTACTGAACTTACTACCGAA
39_sp_235_2636_J63-66	39	HPV39	sp	splice transcript (HPV)	235_2636	SD1-SA4	J63-66	true	early	(E6) E2 E5	AMPL0000000084	CACCACCTTGCAGGACATTACAATA	CTGTTTTGGTCAAATGGAAATGCATTAG	GCCTGTGTCTATTGCAGACGACCACTACAGCAAACCGAGACGATAGGTGGCCATATTTACGTAGTAGGCTAACAGTGTTTAAATTTC
39_sp_235_3424_J63-66	39	HPV39	sp	splice transcript (HPV)	235_3424	SD1-SA7	J63-66	true	early	(E6) E4 E5	AMPL0000000642	CACCACCTTGCAGGACATTACAATA	GGTCGCGGTGGTGTTTGATAA	GCCTGTGTCTATTGCAGACGACCACTACAGCAAACCGAGTGACGGATCGGTACCCACTACTGAACTTACTACCGAA
39_sp_235_418_J63-66	39	HPV39	sp	splice transcript (HPV)	235_418	SD1-SA1	J63-66	true	early	E6 E7	AMPL0000000142	CACCACCTTGCAGGACATTACAATA	CTGTCCTGTATAGCTTCCTGCTATTTT	GCCTGTGTCTATTGCAGACGACCACTACAGCAAACCGAGGTGCATGTGTTGTCTGAAACCGCTGTGTCCAGCAGAAAAATTAAGACACCTAAATAGCAAACGAAGATTTCAT
39_sp_235_802_J63-66	39	HPV39	sp	splice transcript (HPV)	235_802	SD1-SA3	J63-66	true	early	E6 E7	AMPL0000000521	CACCACCTTGCAGGACATTACAATA	TGCTGTAGTTGTCGCAGAGTATC	GCCTGTGTCTATTGCAGACGACCACTACAGCAAACCGAGTGTAACAACACACTGCAGCTGGTAGTAGAAGCCTCACGG
39_sp_3689_5643_J75-78	39	HPV39	sp	splice transcript (HPV)	3689_5643	SD5-SA9	J75-78	true	late	L1	AMPL0000000413	CACAGTAACAGTACAGGCCACA	AGTATTGACAACCTTCGCCACA	ACACAAGACGGTACCTCAGTTGTGGTAACACTACGCCTATAATACATTTAAAAGATGGCTATGTGGCGGTCTAGTGACAGCATGGTGTATTTGCCTCCACCTTC
39_sp_943_2636_J47-50	39	HPV39	sp	splice transcript (HPV)	943_2636	SD2-SA4	J47-50	true	early	(E7) E2 E5	AMPL0000000035	CGTGGTGTGCAACTGCAA	CTGTTTTGGTCAAATGGAAATGCATTAG	ACCAGTAACCTGCTATGGCCAATCGTGAAGACGATAGGTGGCCATATTTACGTAGTAGGCTAACAGTGTTTAAATTTC
39_sp_943_3424_J47-50	39	HPV39	sp	splice transcript (HPV)	943_3424	SD2-SA7	J47-50	true	early	(E7) E4 E5	AMPL0000000478	CGTGGTGTGCAACTGCAA	GGTCGCGGTGGTGTTTGATAA	ACCAGTAACCTGCTATGGCCAATCGTGAAGTGACGGATCGGTACCCACTACTGAACTTACTACCGAA
39_sp_943_5643_J47-50	39	HPV39	sp	splice transcript (HPV)	943_5643	SD2-SA9	J47-50	true	late	L1	AMPL0000000385	CGTGGTGTGCAACTGCAA	AGTATTGACAACCTTCGCCACA	ACCAGTAACCTGCTATGGCCAATCGTGAAGATGGCTATGTGGCGGTCTAGTGACAGCATGGTGTATTTGCCTCCACCTTC
39_unsp_1368_1369_J63-66	39	HPV39	unsp	unsplice transcript (HPV)	1368_1369	SD3	J63-66	true	N.A.	N.A.	AMPL0000000043	GGTGTATTCCGTGCCAGACA	GTACACTGCCGCCATGTTC	GCGGATATGGCAATATGGAAGTGGAAACAGCTGAAGTGGAGGAGGTAACTGTAGCAACTAATACAAATGGGGATGCTGAAGGG
39_unsp_235_236_J63-66	39	HPV39	unsp	unsplice transcript (HPV)	235_236	SD1	J63-66	true	N.A.	N.A.	AMPL0000000510	CACCACCTTGCAGGACATTACAATA	GATTGGCATGCAGCTAGTGG	GCCTGTGTCTATTGCAGACGACCACTACAGCAAACCGAGGTATATGAATTTGCATTTAGTGATTTATATGTAGTATATAGGGACGGGGAA
39_unsp_2635_2636_J100-103	39	HPV39	unsp	unsplice transcript (HPV)	2635_2636	SA4	J100-103	true	N.A.	N.A.	AMPL0000000174	ATTAGATGGGTATGCAATAAGTTTAGATAGG	CTGTTTTGGTCAAATGGAAATGCATTAG	AAATATAAAAGTTTACTACAAATGAAATGTCCACCATTATTAATAACCTCCAATACCAATCCTGTGGAAGACGATAGGTGGCCATATTTACGTAGTAGGCTAACAGTGTTTAAATTTC
39_unsp_3689_3690_J75-78	39	HPV39	unsp	unsplice transcript (HPV)	3689_3690	SD5	J75-78	true	N.A.	N.A.	AMPL0000000388	CACAGTAACAGTACAGGCCACA	CGTATCCAATGCCAGGTACATGAAA	ACACAAGACGGTACCTCAGTTGTGGTAACACTACGCCTATAATACATTTAAAAGGTGACAAAAATGGTTTAAAATGTTTAAGATATAGACTACAAAAATATGACACATTGTTTGAAAATA
39_unsp_417_418_J68-71	39	HPV39	unsp	unsplice transcript (HPV)	417_418	SA1	J68-71	true	N.A.	N.A.	AMPL0000000444	CTCGGACTCGGTGTATGCAA	CTGTCCTGTATAGCTTCCTGCTATTTT	CTACATTAGAAAATATAACTAATACAAAGTTATATAATTTATTAATAAGGTGCATGTGTTGTCTGAAACCGCTGTGTCCAGCAGAAAAATTAAGACACCTAAATAGCAAACGAAGATTTCAT
39_unsp_5642_5643_J90-93	39	HPV39	unsp	unsplice transcript (HPV)	5642_5643	SA9	J90-93	true	N.A.	N.A.	AMPL0000000037	GCAATAACCATTCAGGGTTCCAATT	AGTATTGACAACCTTCGCCACA	ATTATTTGTTGCCATTATTGTATTTTTTCCTAAAAAAACGTAAACGTATTCCCTATTTTTTTTCAGATGGCTATGTGGCGGTCTAGTGACAGCATGGTGTATTTGCCTCCACCTTC
39_unsp_801_802_J80-83	39	HPV39	unsp	unsplice transcript (HPV)	801_802	SA3	J80-83	true	N.A.	N.A.	AMPL0000000131	CATGCAGTTAATCACCAACATCAACT	TGCTGTAGTTGTCGCAGAGTATC	ACTAGCCAGACGGGATGAACCACAGCGTCACACAATACAGTGTTCGTGTTGTAAGTGTAACAACACACTGCAGCTGGTAGTAGAAGCCTCACGG
39_unsp_943_944_J47-50	39	HPV39	unsp	unsplice transcript (HPV)	943_944	SD2	J47-50	true	N.A.	N.A.	AMPL0000000144	CGTGGTGTGCAACTGCAA	CACTGTGTCGCCTGTTTGTTTAT	ACCAGTAACCTGCTATGGCCAATCGTGAAGGTACAGACGGGGATGGGTCGGGATGTAACGGATGGTTTCTAGTACAGGCAATAGTAG
45_fus_2901_MYC_001_exon1_J86-89	45	HPV45	fus	fusion transcript (HPV-human)	2901_MYC_001_exon1	bkpt1-MYC_001_exon1	J86-89	true	N.A.	N.A.	AMPL0000000146	CGTTACAGGACAAAATACTAGACCACTA	CTGAGAAGCCCTGCCCTTC	TGAAAATGACAGTAAAGACATAAACAGCCAAATAAGTTATTGGCAACTTATACGTTTGGCTGCTCGCGGCCGCCACCGCCGGGCCCCGGCCGTCCCTGGCTCCCCTCCTGCCTCGA
45_fus_2901_MYC_001_exon2_J86-89	45	HPV45	fus	fusion transcript (HPV-human)	2901_MYC_001_exon2	bkpt1-MYC_001_exon2	J86-89	true	N.A.	N.A.	AMPL0000000346	CGTTACAGGACAAAATACTAGACCACTA	AAATACGGCTGCACCGAGT	TGAAAATGACAGTAAAGACATAAACAGCCAAATAAGTTATTGGCAACTTATACGTTTGGCAGCCTCCCGCGACGATGCCCCTCAACGTTAGCTTCACCAACAGGAACTATGACCTCGACTACG
45_fus_2901_MYC_001_exon3_J86-89	45	HPV45	fus	fusion transcript (HPV-human)	2901_MYC_001_exon3	bkpt1-MYC_001_exon3	J86-89	true	N.A.	N.A.	AMPL0000000511	CGTTACAGGACAAAATACTAGACCACTA	GGTGATCCAGACTCTGACCTTTTG	TGAAAATGACAGTAAAGACATAAACAGCCAAATAAGTTATTGGCAACTTATACGTTTGGAGGAGGAACAAGAAGATGAGGAAGAAATCGATGTTGTTTCTGTGGAAAAGAGGCAGGCTCCTGG
45_fus_2901_PVT1_002_exon3_J86-89	45	HPV45	fus	fusion transcript (HPV-human)	2901_PVT1_002_exon3	bkpt1-PVT1_002_exon3	J86-89	true	N.A.	N.A.	AMPL0000000287	CGTTACAGGACAAAATACTAGACCACTA	ATCATGATGGCTGTATGTGCCA	TGAAAATGACAGTAAAGACATAAACAGCCAAATAAGTTATTGGCAACTTATACGTTTGGCTGACCATACTCCCTGGAGCCTTCTCCCGAGGTGCGCGGGTGACCT
45_fus_2901_PVT1_004_exon1_J86-89	45	HPV45	fus	fusion transcript (HPV-human)	2901_PVT1_004_exon1	bkpt1-PVT1_004_exon1	J86-89	true	N.A.	N.A.	AMPL0000000011	CGTTACAGGACAAAATACTAGACCACTA	CATGGTTCCACCAGCGTTATT	TGAAAATGACAGTAAAGACATAAACAGCCAAATAAGTTATTGGCAACTTATACGTTTGGTCTGAGCCTGATGGATTTACAGTGATCTTCAGTGGTCTGGGG
45_fus_2901_PVT1_005_exon1_J86-89	45	HPV45	fus	fusion transcript (HPV-human)	2901_PVT1_005_exon1	bkpt1-PVT1_005_exon1	J86-89	true	N.A.	N.A.	AMPL0000000469	CGTTACAGGACAAAATACTAGACCACTA	TCTTTGCTCGCAGCTCGT	TGAAAATGACAGTAAAGACATAAACAGCCAAATAAGTTATTGGCAACTTATACGTTTGGCTCCGGGCAGAGCGCGTGTGGCGGCCGAGCACATGGGCCCGCGGGCCGGGCGGGCTCGGGGCGGCCGGGACGAGGAGGGGCGACG
45_fus_3648_MYC_001_exon1_J65-68	45	HPV45	fus	fusion transcript (HPV-human)	3648_MYC_001_exon1	bkpt2-MYC_001_exon1	J65-68	true	N.A.	N.A.	AMPL0000000604	TCCTGTGTTCAAGTACAAGTAACAACAA	CTGAGAAGCCCTGCCCTTC	AAGAAGGAAAGTGTGTAGTGGTAACACTACGCCTATAACTGCTCGCGGCCGCCACCGCCGGGCCCCGGCCGTCCCTGGCTCCCCTCCTGCCTCGA
45_fus_3648_MYC_001_exon2_J65-68	45	HPV45	fus	fusion transcript (HPV-human)	3648_MYC_001_exon2	bkpt2-MYC_001_exon2	J65-68	true	N.A.	N.A.	AMPL0000000036	TCCTGTGTTCAAGTACAAGTAACAACAA	AAATACGGCTGCACCGAGT	AAGAAGGAAAGTGTGTAGTGGTAACACTACGCCTATAACAGCCTCCCGCGACGATGCCCCTCAACGTTAGCTTCACCAACAGGAACTATGACCTCGACTACG
45_fus_3648_MYC_001_exon3_J65-68	45	HPV45	fus	fusion transcript (HPV-human)	3648_MYC_001_exon3	bkpt2-MYC_001_exon3	J65-68	true	N.A.	N.A.	AMPL0000000071	TCCTGTGTTCAAGTACAAGTAACAACAA	GGTGATCCAGACTCTGACCTTTTG	AAGAAGGAAAGTGTGTAGTGGTAACACTACGCCTATAAAGGAGGAACAAGAAGATGAGGAAGAAATCGATGTTGTTTCTGTGGAAAAGAGGCAGGCTCCTGG
45_fus_3648_PVT1_002_exon3_J65-68	45	HPV45	fus	fusion transcript (HPV-human)	3648_PVT1_002_exon3	bkpt2-PVT1_002_exon3	J65-68	true	N.A.	N.A.	AMPL0000000277	TCCTGTGTTCAAGTACAAGTAACAACAA	ATCATGATGGCTGTATGTGCCA	AAGAAGGAAAGTGTGTAGTGGTAACACTACGCCTATAACTGACCATACTCCCTGGAGCCTTCTCCCGAGGTGCGCGGGTGACCT
45_fus_3648_PVT1_004_exon1_J65-68	45	HPV45	fus	fusion transcript (HPV-human)	3648_PVT1_004_exon1	bkpt2-PVT1_004_exon1	J65-68	true	N.A.	N.A.	AMPL0000000552	TCCTGTGTTCAAGTACAAGTAACAACAA	CATGGTTCCACCAGCGTTATT	AAGAAGGAAAGTGTGTAGTGGTAACACTACGCCTATAATCTGAGCCTGATGGATTTACAGTGATCTTCAGTGGTCTGGGG
45_fus_3648_PVT1_005_exon1_J65-68	45	HPV45	fus	fusion transcript (HPV-human)	3648_PVT1_005_exon1	bkpt2-PVT1_005_exon1	J65-68	true	N.A.	N.A.	AMPL0000000410	TCCTGTGTTCAAGTACAAGTAACAACAA	TCTTTGCTCGCAGCTCGT	AAGAAGGAAAGTGTGTAGTGGTAACACTACGCCTATAACTCCGGGCAGAGCGCGTGTGGCGGCCGAGCACATGGGCCCGCGGGCCGGGCGGGCTCGGGGCGGCCGGGACGAGGAGGGGCGACG
45_fus_929_MYC_001_exon1_J66-69	45	HPV45	fus	fusion transcript (HPV-human)	929_MYC_001_exon1	SD2-MYC_001_exon1	J66-69	true	N.A.	N.A.	AMPL0000000515	AGCACCTTGTCCTTTGTGTGT	CTGAGAAGCCCTGCCCTTC	CCGTGGTGTGCAACTAACCAATAATCTACAATGGCGGATCCAGAAGCTGCTCGCGGCCGCCACCGCCGGGCCCCGGCCGTCCCTGGCTCCCCTCCTGCCTCGA
45_fus_929_MYC_001_exon2_J66-69	45	HPV45	fus	fusion transcript (HPV-human)	929_MYC_001_exon2	SD2-MYC_001_exon2	J66-69	true	N.A.	N.A.	AMPL0000000216	AGCACCTTGTCCTTTGTGTGT	AAATACGGCTGCACCGAGT	CCGTGGTGTGCAACTAACCAATAATCTACAATGGCGGATCCAGAAGCAGCCTCCCGCGACGATGCCCCTCAACGTTAGCTTCACCAACAGGAACTATGACCTCGACTACG
45_fus_929_MYC_001_exon3_J66-69	45	HPV45	fus	fusion transcript (HPV-human)	929_MYC_001_exon3	SD2-MYC_001_exon3	J66-69	true	N.A.	N.A.	AMPL0000000007	AGCACCTTGTCCTTTGTGTGT	GGTGATCCAGACTCTGACCTTTTG	CCGTGGTGTGCAACTAACCAATAATCTACAATGGCGGATCCAGAAGAGGAGGAACAAGAAGATGAGGAAGAAATCGATGTTGTTTCTGTGGAAAAGAGGCAGGCTCCTGG
45_fus_929_PVT1_002_exon3_J66-69	45	HPV45	fus	fusion transcript (HPV-human)	929_PVT1_002_exon3	SD2-PVT1_002_exon3	J66-69	true	N.A.	N.A.	AMPL0000000620	AGCACCTTGTCCTTTGTGTGT	ATCATGATGGCTGTATGTGCCA	CCGTGGTGTGCAACTAACCAATAATCTACAATGGCGGATCCAGAAGCTGACCATACTCCCTGGAGCCTTCTCCCGAGGTGCGCGGGTGACCT
45_fus_929_PVT1_004_exon1_J66-69	45	HPV45	fus	fusion transcript (HPV-human)	929_PVT1_004_exon1	SD2-PVT1_004_exon1	J66-69	true	N.A.	N.A.	AMPL0000000199	AGCACCTTGTCCTTTGTGTGT	CATGGTTCCACCAGCGTTATT	CCGTGGTGTGCAACTAACCAATAATCTACAATGGCGGATCCAGAAGTCTGAGCCTGATGGATTTACAGTGATCTTCAGTGGTCTGGGG
45_fus_929_PVT1_005_exon1_J66-69	45	HPV45	fus	fusion transcript (HPV-human)	929_PVT1_005_exon1	SD2-PVT1_005_exon1	J66-69	true	N.A.	N.A.	AMPL0000000234	AGCACCTTGTCCTTTGTGTGT	TCTTTGCTCGCAGCTCGT	CCGTGGTGTGCAACTAACCAATAATCTACAATGGCGGATCCAGAAGCTCCGGGCAGAGCGCGTGTGGCGGCCGAGCACATGGGCCCGCGGGCCGGGCGGGCTCGGGGCGGCCGGGACGAGGAGGGGCGACG
45_gen_1664_1794_NoJ	45	HPV45	gen	genomic control (HPV)	1664_1794	ctrl1	NoJ	false	N.A.	N.A.	AMPL0000000693	GCAACGTTATACGCCCATATCCAAT	GGTACGTGCAACAATGTGCTTAA	GTTTAGATTGTAAATGGGGAGTATTAATATTAGCTTTATTAAGATATAAATGTGGCAAAAATAGACTAACTGTTGCAAAAGGC
45_gen_3995_4169_NoJ	45	HPV45	gen	genomic control (HPV)	3995_4169	ctrl2	NoJ	false	N.A.	N.A.	AMPL0000000656	TGCTTTTGCTTGGTTGTTGGT	CATCACAGGTATGTTACACTGTACTGT	GTTTCTTTTTATAGTTGTTATTACATCCCCATTAACAGCATTTGCTGTATACATTTGTTGCTATTTACTACCTATGTTTGTATTACATATGCATGCTTTACACACCATACAATAATTACTATAATGT
45_gen_5910_6038_NoJ	45	HPV45	gen	genomic control (HPV)	5910_6038	ctrl3	NoJ	false	N.A.	N.A.	AMPL0000000704	GGCATGTGTAGGTATGGAAATTGGT	ACATCCTGCGTAATAACAGCTGTAG	CGTGGGCAGCCTTTAGGTATTGGCCTAAGTGGCCATCCATTTTATAATAAATTGGATGATACAGAAAGTGCTCATGCAG
45_gen_7482_7654_NoJ	45	HPV45	gen	genomic control (HPV)	7482_7654	ctrl4	NoJ	false	N.A.	N.A.	AMPL0000000672	ATTTCGGTTGCCTGTGGCTTATA	CAGTTGTGCAAGCCATTGTTTTAGT	TGTGACCTTTTAAACATAATACCTAAACTGGCACATTTACAACCCCTACATAGTTTAACCTACTGGCGCGCCTTCTTGGCGTACATGTGGCACACCTGGTATTAGTCATTTTCCTGTCCAGGTGT
45_sp_1357_2610_J47-50	45	HPV45	sp	splice transcript (HPV)	1357_2610	SD3-SA4	J47-50	true	early	(E1) E4 E5	AMPL0000000067	TCAGATAGTGGCTATGGCTGTTCT	GAAATGCATGTGGAAATGTAAATACCGT	GAAGTGGAAGCTGCAGAGACTCAGATAATAAATGGCCATATTTAGAAAGTAGGGTG
45_sp_1357_2737_J47-50	45	HPV45	sp	splice transcript (HPV)	1357_2737	SD3-SA5	J47-50	true	early	(E1) E4 E5	AMPL0000000544	TCAGATAGTGGCTATGGCTGTTCT	GGATTCCTTCGGTGTCTGCAT	GAAGTGGAAGCTGCAGAGACTCAGGACATGGTCCAGATTAGATTTGCACGAGGACGATGAAG
45_sp_1357_3423_J47-50	45	HPV45	sp	splice transcript (HPV)	1357_3423	SD3-SA8	J47-50	true	early	(E1) E4 E5	AMPL0000000213	TCAGATAGTGGCTATGGCTGTTCT	CCCACGGATGCGGTTTTG	GAAGTGGAAGCTGCAGAGACTCAGATTGTTAGACAGCTACAACACGCCTCCACGTCGACCCC
45_sp_230_2610_J56-59	45	HPV45	sp	splice transcript (HPV)	230_2610	SD1-SA4	J56-59	true	early	(E6) E2 E5	AMPL0000000426	CTACAAGACGTATCTATTGCCTGTGT	GAAATGCATGTGGAAATGTAAATACCGT	ATATTGCAAAGCAACATTGGAACGCACAGAGATAATAAATGGCCATATTTAGAAAGTAGGGTG
45_sp_230_2737_J56-59	45	HPV45	sp	splice transcript (HPV)	230_2737	SD1-SA5	J56-59	true	early	(E6) E2 E5	AMPL0000000128	CTACAAGACGTATCTATTGCCTGTGT	GGATTCCTTCGGTGTCTGCAT	ATATTGCAAAGCAACATTGGAACGCACAGAGGACATGGTCCAGATTAGATTTGCACGAGGACGATGAAG
45_sp_230_3423_J56-59	45	HPV45	sp	splice transcript (HPV)	230_3423	SD1-SA8	J56-59	true	early	(E6) E4 E5	AMPL0000000241	CTACAAGACGTATCTATTGCCTGTGT	CCCACGGATGCGGTTTTG	ATATTGCAAAGCAACATTGGAACGCACAGAGATTGTTAGACAGCTACAACACGCCTCCACGTCGACCCC
45_sp_230_413_J56-59	45	HPV45	sp	splice transcript (HPV)	230_413	SD1-SA1	J56-59	true	early	E6 E7	AMPL0000000125	CTACAAGACGTATCTATTGCCTGTGT	CGTTTGTCCTTAAGGTGTCTACGTTTT	ATATTGCAAAGCAACATTGGAACGCACAGAGGTGCCTGCGGTGCCAGAAACCATTGAACCCAGCAGA
45_sp_230_791_J56-59	45	HPV45	sp	splice transcript (HPV)	230_791	SD1-SA3	J56-59	true	early	E6 E7	AMPL0000000091	CTACAAGACGTATCTATTGCCTGTGT	TCAAAAACAGCTGCTGTAGTGTTCT	ATATTGCAAAGCAACATTGGAACGCACAGAGTGTGACGGCAGAATTGAGCTTACAGTAGAGAGCTCGGCAGAGGACCTT
45_sp_3660_5608_J77-80	45	HPV45	sp	splice transcript (HPV)	3660_5608	SD5-SA9	J77-80	true	late	L1	AMPL0000000600	TCCTGTGTTCAAGTACAAGTAACAACAA	GCTGACAACTCTGGCCACA	AAGAAGGAAAGTGTGTAGTGGTAACACTACGCCTATAATACACTTAAAAGATGGCTTTGTGGCGGCCTAGTGACAGTACGGTATATCTTCCACCACCTTC
45_sp_3750_5608_J51-54	45	HPV45	sp	splice transcript (HPV)	3750_5608	SD6-SA9	J51-54	true	late	L1	AMPL0000000674	CGCAAATATGCAGACCATTACTCAGAA	GCTGACAACTCTGGCCACA	ATATCCTCCACCTGGCATTGGACAGATGGCTTTGTGGCGGCCTAGTGACAGTACGGTATATCTTCCACCACCTTC
45_sp_929_2610_J66-69	45	HPV45	sp	splice transcript (HPV)	929_2610	SD2-SA4	J66-69	true	early	(E7) E2 E5	AMPL0000000016	AGCACCTTGTCCTTTGTGTGT	GAAATGCATGTGGAAATGTAAATACCGT	CCGTGGTGTGCAACTAACCAATAATCTACAATGGCGGATCCAGAAGATAATAAATGGCCATATTTAGAAAGTAGGGTG
45_sp_929_2737_J66-69	45	HPV45	sp	splice transcript (HPV)	929_2737	SD2-SA5	J66-69	true	early	(E7) E2 E5	AMPL0000000378	AGCACCTTGTCCTTTGTGTGT	GGATTCCTTCGGTGTCTGCAT	CCGTGGTGTGCAACTAACCAATAATCTACAATGGCGGATCCAGAAGGACATGGTCCAGATTAGATTTGCACGAGGACGATGAAG
45_sp_929_3423_J66-69	45	HPV45	sp	splice transcript (HPV)	929_3423	SD2-SA8	J66-69	true	early	(E7) E4 E5	AMPL0000000097	AGCACCTTGTCCTTTGTGTGT	CCCACGGATGCGGTTTTG	CCGTGGTGTGCAACTAACCAATAATCTACAATGGCGGATCCAGAAGATTGTTAGACAGCTACAACACGCCTCCACGTCGACCCC
45_sp_929_5608_J66-69	45	HPV45	sp	splice transcript (HPV)	929_5608	SD2-SA9	J66-69	true	late	L1	AMPL0000000421	AGCACCTTGTCCTTTGTGTGT	GCTGACAACTCTGGCCACA	CCGTGGTGTGCAACTAACCAATAATCTACAATGGCGGATCCAGAAGATGGCTTTGTGGCGGCCTAGTGACAGTACGGTATATCTTCCACCACCTTC
45_unsp_1357_1358_J47-50	45	HPV45	unsp	unsplice transcript (HPV)	1357_1358	SD3	J47-50	true	N.A.	N.A.	AMPL0000000550	TCAGATAGTGGCTATGGCTGTTCT	ACTATCCCCACCACTACTTTGTGTA	GAAGTGGAAGCTGCAGAGACTCAGGTAACTGTAAACACTAATGCGGAAAATGGCGGCAGTGTACATAG
45_unsp_230_231_J56-59	45	HPV45	unsp	unsplice transcript (HPV)	230_231	SD1	J56-59	true	N.A.	N.A.	AMPL0000000164	CTACAAGACGTATCTATTGCCTGTGT	AAGTCTATACATTTATGGCATGCAGCATA	ATATTGCAAAGCAACATTGGAACGCACAGAGGTATATCAATTTGCTTTTAAAGATTTATGTATAGTGTATAGAGACTGTATAGCA
45_unsp_2609_2610_J59-62	45	HPV45	unsp	unsplice transcript (HPV)	2609_2610	SA4	J59-62	true	N.A.	N.A.	AMPL0000000260	CATTATTACAGCTAAAATGTCCTCCAATCC	GAAATGCATGTGGAAATGTAAATACCGT	TATTAACATCCAATATTGATCCAGCAAAAGATAATAAATGGCCATATTTAGAAAGTAGGGTG
45_unsp_3422_3423_J24-27	45	HPV45	unsp	unsplice transcript (HPV)	3422_3423	SA8	J24-27	true	N.A.	N.A.	AMPL0000000711	TGACGACACGGTATCCGCTA	CCCACGGATGCGGTTTTG	CTCAGATTGTTAGACAGCTACAACACGCCTCCACGTCGACCCC
45_unsp_3660_3661_J77-80	45	HPV45	unsp	unsplice transcript (HPV)	3660_3661	SD5	J77-80	true	N.A.	N.A.	AMPL0000000670	TCCTGTGTTCAAGTACAAGTAACAACAA	GGTCTGCATATTTGCGTAGCCTATA	AAGAAGGAAAGTGTGTAGTGGTAACACTACGCCTATAATACACTTAAAAGGTGACAAAAACAGTTTGAAATGTTTAAGA
45_unsp_3750_3751_J51-54	45	HPV45	unsp	unsplice transcript (HPV)	3750_3751	SD6	J51-54	true	N.A.	N.A.	AMPL0000000697	CGCAAATATGCAGACCATTACTCAGAA	CCCACCGAGATTTGTACACTGTTA	ATATCCTCCACCTGGCATTGGACAGGTTGTAATAAAAACACTGGTATATTAACTGTAACATATAATAGTGAGGTACAAAGAAATACCTTTTTGGATGTAGTTACTATTCC
45_unsp_412_413_J65-68	45	HPV45	unsp	unsplice transcript (HPV)	412_413	SA1	J65-68	true	N.A.	N.A.	AMPL0000000124	AAACTCTGTATATGGAGAGACACTGGA	CGTTTGTCCTTAAGGTGTCTACGTTTT	AAAAATAACTAATACAGAGTTGTATAATTTGTTAATAAGGTGCCTGCGGTGCCAGAAACCATTGAACCCAGCAGA
45_unsp_5607_5608_J74-77	45	HPV45	unsp	unsplice transcript (HPV)	5607_5608	SA9	J74-77	true	N.A.	N.A.	AMPL0000000459	GCACACAATATTATTTATGGCCATGGTA	GCTGACAACTCTGGCCACA	TTATTATTTTCCTAAAAAACGTAAACGTATTCCCTATTTTTTTGCAGATGGCTTTGTGGCGGCCTAGTGACAGTACGGTATATCTTCCACCACCTTC
45_unsp_790_791_J74-77	45	HPV45	unsp	unsplice transcript (HPV)	790_791	SA3	J74-77	true	N.A.	N.A.	AMPL0000000362	GGAGTTAGTCATGCACAACTACCA	TCAAAAACAGCTGCTGTAGTGTTCT	GCCCGACGAGCCGAACCACAGCGTCACAAAATTTTGTGTGTATGTTGTAAGTGTGACGGCAGAATTGAGCTTACAGTAGAGAGCTCGGCAGAGGACCTT
45_unsp_929_930_J66-69	45	HPV45	unsp	unsplice transcript (HPV)	929_930	SD2	J66-69	true	N.A.	N.A.	AMPL0000000470	AGCACCTTGTCCTTTGTGTGT	CAATTGTTTCTACAAAGAACCAGCCATT	CCGTGGTGTGCAACTAACCAATAATCTACAATGGCGGATCCAGAAGGTACCGACGGGGAGGGAACGGGGTGT
51_fus_2834_MYC_001_exon1_J85-88	51	HPV51	fus	fusion transcript (HPV-human)	2834_MYC_001_exon1	bkpt1-MYC_001_exon1	J85-88	true	N.A.	N.A.	AMPL0000000123	GTGCCAGGAGAAAATACTAGACTGTTAT	CTGAGAAGCCCTGCCCTTC	GAACTGGACAGTGATAAATTAGTAGATCAAATTAACTATTGGACATTGTTACGATATGCTGCTCGCGGCCGCCACCGCCGGGCCCCGGCCGTCCCTGGCTCCCCTCCTGCCTCGA
51_fus_2834_MYC_001_exon2_J85-88	51	HPV51	fus	fusion transcript (HPV-human)	2834_MYC_001_exon2	bkpt1-MYC_001_exon2	J85-88	true	N.A.	N.A.	AMPL0000000442	GTGCCAGGAGAAAATACTAGACTGTTAT	AAATACGGCTGCACCGAGT	GAACTGGACAGTGATAAATTAGTAGATCAAATTAACTATTGGACATTGTTACGATATGCAGCCTCCCGCGACGATGCCCCTCAACGTTAGCTTCACCAACAGGAACTATGACCTCGACTACG
51_fus_2834_MYC_001_exon3_J85-88	51	HPV51	fus	fusion transcript (HPV-human)	2834_MYC_001_exon3	bkpt1-MYC_001_exon3	J85-88	true	N.A.	N.A.	AMPL0000000570	GTGCCAGGAGAAAATACTAGACTGTTAT	GGTGATCCAGACTCTGACCTTTTG	GAACTGGACAGTGATAAATTAGTAGATCAAATTAACTATTGGACATTGTTACGATATGAGGAGGAACAAGAAGATGAGGAAGAAATCGATGTTGTTTCTGTGGAAAAGAGGCAGGCTCCTGG
51_fus_2834_PVT1_002_exon3_J85-88	51	HPV51	fus	fusion transcript (HPV-human)	2834_PVT1_002_exon3	bkpt1-PVT1_002_exon3	J85-88	true	N.A.	N.A.	AMPL0000000401	GTGCCAGGAGAAAATACTAGACTGTTAT	ATCATGATGGCTGTATGTGCCA	GAACTGGACAGTGATAAATTAGTAGATCAAATTAACTATTGGACATTGTTACGATATGCTGACCATACTCCCTGGAGCCTTCTCCCGAGGTGCGCGGGTGACCT
51_fus_2834_PVT1_004_exon1_J85-88	51	HPV51	fus	fusion transcript (HPV-human)	2834_PVT1_004_exon1	bkpt1-PVT1_004_exon1	J85-88	true	N.A.	N.A.	AMPL0000000178	GTGCCAGGAGAAAATACTAGACTGTTAT	CATGGTTCCACCAGCGTTATT	GAACTGGACAGTGATAAATTAGTAGATCAAATTAACTATTGGACATTGTTACGATATGTCTGAGCCTGATGGATTTACAGTGATCTTCAGTGGTCTGGGG
51_fus_2834_PVT1_005_exon1_J85-88	51	HPV51	fus	fusion transcript (HPV-human)	2834_PVT1_005_exon1	bkpt1-PVT1_005_exon1	J85-88	true	N.A.	N.A.	AMPL0000000573	GTGCCAGGAGAAAATACTAGACTGTTAT	TCTTTGCTCGCAGCTCGT	GAACTGGACAGTGATAAATTAGTAGATCAAATTAACTATTGGACATTGTTACGATATGCTCCGGGCAGAGCGCGTGTGGCGGCCGAGCACATGGGCCCGCGGGCCGGGCGGGCTCGGGGCGGCCGGGACGAGGAGGGGCGACG
51_fus_3572_MYC_001_exon1_J44-47	51	HPV51	fus	fusion transcript (HPV-human)	3572_MYC_001_exon1	bkpt2-MYC_001_exon1	J44-47	true	N.A.	N.A.	AMPL0000000501	CTAACACTGGAGGGCACCAAA	CTGAGAAGCCCTGCCCTTC	GTGCAACTCAGACTGCGTTTATAGCTGCTCGCGGCCGCCACCGCCGGGCCCCGGCCGTCCCTGGCTCCCCTCCTGCCTCGA
51_fus_3572_MYC_001_exon2_J44-47	51	HPV51	fus	fusion transcript (HPV-human)	3572_MYC_001_exon2	bkpt2-MYC_001_exon2	J44-47	true	N.A.	N.A.	AMPL0000000028	CTAACACTGGAGGGCACCAAA	AAATACGGCTGCACCGAGT	GTGCAACTCAGACTGCGTTTATAGCAGCCTCCCGCGACGATGCCCCTCAACGTTAGCTTCACCAACAGGAACTATGACCTCGACTACG
51_fus_3572_MYC_001_exon3_J44-47	51	HPV51	fus	fusion transcript (HPV-human)	3572_MYC_001_exon3	bkpt2-MYC_001_exon3	J44-47	true	N.A.	N.A.	AMPL0000000456	CTAACACTGGAGGGCACCAAA	GGTGATCCAGACTCTGACCTTTTG	GTGCAACTCAGACTGCGTTTATAGAGGAGGAACAAGAAGATGAGGAAGAAATCGATGTTGTTTCTGTGGAAAAGAGGCAGGCTCCTGG
51_fus_3572_PVT1_002_exon3_J44-47	51	HPV51	fus	fusion transcript (HPV-human)	3572_PVT1_002_exon3	bkpt2-PVT1_002_exon3	J44-47	true	N.A.	N.A.	AMPL0000000191	CTAACACTGGAGGGCACCAAA	ATCATGATGGCTGTATGTGCCA	GTGCAACTCAGACTGCGTTTATAGCTGACCATACTCCCTGGAGCCTTCTCCCGAGGTGCGCGGGTGACCT
51_fus_3572_PVT1_004_exon1_J44-47	51	HPV51	fus	fusion transcript (HPV-human)	3572_PVT1_004_exon1	bkpt2-PVT1_004_exon1	J44-47	true	N.A.	N.A.	AMPL0000000312	CTAACACTGGAGGGCACCAAA	CATGGTTCCACCAGCGTTATT	GTGCAACTCAGACTGCGTTTATAGTCTGAGCCTGATGGATTTACAGTGATCTTCAGTGGTCTGGGG
51_fus_3572_PVT1_005_exon1_J44-47	51	HPV51	fus	fusion transcript (HPV-human)	3572_PVT1_005_exon1	bkpt2-PVT1_005_exon1	J44-47	true	N.A.	N.A.	AMPL0000000099	CTAACACTGGAGGGCACCAAA	TCTTTGCTCGCAGCTCGT	GTGCAACTCAGACTGCGTTTATAGCTCCGGGCAGAGCGCGTGTGGCGGCCGAGCACATGGGCCCGCGGGCCGGGCGGGCTCGGGGCGGCCGGGACGAGGAGGGGCGACG
51_fus_886_MYC_001_exon1_J63-66	51	HPV51	fus	fusion transcript (HPV-human)	886_MYC_001_exon1	SD2-MYC_001_exon1	J63-66	true	N.A.	N.A.	AMPL0000000518	GGGCGAACTAAGCCTGGTTT	CTGAGAAGCCCTGCCCTTC	GCCCGTGTTGTGCGAACAACTAGCAACGGCGATGGACTGTGAAGCTGCTCGCGGCCGCCACCGCCGGGCCCCGGCCGTCCCTGGCTCCCCTCCTGCCTCGA
51_fus_886_MYC_001_exon2_J63-66	51	HPV51	fus	fusion transcript (HPV-human)	886_MYC_001_exon2	SD2-MYC_001_exon2	J63-66	true	N.A.	N.A.	AMPL0000000039	GGGCGAACTAAGCCTGGTTT	AAATACGGCTGCACCGAGT	GCCCGTGTTGTGCGAACAACTAGCAACGGCGATGGACTGTGAAGCAGCCTCCCGCGACGATGCCCCTCAACGTTAGCTTCACCAACAGGAACTATGACCTCGACTACG
51_fus_886_MYC_001_exon3_J63-66	51	HPV51	fus	fusion transcript (HPV-human)	886_MYC_001_exon3	SD2-MYC_001_exon3	J63-66	true	N.A.	N.A.	AMPL0000000304	GGGCGAACTAAGCCTGGTTT	GGTGATCCAGACTCTGACCTTTTG	GCCCGTGTTGTGCGAACAACTAGCAACGGCGATGGACTGTGAAGAGGAGGAACAAGAAGATGAGGAAGAAATCGATGTTGTTTCTGTGGAAAAGAGGCAGGCTCCTGG
51_fus_886_PVT1_002_exon3_J63-66	51	HPV51	fus	fusion transcript (HPV-human)	886_PVT1_002_exon3	SD2-PVT1_002_exon3	J63-66	true	N.A.	N.A.	AMPL0000000029	GGGCGAACTAAGCCTGGTTT	ATCATGATGGCTGTATGTGCCA	GCCCGTGTTGTGCGAACAACTAGCAACGGCGATGGACTGTGAAGCTGACCATACTCCCTGGAGCCTTCTCCCGAGGTGCGCGGGTGACCT
51_fus_886_PVT1_004_exon1_J63-66	51	HPV51	fus	fusion transcript (HPV-human)	886_PVT1_004_exon1	SD2-PVT1_004_exon1	J63-66	true	N.A.	N.A.	AMPL0000000498	GGGCGAACTAAGCCTGGTTT	CATGGTTCCACCAGCGTTATT	GCCCGTGTTGTGCGAACAACTAGCAACGGCGATGGACTGTGAAGTCTGAGCCTGATGGATTTACAGTGATCTTCAGTGGTCTGGGG
51_fus_886_PVT1_005_exon1_J63-66	51	HPV51	fus	fusion transcript (HPV-human)	886_PVT1_005_exon1	SD2-PVT1_005_exon1	J63-66	true	N.A.	N.A.	AMPL0000000575	GGGCGAACTAAGCCTGGTTT	TCTTTGCTCGCAGCTCGT	GCCCGTGTTGTGCGAACAACTAGCAACGGCGATGGACTGTGAAGCTCCGGGCAGAGCGCGTGTGGCGGCCGAGCACATGGGCCCGCGGGCCGGGCGGGCTCGGGGCGGCCGGGACGAGGAGGGGCGACG
51_gen_2134_2273_NoJ	51	HPV51	gen	genomic control (HPV)	2134_2273	ctrl1	NoJ	false	N.A.	N.A.	AMPL0000000684	GATGGAGGCAACTGGAGAGAAATT	GTGTTTGGTGGGCCATATATGACTAT	GCTAAATTTTTAAGATATCAAGGTGTAAACTTTATGTCCTTTATTCAAATGTTTAAACAGTTTTTAAAAGGAACACCAAAACACAATTGC
51_gen_3834_3969_NoJ	51	HPV51	gen	genomic control (HPV)	3834_3969	ctrl2	NoJ	false	N.A.	N.A.	AMPL0000000681	AAGCCAATATGTGCTGCTAATTGTA	AACACGTATTGGGACAGCAGTAG	TAGACATATTGTAACCATTGCAGTGTTTATTATTTTGCTATTTGTGCTTTGCTTGTGTGTGTGTCTTGTGTTGTGTTGTTTGTTGCCG
51_gen_6812_6944_NoJ	51	HPV51	gen	genomic control (HPV)	6812_6944	ctrl3	NoJ	false	N.A.	N.A.	AMPL0000000713	ACACCCCTCCACAGGCTAA	TGTACGCCAACCTGCAACAA	GCCAGATCCTTTGGCCAAATATAAATTTTGGGATGTTGATTTAAAGGAACGATTTTCTTTAGATTTAGACCAATTTGCATTGGGTCGCAAGTTT
51_gen_7239_7377_NoJ	51	HPV51	gen	genomic control (HPV)	7239_7377	ctrl4	NoJ	false	N.A.	N.A.	AMPL0000000658	GGGTATTACATTATCCCCGTAGGTCAA	GCTGCAGCTGTAACAAAATGGAA	GGGTGGTGTTTCGGTGGCGTCCCTATTGCCCTACCCATTTTTTGCAGCACAACAGTTTATATTTGTGCTATTTAGTTATACTTTGTAGC
51_sp_1302_2548_J52-55	51	HPV51	sp	splice transcript (HPV)	1302_2548	SD3-SA4	J52-55	true	early	(E1) E4 E5	AMPL0000000335	CGGACAGCGGATATGGCAATA	TCATTCAATGTATACACAGCATTCCCAT	CACAAGTGGAAACTGTGGAAGCAACGTTGCAGGATGCAAACCTAATGTATTTACATACAAGGGTAACAGTATTAAAGTTTTTAAATACATTTCCATTTGATAACA
51_sp_1302_3319_J52-55	51	HPV51	sp	splice transcript (HPV)	1302_3319	SD3-SA6	J52-55	true	early	(E1) E4 E5	AMPL0000000245	CGGACAGCGGATATGGCAATA	CCACGCAGGTGGTAAGGG	CACAAGTGGAAACTGTGGAAGCAACGTTGCAGTACCTGCAGCGACGCGTTATCCACTACTACAACTGTTGAACAACTATCAAACACCCCAACGACCAATC
51_sp_217_2548_J87-90	51	HPV51	sp	splice transcript (HPV)	217_2548	SD1-SA4	J87-90	true	early	(E6) E2 E5	AMPL0000000633	CTGCATGAATTATGTGAAGCTTTGAAC	TCATTCAATGTATACACAGCATTCCCAT	GTTTCTATGCACAATATACAGGTAGTGTGTGTGTATTGTAAAAAGGAATTATGTAGAGCAGGATGCAAACCTAATGTATTTACATACAAGGGTAACAGTATTAAAGTTTTTAAATACATTTCCATTTGATAACA
51_sp_217_3319_J87-90	51	HPV51	sp	splice transcript (HPV)	217_3319	SD1-SA6	J87-90	true	early	(E6) E4 E5	AMPL0000000591	CTGCATGAATTATGTGAAGCTTTGAAC	CCACGCAGGTGGTAAGGG	GTTTCTATGCACAATATACAGGTAGTGTGTGTGTATTGTAAAAAGGAATTATGTAGAGCAGTACCTGCAGCGACGCGTTATCCACTACTACAACTGTTGAACAACTATCAAACACCCCAACGACCAATC
51_sp_217_402_J87-90	51	HPV51	sp	splice transcript (HPV)	217_402	SD1-SA1	J87-90	true	early	E6 E7	AMPL0000000493	CTGCATGAATTATGTGAAGCTTTGAAC	TCCCGCTATTTCATGGAACCTTTT	GTTTCTATGCACAATATACAGGTAGTGTGTGTGTATTGTAAAAAGGAATTATGTAGAGCAGGTGTCATAGATGTCAAAGACCACTTGGGCCTGAAGAAAAGCAAAAATTGGTGGACGAAAAA
51_sp_217_751_J87-90	51	HPV51	sp	splice transcript (HPV)	217_751	SD1-SA3	J87-90	true	early	E6 E7	AMPL0000000303	CTGCATGAATTATGTGAAGCTTTGAAC	CATCTGCTGTACAACGCGAAG	GTTTCTATGCACAATATACAGGTAGTGTGTGTGTATTGTAAAAAGGAATTATGTAGAGCAGGTGTTCAAGTGTAGTACAACTGGCAGTGGAAAGCAGTGGAGACACC
51_sp_3584_5521_J56-59	51	HPV51	sp	splice transcript (HPV)	3584_5521	SD5-SA9	J56-59	true	late	L1	AMPL0000000215	CTAACACTGGAGGGCACCAAA	CAATTCGAGACACAGGTGCAG	GTGCAACTCAGACTGCGTTTATAGTGCATTTAAAAGATGGCATTGTGGCGCACTAATGACAGCAAGGTGTATTTGCCAC
51_sp_886_2548_J63-66	51	HPV51	sp	splice transcript (HPV)	886_2548	SD2-SA4	J63-66	true	early	(E7) E2 E5	AMPL0000000632	GGGCGAACTAAGCCTGGTTT	TCATTCAATGTATACACAGCATTCCCAT	GCCCGTGTTGTGCGAACAACTAGCAACGGCGATGGACTGTGAAGGATGCAAACCTAATGTATTTACATACAAGGGTAACAGTATTAAAGTTTTTAAATACATTTCCATTTGATAACA
51_sp_886_3319_J63-66	51	HPV51	sp	splice transcript (HPV)	886_3319	SD2-SA6	J63-66	true	early	(E7) E4 E5	AMPL0000000548	GGGCGAACTAAGCCTGGTTT	CCACGCAGGTGGTAAGGG	GCCCGTGTTGTGCGAACAACTAGCAACGGCGATGGACTGTGAAGTACCTGCAGCGACGCGTTATCCACTACTACAACTGTTGAACAACTATCAAACACCCCAACGACCAATC
51_sp_886_5521_J63-66	51	HPV51	sp	splice transcript (HPV)	886_5521	SD2-SA9	J63-66	true	late	L1	AMPL0000000455	GGGCGAACTAAGCCTGGTTT	CAATTCGAGACACAGGTGCAG	GCCCGTGTTGTGCGAACAACTAGCAACGGCGATGGACTGTGAAGATGGCATTGTGGCGCACTAATGACAGCAAGGTGTATTTGCCAC
51_unsp_1302_1303_J52-55	51	HPV51	unsp	unsplice transcript (HPV)	1302_1303	SD3	J52-55	true	N.A.	N.A.	AMPL0000000181	CGGACAGCGGATATGGCAATA	TCTGTTGTTTCCACATCCATAACACT	CACAAGTGGAAACTGTGGAAGCAACGTTGCAGGTAGATGGGCAACATGGCGGTTCACAGAACAGTGTGTGTAGTAGCGGGGGGGGC
51_unsp_217_218_J87-90	51	HPV51	unsp	unsplice transcript (HPV)	217_218	SD1	J87-90	true	N.A.	N.A.	AMPL0000000503	CTGCATGAATTATGTGAAGCTTTGAAC	GTAAACATTGTTTGCATACTGCATATGGA	GTTTCTATGCACAATATACAGGTAGTGTGTGTGTATTGTAAAAAGGAATTATGTAGAGCAGATGTATATAATGTAGCATTTACTGAAATTAAGATTGTATATAGGGATAATAA
51_unsp_2547_2548_J45-48	51	HPV51	unsp	unsplice transcript (HPV)	2547_2548	SA4	J45-48	true	N.A.	N.A.	AMPL0000000027	AGTATGTCCACCATTACTAATAACGTCAAAC	TCATTCAATGTATACACAGCATTCCCAT	ATAAATCCACAAGAGGATGCAAACCTAATGTATTTACATACAAGGGTAACAGTATTAAAGTTTTTAAATACATTTCCATTTGATAACA
51_unsp_3318_3319_J61-64	51	HPV51	unsp	unsplice transcript (HPV)	3318_3319	SA6	J61-64	true	N.A.	N.A.	AMPL0000000435	GCACAACAGTGGGAGGTCTATATG	CCACGCAGGTGGTAAGGG	TATGGTACTGTAATAACATGTCCTGAATATGTATCTAGTACCTGCAGCGACGCGTTATCCACTACTACAACTGTTGAACAACTATCAAACACCCCAACGACCAATC
51_unsp_3584_3585_J56-59	51	HPV51	unsp	unsplice transcript (HPV)	3584_3585	SD5	J56-59	true	N.A.	N.A.	AMPL0000000158	CTAACACTGGAGGGCACCAAA	ATGCCAGGTTGAGGATACGTTTTTAT	GTGCAACTCAGACTGCGTTTATAGTGCATTTAAAAGGTGATACAAATTGTTTAAAATGTTTTAGATACAGATTTACAAAACACAAAGGGTTAT
51_unsp_401_402_J84-87	51	HPV51	unsp	unsplice transcript (HPV)	401_402	SA1	J84-87	true	N.A.	N.A.	AMPL0000000239	GAGAGTATAGACGTTATAGCAGGTCTGT	TCCCGCTATTTCATGGAACCTTTT	GTATGGTACTACATTAGAGGCAATTACTAAAAAAAGCTTATATGATTTATCGATAAGGTGTCATAGATGTCAAAGACCACTTGGGCCTGAAGAAAAGCAAAAATTGGTGGACGAAAAA
51_unsp_5520_5521_J56-59	51	HPV51	unsp	unsplice transcript (HPV)	5520_5521	SA9	J56-59	true	N.A.	N.A.	AMPL0000000580	GGCCCTATACACATTTACTACGCAAA	CAATTCGAGACACAGGTGCAG	CGCCGTAAACGTATACCCTATTTTTTTACAGATGGCATTGTGGCGCACTAATGACAGCAAGGTGTATTTGCCAC
51_unsp_750_751_J68-71	51	HPV51	unsp	unsplice transcript (HPV)	750_751	SA3	J68-71	true	N.A.	N.A.	AMPL0000000494	GCGTGACCAGCTACCAGAAA	CATCTGCTGTACAACGCGAAG	GACGGGCTGGACAGGCTACGTGTTACAGAATTGAAGCTCCGTGTTGCAGGTGTTCAAGTGTAGTACAACTGGCAGTGGAAAGCAGTGGAGACACC
51_unsp_886_887_J63-66	51	HPV51	unsp	unsplice transcript (HPV)	886_887	SD2	J63-66	true	N.A.	N.A.	AMPL0000000336	GGGCGAACTAAGCCTGGTTT	CTCATCATCCGAAACATTATCTCCTGT	GCCCGTGTTGTGCGAACAACTAGCAACGGCGATGGACTGTGAAGGTACAGAGGATGAGGGGGCGGGGTGTAATGGGTGGTTTTTTGTTGAAGCAATAGTAGAAAAAAAA
52_fus_2857_MYC_001_exon1_J54-57	52	HPV52	fus	fusion transcript (HPV-human)	2857_MYC_001_exon1	bkpt1-MYC_001_exon1	J54-57	true	N.A.	N.A.	AMPL0000000322	GCTGATAGTAATGACCTAAACGCACAAA	CTGAGAAGCCCTGCCCTTC	TTGAACATTGGAAATTGACTCGAATGGCTGCTCGCGGCCGCCACCGCCGGGCCCCGGCCGTCCCTGGCTCCCCTCCTGCCTCGA
52_fus_2857_MYC_001_exon2_J54-57	52	HPV52	fus	fusion transcript (HPV-human)	2857_MYC_001_exon2	bkpt1-MYC_001_exon2	J54-57	true	N.A.	N.A.	AMPL0000000399	GCTGATAGTAATGACCTAAACGCACAAA	AAATACGGCTGCACCGAGT	TTGAACATTGGAAATTGACTCGAATGGCAGCCTCCCGCGACGATGCCCCTCAACGTTAGCTTCACCAACAGGAACTATGACCTCGACTACG
52_fus_2857_MYC_001_exon3_J54-57	52	HPV52	fus	fusion transcript (HPV-human)	2857_MYC_001_exon3	bkpt1-MYC_001_exon3	J54-57	true	N.A.	N.A.	AMPL0000000208	GCTGATAGTAATGACCTAAACGCACAAA	GGTGATCCAGACTCTGACCTTTTG	TTGAACATTGGAAATTGACTCGAATGGAGGAGGAACAAGAAGATGAGGAAGAAATCGATGTTGTTTCTGTGGAAAAGAGGCAGGCTCCTGG
52_fus_2857_PVT1_002_exon3_J54-57	52	HPV52	fus	fusion transcript (HPV-human)	2857_PVT1_002_exon3	bkpt1-PVT1_002_exon3	J54-57	true	N.A.	N.A.	AMPL0000000386	GCTGATAGTAATGACCTAAACGCACAAA	ATCATGATGGCTGTATGTGCCA	TTGAACATTGGAAATTGACTCGAATGGCTGACCATACTCCCTGGAGCCTTCTCCCGAGGTGCGCGGGTGACCT
52_fus_2857_PVT1_004_exon1_J54-57	52	HPV52	fus	fusion transcript (HPV-human)	2857_PVT1_004_exon1	bkpt1-PVT1_004_exon1	J54-57	true	N.A.	N.A.	AMPL0000000629	GCTGATAGTAATGACCTAAACGCACAAA	CATGGTTCCACCAGCGTTATT	TTGAACATTGGAAATTGACTCGAATGGTCTGAGCCTGATGGATTTACAGTGATCTTCAGTGGTCTGGGG
52_fus_2857_PVT1_005_exon1_J54-57	52	HPV52	fus	fusion transcript (HPV-human)	2857_PVT1_005_exon1	bkpt1-PVT1_005_exon1	J54-57	true	N.A.	N.A.	AMPL0000000064	GCTGATAGTAATGACCTAAACGCACAAA	TCTTTGCTCGCAGCTCGT	TTGAACATTGGAAATTGACTCGAATGGCTCCGGGCAGAGCGCGTGTGGCGGCCGAGCACATGGGCCCGCGGGCCGGGCGGGCTCGGGGCGGCCGGGACGAGGAGGGGCGACG
52_fus_3613_MYC_001_exon1_J62-65	52	HPV52	fus	fusion transcript (HPV-human)	3613_MYC_001_exon1	bkpt2-MYC_001_exon1	J62-65	true	N.A.	N.A.	AMPL0000000626	TCACTGCAACTGAGTGCACAA	CTGAGAAGCCCTGCCCTTC	ACAAAGGACGGGTTGCACATACAACTTGTACTGCACCTATAACTGCTCGCGGCCGCCACCGCCGGGCCCCGGCCGTCCCTGGCTCCCCTCCTGCCTCGA
52_fus_3613_MYC_001_exon2_J62-65	52	HPV52	fus	fusion transcript (HPV-human)	3613_MYC_001_exon2	bkpt2-MYC_001_exon2	J62-65	true	N.A.	N.A.	AMPL0000000488	TCACTGCAACTGAGTGCACAA	AAATACGGCTGCACCGAGT	ACAAAGGACGGGTTGCACATACAACTTGTACTGCACCTATAACAGCCTCCCGCGACGATGCCCCTCAACGTTAGCTTCACCAACAGGAACTATGACCTCGACTACG
52_fus_3613_MYC_001_exon3_J62-65	52	HPV52	fus	fusion transcript (HPV-human)	3613_MYC_001_exon3	bkpt2-MYC_001_exon3	J62-65	true	N.A.	N.A.	AMPL0000000357	TCACTGCAACTGAGTGCACAA	GGTGATCCAGACTCTGACCTTTTG	ACAAAGGACGGGTTGCACATACAACTTGTACTGCACCTATAAAGGAGGAACAAGAAGATGAGGAAGAAATCGATGTTGTTTCTGTGGAAAAGAGGCAGGCTCCTGG
52_fus_3613_PVT1_002_exon3_J62-65	52	HPV52	fus	fusion transcript (HPV-human)	3613_PVT1_002_exon3	bkpt2-PVT1_002_exon3	J62-65	true	N.A.	N.A.	AMPL0000000201	TCACTGCAACTGAGTGCACAA	ATCATGATGGCTGTATGTGCCA	ACAAAGGACGGGTTGCACATACAACTTGTACTGCACCTATAACTGACCATACTCCCTGGAGCCTTCTCCCGAGGTGCGCGGGTGACCT
52_fus_3613_PVT1_004_exon1_J62-65	52	HPV52	fus	fusion transcript (HPV-human)	3613_PVT1_004_exon1	bkpt2-PVT1_004_exon1	J62-65	true	N.A.	N.A.	AMPL0000000583	TCACTGCAACTGAGTGCACAA	CATGGTTCCACCAGCGTTATT	ACAAAGGACGGGTTGCACATACAACTTGTACTGCACCTATAATCTGAGCCTGATGGATTTACAGTGATCTTCAGTGGTCTGGGG
52_fus_3613_PVT1_005_exon1_J62-65	52	HPV52	fus	fusion transcript (HPV-human)	3613_PVT1_005_exon1	bkpt2-PVT1_005_exon1	J62-65	true	N.A.	N.A.	AMPL0000000135	TCACTGCAACTGAGTGCACAA	TCTTTGCTCGCAGCTCGT	ACAAAGGACGGGTTGCACATACAACTTGTACTGCACCTATAACTCCGGGCAGAGCGCGTGTGGCGGCCGAGCACATGGGCCCGCGGGCCGGGCGGGCTCGGGGCGGCCGGGACGAGGAGGGGCGACG
52_fus_879_MYC_001_exon1_J75-78	52	HPV52	fus	fusion transcript (HPV-human)	879_MYC_001_exon1	SD2-MYC_001_exon1	J75-78	true	N.A.	N.A.	AMPL0000000017	GCTGTTGGGCACATTACAAGTT	CTGAGAAGCCCTGCCCTTC	GTGTGCCCCGGCTGTGCACGGCTATAAACAACCCTGCAATGGAGGACCCTGAAGCTGCTCGCGGCCGCCACCGCCGGGCCCCGGCCGTCCCTGGCTCCCCTCCTGCCTCGA
52_fus_879_MYC_001_exon2_J75-78	52	HPV52	fus	fusion transcript (HPV-human)	879_MYC_001_exon2	SD2-MYC_001_exon2	J75-78	true	N.A.	N.A.	AMPL0000000172	GCTGTTGGGCACATTACAAGTT	AAATACGGCTGCACCGAGT	GTGTGCCCCGGCTGTGCACGGCTATAAACAACCCTGCAATGGAGGACCCTGAAGCAGCCTCCCGCGACGATGCCCCTCAACGTTAGCTTCACCAACAGGAACTATGACCTCGACTACG
52_fus_879_MYC_001_exon3_J75-78	52	HPV52	fus	fusion transcript (HPV-human)	879_MYC_001_exon3	SD2-MYC_001_exon3	J75-78	true	N.A.	N.A.	AMPL0000000160	GCTGTTGGGCACATTACAAGTT	GGTGATCCAGACTCTGACCTTTTG	GTGTGCCCCGGCTGTGCACGGCTATAAACAACCCTGCAATGGAGGACCCTGAAGAGGAGGAACAAGAAGATGAGGAAGAAATCGATGTTGTTTCTGTGGAAAAGAGGCAGGCTCCTGG
52_fus_879_PVT1_002_exon3_J75-78	52	HPV52	fus	fusion transcript (HPV-human)	879_PVT1_002_exon3	SD2-PVT1_002_exon3	J75-78	true	N.A.	N.A.	AMPL0000000221	GCTGTTGGGCACATTACAAGTT	ATCATGATGGCTGTATGTGCCA	GTGTGCCCCGGCTGTGCACGGCTATAAACAACCCTGCAATGGAGGACCCTGAAGCTGACCATACTCCCTGGAGCCTTCTCCCGAGGTGCGCGGGTGACCT
52_fus_879_PVT1_004_exon1_J75-78	52	HPV52	fus	fusion transcript (HPV-human)	879_PVT1_004_exon1	SD2-PVT1_004_exon1	J75-78	true	N.A.	N.A.	AMPL0000000090	GCTGTTGGGCACATTACAAGTT	CATGGTTCCACCAGCGTTATT	GTGTGCCCCGGCTGTGCACGGCTATAAACAACCCTGCAATGGAGGACCCTGAAGTCTGAGCCTGATGGATTTACAGTGATCTTCAGTGGTCTGGGG
52_fus_879_PVT1_005_exon1_J75-78	52	HPV52	fus	fusion transcript (HPV-human)	879_PVT1_005_exon1	SD2-PVT1_005_exon1	J75-78	true	N.A.	N.A.	AMPL0000000434	GCTGTTGGGCACATTACAAGTT	TCTTTGCTCGCAGCTCGT	GTGTGCCCCGGCTGTGCACGGCTATAAACAACCCTGCAATGGAGGACCCTGAAGCTCCGGGCAGAGCGCGTGTGGCGGCCGAGCACATGGGCCCGCGGGCCGGGCGGGCTCGGGGCGGCCGGGACGAGGAGGGGCGACG
52_gen_1582_1739_NoJ	52	HPV52	gen	genomic control (HPV)	1582_1739	ctrl1	NoJ	false	N.A.	N.A.	AMPL0000000692	CACCATCAGTTGCAGAAGGATTAAAAG	CTGTGACATTAGTTTGGACACTGTT	TATTAATACAGCCCTATAGCATATATGCCCATTTGCAATGTTTAACATGTGACAGAGGCGTGCTTATACTGCTGCTAATTAGGTTTAAATGTGGAAAAAACAGATT
52_gen_3893_4026_NoJ	52	HPV52	gen	genomic control (HPV)	3893_4026	ctrl2	NoJ	false	N.A.	N.A.	AMPL0000000708	CAACACAAGCCAATATTGCTGCTA	CCTGCGCATACACCGATATAGAT	TTGTGTATATATAACAATGTTAGGATTATTTGTATTTTGTTTTATTTTGCTTATGGTGTTTTGTGCAGTGCTTAGGCCGCTCTTGCT
52_gen_6980_7108_NoJ	52	HPV52	gen	genomic control (HPV)	6980_7108	ctrl3	NoJ	false	N.A.	N.A.	AMPL0000000683	GGACTATATGTTTTGGGAGGTGGATTT	GATGCAGGGCGTTTTAGTTTGG	AAAAGAAAAGTTTTCTGCAGATTTAGATCAGTTTCCTTTAGGTAGGAAGTTTTTGTTACAGGCAGGGCTACAGGCTAGGC
52_gen_7562_7690_NoJ	52	HPV52	gen	genomic control (HPV)	7562_7690	ctrl4	NoJ	false	N.A.	N.A.	AMPL0000000706	TCGGTTGGTCTTGGCACAA	TTTAGGCGGGACAACAAGTGT	CTTTGGTTGTCCTTGGCACAGTAACAACTATTTTTATATAAGTTTCAGCAAACTGCTTAATCCTTTGGTTTCCTGCAGTCCACTGGTCT
52_sp_1301_2569_J69-72	52	HPV52	sp	splice transcript (HPV)	1301_2569	SD3-SA4	J69-72	true	early	(E1) E4 E5	AMPL0000000255	CAAACCATGTCACGTAGAAGACAG	GGGTTTTTGAAATGAAACACAACCAATC	CGGCTATGGCAATAGTGAAGTGGAAGCGCAGCAGATGGCAGACCAGATCCTAGGTGGCCATATTTACATAGTA
52_sp_1301_2696_J69-72	52	HPV52	sp	splice transcript (HPV)	1301_2696	SD3-SA5	J69-72	true	early	(E1) E4 E5	AMPL0000000302	CAAACCATGTCACGTAGAAGACAG	CGGTATCGACTCCATCGTTTTCC	CGGCTATGGCAATAGTGAAGTGGAAGCGCAGCAGATGGCAGACCAGGACGTGGTGCAAATTAGATTTAATACAGGAAGAGGACAA
52_sp_1301_3345_J69-72	52	HPV52	sp	splice transcript (HPV)	1301_3345	SD3-SA6	J69-72	true	early	(E1) E4 E5	AMPL0000000484	CAAACCATGTCACGTAGAAGACAG	GCGGAGGTCTTGGAGGTTT	CGGCTATGGCAATAGTGAAGTGGAAGCGCAGCAGATGGCAGACCAGTAACGAAGTATCCACTACTGAAACTGCTGTCCACCTATGCACCG
52_sp_224_2569_J63-66	52	HPV52	sp	splice transcript (HPV)	224_2569	SD1-SA4	J63-66	true	early	(E6) E2 E5	AMPL0000000567	AGAATCGGTGCATGAAATAAGGCT	GGGTTTTTGAAATGAAACACAACCAATC	GCAGTGTGTGCAGTGCAAAAAAGAGCTACAACGAAGAGAGATCCTAGGTGGCCATATTTACATAGTA
52_sp_224_2696_J63-66	52	HPV52	sp	splice transcript (HPV)	224_2696	SD1-SA5	J63-66	true	early	(E6) E2 E5	AMPL0000000396	AGAATCGGTGCATGAAATAAGGCT	CGGTATCGACTCCATCGTTTTCC	GCAGTGTGTGCAGTGCAAAAAAGAGCTACAACGAAGAGAGGACGTGGTGCAAATTAGATTTAATACAGGAAGAGGACAA
52_sp_224_3345_J63-66	52	HPV52	sp	splice transcript (HPV)	224_3345	SD1-SA6	J63-66	true	early	(E6) E4 E5	AMPL0000000237	AGAATCGGTGCATGAAATAAGGCT	GCGGAGGTCTTGGAGGTTT	GCAGTGTGTGCAGTGCAAAAAAGAGCTACAACGAAGAGAGTAACGAAGTATCCACTACTGAAACTGCTGTCCACCTATGCACCG
52_sp_224_407_J63-66	52	HPV52	sp	splice transcript (HPV)	224_407	SD1-SA1	J63-66	true	early	E6 E7	AMPL0000000155	AGAATCGGTGCATGAAATAAGGCT	CGCTTGTTTGCATTAACATGTCTTTCT	GCAGTGTGTGCAGTGCAAAAAAGAGCTACAACGAAGAGAGATGTATAATTTGTCAAACGCCATTATGTCCTGAAGAAAA
52_sp_224_524_J63-66	52	HPV52	sp	splice transcript (HPV)	224_524	SD1-SA2	J63-66	true	early	E6 E7	AMPL0000000106	AGAATCGGTGCATGAAATAAGGCT	TCAGTTGTTTCAGGTTGCAGATCTAATA	GCAGTGTGTGCAGTGCAAAAAAGAGCTACAACGAAGAGAGACCCCGACCTGTGACCCAAGTGTAACGTCATGCGTGGAGACAAAGCAACTATAAAAGATTATA
52_sp_224_738_J63-66	52	HPV52	sp	splice transcript (HPV)	224_738	SD1-SA3	J63-66	true	early	E6 E7	AMPL0000000222	AGAATCGGTGCATGAAATAAGGCT	GCATTTGCTGTAGAGTACGAAGGT	GCAGTGTGTGCAGTGCAAAAAAGAGCTACAACGAAGAGAGTTGTGATAGCACACTACGGCTATGCATTCATAGCACTGCGACGG
52_sp_3625_5643_J74-77	52	HPV52	sp	splice transcript (HPV)	3625_5643	SD5-SA9	J74-77	true	late	L1	AMPL0000000111	TCACTGCAACTGAGTGCACAA	TGCTTACAACCTTAGAGACAGGTACA	ACAAAGGACGGGTTGCACATACAACTTGTACTGCACCTATAATACACCTAAAAGATGTCCGTGTGGCGGCCTAGTGAGGCCACTGTGTACCTGCCTCC
52_sp_3625_5810_J74-77	52	HPV52	sp	splice transcript (HPV)	3625_5810	SD5-SA10	J74-77	true	late	L1	AMPL0000000592	TCACTGCAACTGAGTGCACAA	CCTGTATTGCAGGCCAGACA	ACAAAGGACGGGTTGCACATACAACTTGTACTGCACCTATAATACACCTAAAAGTAGTGGTAATGGTAAAAAAGTTTTAGTTCCCAAGG
52_sp_879_2569_J75-78	52	HPV52	sp	splice transcript (HPV)	879_2569	SD2-SA4	J75-78	true	early	(E7) E2 E5	AMPL0000000539	GCTGTTGGGCACATTACAAGTT	GGGTTTTTGAAATGAAACACAACCAATC	GTGTGCCCCGGCTGTGCACGGCTATAAACAACCCTGCAATGGAGGACCCTGAAGATCCTAGGTGGCCATATTTACATAGTA
52_sp_879_2696_J75-78	52	HPV52	sp	splice transcript (HPV)	879_2696	SD2-SA5	J75-78	true	early	(E7) E2 E5	AMPL0000000344	GCTGTTGGGCACATTACAAGTT	CGGTATCGACTCCATCGTTTTCC	GTGTGCCCCGGCTGTGCACGGCTATAAACAACCCTGCAATGGAGGACCCTGAAGGACGTGGTGCAAATTAGATTTAATACAGGAAGAGGACAA
52_sp_879_3345_J75-78	52	HPV52	sp	splice transcript (HPV)	879_3345	SD2-SA6	J75-78	true	early	(E7) E4 E5	AMPL0000000176	GCTGTTGGGCACATTACAAGTT	GCGGAGGTCTTGGAGGTTT	GTGTGCCCCGGCTGTGCACGGCTATAAACAACCCTGCAATGGAGGACCCTGAAGTAACGAAGTATCCACTACTGAAACTGCTGTCCACCTATGCACCG
52_sp_879_5643_J75-78	52	HPV52	sp	splice transcript (HPV)	879_5643	SD2-SA9	J75-78	true	late	L1	AMPL0000000606	GCTGTTGGGCACATTACAAGTT	TGCTTACAACCTTAGAGACAGGTACA	GTGTGCCCCGGCTGTGCACGGCTATAAACAACCCTGCAATGGAGGACCCTGAAGATGTCCGTGTGGCGGCCTAGTGAGGCCACTGTGTACCTGCCTCC
52_sp_879_5810_J75-78	52	HPV52	sp	splice transcript (HPV)	879_5810	SD2-SA10	J75-78	true	late	L1	AMPL0000000328	GCTGTTGGGCACATTACAAGTT	CCTGTATTGCAGGCCAGACA	GTGTGCCCCGGCTGTGCACGGCTATAAACAACCCTGCAATGGAGGACCCTGAAGTAGTGGTAATGGTAAAAAAGTTTTAGTTCCCAAGG
52_unsp_1301_1302_J69-72	52	HPV52	unsp	unsplice transcript (HPV)	1301_1302	SD3	J69-72	true	N.A.	N.A.	AMPL0000000300	CAAACCATGTCACGTAGAAGACAG	CCCCACCCCACTTGATTGA	CGGCTATGGCAATAGTGAAGTGGAAGCGCAGCAGATGGCAGACCAGGTAGACGGGCAAAATGGCGACTGGCAAAGTAACAGTAG
52_unsp_224_225_J63-66	52	HPV52	unsp	unsplice transcript (HPV)	224_225	SD1	J63-66	true	N.A.	N.A.	AMPL0000000339	AGAATCGGTGCATGAAATAAGGCT	CACACGCCATATGGATTATTGTCTCTA	GCAGTGTGTGCAGTGCAAAAAAGAGCTACAACGAAGAGAGGTATACAAGTTTCTATTTACAGATTTACGAATAGTATA
52_unsp_2568_2569_J59-62	52	HPV52	unsp	unsplice transcript (HPV)	2568_2569	SA4	J59-62	true	N.A.	N.A.	AMPL0000000372	CCTTAGTACAAATAAAATGCCCACCAT	GGGTTTTTGAAATGAAACACAACCAATC	TAATTTTAACAACAAATACAAATGCAGGAACAGATCCTAGGTGGCCATATTTACATAGTA
52_unsp_3344_3345_J64-67	52	HPV52	unsp	unsplice transcript (HPV)	3344_3345	SA6	J64-67	true	N.A.	N.A.	AMPL0000000445	GTAACAGGAGTATGGGAAGTACATGTG	GCGGAGGTCTTGGAGGTTT	GGTGGTCAGGTAATTGTTTGTCCTGCATCTGTATCTAGTAACGAAGTATCCACTACTGAAACTGCTGTCCACCTATGCACCG
52_unsp_3625_3626_J74-77	52	HPV52	unsp	unsplice transcript (HPV)	3625_3626	SD5	J74-77	true	N.A.	N.A.	AMPL0000000157	TCACTGCAACTGAGTGCACAA	TGCCAGGTAGATGAAATTTGAACATACA	ACAAAGGACGGGTTGCACATACAACTTGTACTGCACCTATAATACACCTAAAAGGTGATCCTAATAGTTTAAAATGTTTAAGATATAGGGTAAAAACACATAAAAGTT
52_unsp_406_407_J56-59	52	HPV52	unsp	unsplice transcript (HPV)	406_407	SA1	J56-59	true	N.A.	N.A.	AMPL0000000462	GTATGGGAAAACATTAGAAGAGAGGGT	CGCTTGTTTGCATTAACATGTCTTTCT	AAAAAAACCATTAAGTGAAATAACTATTAGATGTATAATTTGTCAAACGCCATTATGTCCTGAAGAAAA
52_unsp_523_524_J72-75	52	HPV52	unsp	unsplice transcript (HPV)	523_524	SA2	J72-75	true	N.A.	N.A.	AMPL0000000004	GACATGTTAATGCAAACAAGCGATTTC	TCAGTTGTTTCAGGTTGCAGATCTAATA	ATAATATTATGGGTCGTTGGACAGGGCGCTGTTCAGAGTGTTGGAGACCCCGACCTGTGACCCAAGTGTAACGTCATGCGTGGAGACAAAGCAACTATAAAAGATTATA
52_unsp_5642_5643_J44-47	52	HPV52	unsp	unsplice transcript (HPV)	5642_5643	SA9	J44-47	true	N.A.	N.A.	AMPL0000000145	TTTTACTACGTCGCAGGCGTAA	TGCTTACAACCTTAGAGACAGGTACA	ACGTTTTCCATATTTTTTTACAGATGTCCGTGTGGCGGCCTAGTGAGGCCACTGTGTACCTGCCTCC
52_unsp_5809_5810_J74-77	52	HPV52	unsp	unsplice transcript (HPV)	5809_5810	SA10	J74-77	true	N.A.	N.A.	AMPL0000000614	AAGCATCTATTATTATGCAGGCAGTTCT	CCTGTATTGCAGGCCAGACA	CGATTACTAACAGTAGGACATCCCTATTTTTCTATTAAAAACACCAGTAGTGGTAATGGTAAAAAAGTTTTAGTTCCCAAGG
52_unsp_737_738_J88-91	52	HPV52	unsp	unsplice transcript (HPV)	737_738	SA3	J88-91	true	N.A.	N.A.	AMPL0000000285	GATGAGGAGGATACAGATGGTGTG	GCATTTGCTGTAGAGTACGAAGGT	GACCGGCCAGATGGACAAGCAGAACAAGCCACAAGCAATTACTACATTGTGACATATTGTCACAGTTGTGATAGCACACTACGGCTATGCATTCATAGCACTGCGACGG
52_unsp_879_880_J75-78	52	HPV52	unsp	unsplice transcript (HPV)	879_880	SD2	J75-78	true	N.A.	N.A.	AMPL0000000364	GCTGTTGGGCACATTACAAGTT	TCCTCTGAAATGTTATCTCCTGTTTGTT	GTGTGCCCCGGCTGTGCACGGCTATAAACAACCCTGCAATGGAGGACCCTGAAGGTACAGAGGGCGAAAGGGAGGGATGTACAGGCTGGTTTGAAGTAGAGGCAATAATAGAAA
56_fus_2861_MYC_001_exon1_J86-89	56	HPV56	fus	fusion transcript (HPV-human)	2861_MYC_001_exon1	bkpt1-MYC_001_exon1	J86-89	true	N.A.	N.A.	AMPL0000000238	GTGCCAGAACAAAATACTAGACTGTTT	CTGAGAAGCCCTGCCCTTC	TGAAAAAAGATAGTAGATGTATTGCAGATCATATAGAATATTGGAAAGCTGTGCGACATGCTGCTCGCGGCCGCCACCGCCGGGCCCCGGCCGTCCCTGGCTCCCCTCCTGCCTCGA
56_fus_2861_MYC_001_exon2_J86-89	56	HPV56	fus	fusion transcript (HPV-human)	2861_MYC_001_exon2	bkpt1-MYC_001_exon2	J86-89	true	N.A.	N.A.	AMPL0000000450	GTGCCAGAACAAAATACTAGACTGTTT	AAATACGGCTGCACCGAGT	TGAAAAAAGATAGTAGATGTATTGCAGATCATATAGAATATTGGAAAGCTGTGCGACATGCAGCCTCCCGCGACGATGCCCCTCAACGTTAGCTTCACCAACAGGAACTATGACCTCGACTACG
56_fus_2861_MYC_001_exon3_J86-89	56	HPV56	fus	fusion transcript (HPV-human)	2861_MYC_001_exon3	bkpt1-MYC_001_exon3	J86-89	true	N.A.	N.A.	AMPL0000000297	GTGCCAGAACAAAATACTAGACTGTTT	GGTGATCCAGACTCTGACCTTTTG	TGAAAAAAGATAGTAGATGTATTGCAGATCATATAGAATATTGGAAAGCTGTGCGACATGAGGAGGAACAAGAAGATGAGGAAGAAATCGATGTTGTTTCTGTGGAAAAGAGGCAGGCTCCTGG
56_fus_2861_PVT1_002_exon3_J86-89	56	HPV56	fus	fusion transcript (HPV-human)	2861_PVT1_002_exon3	bkpt1-PVT1_002_exon3	J86-89	true	N.A.	N.A.	AMPL0000000080	GTGCCAGAACAAAATACTAGACTGTTT	ATCATGATGGCTGTATGTGCCA	TGAAAAAAGATAGTAGATGTATTGCAGATCATATAGAATATTGGAAAGCTGTGCGACATGCTGACCATACTCCCTGGAGCCTTCTCCCGAGGTGCGCGGGTGACCT
56_fus_2861_PVT1_004_exon1_J86-89	56	HPV56	fus	fusion transcript (HPV-human)	2861_PVT1_004_exon1	bkpt1-PVT1_004_exon1	J86-89	true	N.A.	N.A.	AMPL0000000137	GTGCCAGAACAAAATACTAGACTGTTT	CATGGTTCCACCAGCGTTATT	TGAAAAAAGATAGTAGATGTATTGCAGATCATATAGAATATTGGAAAGCTGTGCGACATGTCTGAGCCTGATGGATTTACAGTGATCTTCAGTGGTCTGGGG
56_fus_2861_PVT1_005_exon1_J86-89	56	HPV56	fus	fusion transcript (HPV-human)	2861_PVT1_005_exon1	bkpt1-PVT1_005_exon1	J86-89	true	N.A.	N.A.	AMPL0000000133	GTGCCAGAACAAAATACTAGACTGTTT	TCTTTGCTCGCAGCTCGT	TGAAAAAAGATAGTAGATGTATTGCAGATCATATAGAATATTGGAAAGCTGTGCGACATGCTCCGGGCAGAGCGCGTGTGGCGGCCGAGCACATGGGCCCGCGGGCCGGGCGGGCTCGGGGCGGCCGGGACGAGGAGGGGCGACG
56_fus_3629_MYC_001_exon1_J35-38	56	HPV56	fus	fusion transcript (HPV-human)	3629_MYC_001_exon1	bkpt2-MYC_001_exon1	J35-38	true	N.A.	N.A.	AMPL0000000148	ACAACAACCACCCTGGTGATAAG	CTGAGAAGCCCTGCCCTTC	ACTACGCCTGTAGCTGCTCGCGGCCGCCACCGCCGGGCCCCGGCCGTCCCTGGCTCCCCTCCTGCCTCGA
56_fus_3629_MYC_001_exon2_J35-38	56	HPV56	fus	fusion transcript (HPV-human)	3629_MYC_001_exon2	bkpt2-MYC_001_exon2	J35-38	true	N.A.	N.A.	AMPL0000000060	ACAACAACCACCCTGGTGATAAG	AAATACGGCTGCACCGAGT	ACTACGCCTGTAGCAGCCTCCCGCGACGATGCCCCTCAACGTTAGCTTCACCAACAGGAACTATGACCTCGACTACG
56_fus_3629_MYC_001_exon3_J35-38	56	HPV56	fus	fusion transcript (HPV-human)	3629_MYC_001_exon3	bkpt2-MYC_001_exon3	J35-38	true	N.A.	N.A.	AMPL0000000429	ACAACAACCACCCTGGTGATAAG	GGTGATCCAGACTCTGACCTTTTG	ACTACGCCTGTAGAGGAGGAACAAGAAGATGAGGAAGAAATCGATGTTGTTTCTGTGGAAAAGAGGCAGGCTCCTGG
56_fus_3629_PVT1_002_exon3_J35-38	56	HPV56	fus	fusion transcript (HPV-human)	3629_PVT1_002_exon3	bkpt2-PVT1_002_exon3	J35-38	true	N.A.	N.A.	AMPL0000000203	ACAACAACCACCCTGGTGATAAG	ATCATGATGGCTGTATGTGCCA	ACTACGCCTGTAGCTGACCATACTCCCTGGAGCCTTCTCCCGAGGTGCGCGGGTGACCT
56_fus_3629_PVT1_004_exon1_J35-38	56	HPV56	fus	fusion transcript (HPV-human)	3629_PVT1_004_exon1	bkpt2-PVT1_004_exon1	J35-38	true	N.A.	N.A.	AMPL0000000443	ACAACAACCACCCTGGTGATAAG	CATGGTTCCACCAGCGTTATT	ACTACGCCTGTAGTCTGAGCCTGATGGATTTACAGTGATCTTCAGTGGTCTGGGG
56_fus_3629_PVT1_005_exon1_J35-38	56	HPV56	fus	fusion transcript (HPV-human)	3629_PVT1_005_exon1	bkpt2-PVT1_005_exon1	J35-38	true	N.A.	N.A.	AMPL0000000636	ACAACAACCACCCTGGTGATAAG	TCTTTGCTCGCAGCTCGT	ACTACGCCTGTAGCTCCGGGCAGAGCGCGTGTGGCGGCCGAGCACATGGGCCCGCGGGCCGGGCGGGCTCGGGGCGGCCGGGACGAGGAGGGGCGACG
56_fus_910_MYC_001_exon1_J60-63	56	HPV56	fus	fusion transcript (HPV-human)	910_MYC_001_exon1	SD2-MYC_001_exon1	J60-63	true	N.A.	N.A.	AMPL0000000270	GTTAACAGTAACGTGCCCACTCT	CTGAGAAGCCCTGCCCTTC	GCGCATCAAGTAACTAACTGCAATGGCGTCACCTGAAGCTGCTCGCGGCCGCCACCGCCGGGCCCCGGCCGTCCCTGGCTCCCCTCCTGCCTCGA
56_fus_910_MYC_001_exon2_J60-63	56	HPV56	fus	fusion transcript (HPV-human)	910_MYC_001_exon2	SD2-MYC_001_exon2	J60-63	true	N.A.	N.A.	AMPL0000000422	GTTAACAGTAACGTGCCCACTCT	AAATACGGCTGCACCGAGT	GCGCATCAAGTAACTAACTGCAATGGCGTCACCTGAAGCAGCCTCCCGCGACGATGCCCCTCAACGTTAGCTTCACCAACAGGAACTATGACCTCGACTACG
56_fus_910_MYC_001_exon3_J60-63	56	HPV56	fus	fusion transcript (HPV-human)	910_MYC_001_exon3	SD2-MYC_001_exon3	J60-63	true	N.A.	N.A.	AMPL0000000096	GTTAACAGTAACGTGCCCACTCT	GGTGATCCAGACTCTGACCTTTTG	GCGCATCAAGTAACTAACTGCAATGGCGTCACCTGAAGAGGAGGAACAAGAAGATGAGGAAGAAATCGATGTTGTTTCTGTGGAAAAGAGGCAGGCTCCTGG
56_fus_910_PVT1_002_exon3_J60-63	56	HPV56	fus	fusion transcript (HPV-human)	910_PVT1_002_exon3	SD2-PVT1_002_exon3	J60-63	true	N.A.	N.A.	AMPL0000000538	GTTAACAGTAACGTGCCCACTCT	ATCATGATGGCTGTATGTGCCA	GCGCATCAAGTAACTAACTGCAATGGCGTCACCTGAAGCTGACCATACTCCCTGGAGCCTTCTCCCGAGGTGCGCGGGTGACCT
56_fus_910_PVT1_004_exon1_J60-63	56	HPV56	fus	fusion transcript (HPV-human)	910_PVT1_004_exon1	SD2-PVT1_004_exon1	J60-63	true	N.A.	N.A.	AMPL0000000627	GTTAACAGTAACGTGCCCACTCT	CATGGTTCCACCAGCGTTATT	GCGCATCAAGTAACTAACTGCAATGGCGTCACCTGAAGTCTGAGCCTGATGGATTTACAGTGATCTTCAGTGGTCTGGGG
56_fus_910_PVT1_005_exon1_J60-63	56	HPV56	fus	fusion transcript (HPV-human)	910_PVT1_005_exon1	SD2-PVT1_005_exon1	J60-63	true	N.A.	N.A.	AMPL0000000566	GTTAACAGTAACGTGCCCACTCT	TCTTTGCTCGCAGCTCGT	GCGCATCAAGTAACTAACTGCAATGGCGTCACCTGAAGCTCCGGGCAGAGCGCGTGTGGCGGCCGAGCACATGGGCCCGCGGGCCGGGCGGGCTCGGGGCGGCCGGGACGAGGAGGGGCGACG
56_gen_1963_2106_NoJ	56	HPV56	gen	genomic control (HPV)	1963_2106	ctrl1	NoJ	false	N.A.	N.A.	AMPL0000000702	CAGATGATAGCCAAATTGCGTTTCA	GCTGTTGTGCCCTTTTATAATGTCTAC	ATATGCACAATTAGCAGATGTAGACAGCAATGCACAAGCCTTTTTAAAAAGCAATATGCAGGCAAAATATGTAAAGGATTGTGGAATAATGT
56_gen_3937_4106_NoJ	56	HPV56	gen	genomic control (HPV)	3937_4106	ctrl2	NoJ	false	N.A.	N.A.	AMPL0000000663	TGCTACGCATATATATTGCAACCATTGA	GGATGTGGCTATAACAAACCAAAACAAT	TTTTTGTGTTATTGGTGTGTTTGCGCTTTGCTTTTGTGTTTGTTTGCTTGTGTGTCATGTTGTCCCGCTTTTGCTATCTGCCTCTGTGTTTTCCAGTTGTATATTATTAATAAT
56_gen_6074_6201_NoJ	56	HPV56	gen	genomic control (HPV)	6074_6201	ctrl3	NoJ	false	N.A.	N.A.	AMPL0000000686	TGTACTCCCGCTATGGGTGAA	GTGTCTATCATGTCCCCATCCTCTA	CATTGGACTAAAGGTGCTGTGTGTAAGTCCACACAAGTTACCACAGGGGACTGCCCGCCTCTTGCATTAATTAATACACCTA
56_gen_7450_7615_NoJ	56	HPV56	gen	genomic control (HPV)	7450_7615	ctrl4	NoJ	false	N.A.	N.A.	AMPL0000000667	AATTCGGTTGCATGGCCTAGT	GGGTGCGGTACTGTACATAATTCAAG	GCCATTATTTAAACTAAAAGGAATTCGGTTGCATGGCCTAGTGCCATTATTTAAACCAAAAGGCCCTTTTCAGCAGAACAGTTAATCCTTTGGCATATTGCCGTTTCCTGTGTTTTATA
56_sp_1295_2572_J50-53	56	HPV56	sp	splice transcript (HPV)	1295_2572	SD3-SA4	J50-53	true	early	(E1) E4 E5	AMPL0000000334	CAAGACAGCGGGTATGGCAATA	TGAAACTGAAACACTAACATTCTACTGTGT	CATTGGAAACTCTGGAAACACCAGAACAGATGCTAAATTACGATATTT
56_sp_1295_2699_J50-53	56	HPV56	sp	splice transcript (HPV)	1295_2699	SD3-SA5	J50-53	true	early	(E1) E4 E5	AMPL0000000319	CAAGACAGCGGGTATGGCAATA	TTTTCTTTGTCCTCGTCGTTATCCAA	CATTGGAAACTCTGGAAACACCAGAACAGGACGTGGTCCAGATTAAAT
56_sp_1295_3349_J50-53	56	HPV56	sp	splice transcript (HPV)	1295_3349	SD3-SA6	J50-53	true	early	(E1) E4 E5	AMPL0000000311	CAAGACAGCGGGTATGGCAATA	GGTGGTGGTGGTGGTCTT	CATTGGAAACTCTGGAAACACCAGAACAGTACCTGTAGATACAACGTATCCCCTGTTGAAACTGTTAACGAATACAACACCCAC
56_sp_233_2572_J87-90	56	HPV56	sp	splice transcript (HPV)	233_2572	SD1-SA4	J87-90	true	early	(E6) E2 E5	AMPL0000000250	GCACCACTTGAGTGAGGTATTAGAA	TGAAACTGAAACACTAACATTCTACTGTGT	ATACCTTTAATTGATCTTAGATTATCATGTGTATATTGCAAAAAAGAACTAACACGTGCTGAGATGCTAAATTACGATATTT
56_sp_233_2699_J87-90	56	HPV56	sp	splice transcript (HPV)	233_2699	SD1-SA5	J87-90	true	early	(E6) E2 E5	AMPL0000000330	GCACCACTTGAGTGAGGTATTAGAA	TTTTCTTTGTCCTCGTCGTTATCCAA	ATACCTTTAATTGATCTTAGATTATCATGTGTATATTGCAAAAAAGAACTAACACGTGCTGAGGACGTGGTCCAGATTAAAT
56_sp_233_3349_J87-90	56	HPV56	sp	splice transcript (HPV)	233_3349	SD1-SA6	J87-90	true	early	(E6) E4 E5	AMPL0000000641	GCACCACTTGAGTGAGGTATTAGAA	GGTGGTGGTGGTGGTCTT	ATACCTTTAATTGATCTTAGATTATCATGTGTATATTGCAAAAAAGAACTAACACGTGCTGAGTACCTGTAGATACAACGTATCCCCTGTTGAAACTGTTAACGAATACAACACCCAC
56_sp_233_416_J87-90	56	HPV56	sp	splice transcript (HPV)	233_416	SD1-SA1	J87-90	true	early	E6 E7	AMPL0000000513	GCACCACTTGAGTGAGGTATTAGAA	CAATTGCTTTTCCTCCGGAGTTAA	ATACCTTTAATTGATCTTAGATTATCATGTGTATATTGCAAAAAAGAACTAACACGTGCTGAGGTGCTACAGATGTCAAAGTCCG
56_sp_233_533_J87-90	56	HPV56	sp	splice transcript (HPV)	233_533	SD1-SA2	J87-90	true	early	E6 E7	AMPL0000000294	GCACCACTTGAGTGAGGTATTAGAA	ACGTCTTGCAGCGTTGGTA	ATACCTTTAATTGATCTTAGATTATCATGTGTATATTGCAAAAAAGAACTAACACGTGCTGAGACAAACATCTAGAGAACCTAGAGAATCTACAGTATAATCATGCATGGTAAAG
56_sp_233_773_J87-90	56	HPV56	sp	splice transcript (HPV)	233_773	SD1-SA3	J87-90	true	early	E6 E7	AMPL0000000645	GCACCACTTGAGTGAGGTATTAGAA	TGTACAACACGCAGGTCCTC	ATACCTTTAATTGATCTTAGATTATCATGTGTATATTGCAAAAAAGAACTAACACGTGCTGAGTGTAAGTTTGTGGTGCAGTTGGACATTCAGAGTACCAAA
56_sp_3641_5597_J47-50	56	HPV56	sp	splice transcript (HPV)	3641_5597	SD5-SA9	J47-50	true	late	L1	AMPL0000000324	ACAACAACCACCCTGGTGATAAG	ACAACCTTTGAAACAGGTGTTGGA	ACTACGCCTGTAGTACATTTAAAAGATGGCGACGTGGCGGCCTAGTGAAAATAAGGTGTATCTACC
56_sp_3641_5759_J47-50	56	HPV56	sp	splice transcript (HPV)	3641_5759	SD5-SA10	J47-50	true	late	L1	AMPL0000000581	ACAACAACCACCCTGGTGATAAG	CAACCGTACCCTAAATACCCTATATTGA	ACTACGCCTGTAGTACATTTAAAAGGACAATACCAAAACAAACATTCCCAAAGTTAGTGCATA
56_sp_910_2572_J60-63	56	HPV56	sp	splice transcript (HPV)	910_2572	SD2-SA4	J60-63	true	early	(E7) E2 E5	AMPL0000000109	GTTAACAGTAACGTGCCCACTCT	TGAAACTGAAACACTAACATTCTACTGTGT	GCGCATCAAGTAACTAACTGCAATGGCGTCACCTGAAGATGCTAAATTACGATATTT
56_sp_910_2699_J60-63	56	HPV56	sp	splice transcript (HPV)	910_2699	SD2-SA5	J60-63	true	early	(E7) E2 E5	AMPL0000000545	GTTAACAGTAACGTGCCCACTCT	TTTTCTTTGTCCTCGTCGTTATCCAA	GCGCATCAAGTAACTAACTGCAATGGCGTCACCTGAAGGACGTGGTCCAGATTAAAT
56_sp_910_3349_J60-63	56	HPV56	sp	splice transcript (HPV)	910_3349	SD2-SA6	J60-63	true	early	(E7) E4 E5	AMPL0000000373	GTTAACAGTAACGTGCCCACTCT	GGTGGTGGTGGTGGTCTT	GCGCATCAAGTAACTAACTGCAATGGCGTCACCTGAAGTACCTGTAGATACAACGTATCCCCTGTTGAAACTGTTAACGAATACAACACCCAC
56_sp_910_5597_J60-63	56	HPV56	sp	splice transcript (HPV)	910_5597	SD2-SA9	J60-63	true	late	L1	AMPL0000000291	GTTAACAGTAACGTGCCCACTCT	ACAACCTTTGAAACAGGTGTTGGA	GCGCATCAAGTAACTAACTGCAATGGCGTCACCTGAAGATGGCGACGTGGCGGCCTAGTGAAAATAAGGTGTATCTACC
56_sp_910_5759_J60-63	56	HPV56	sp	splice transcript (HPV)	910_5759	SD2-SA10	J60-63	true	late	L1	AMPL0000000516	GTTAACAGTAACGTGCCCACTCT	CAACCGTACCCTAAATACCCTATATTGA	GCGCATCAAGTAACTAACTGCAATGGCGTCACCTGAAGGACAATACCAAAACAAACATTCCCAAAGTTAGTGCATA
56_unsp_1295_1296_J50-53	56	HPV56	unsp	unsplice transcript (HPV)	1295_1296	SD3	J50-53	true	N.A.	N.A.	AMPL0000000412	CAAGACAGCGGGTATGGCAATA	GGTACTGTTTTGTGAGCCTCCATTT	CATTGGAAACTCTGGAAACACCAGAACAGGTAGATGAAGAGGTACAGGGACGTGGGTGCGGGAATACACA
56_unsp_233_234_J87-90	56	HPV56	unsp	unsplice transcript (HPV)	233_234	SD1	J87-90	true	N.A.	N.A.	AMPL0000000321	GCACCACTTGAGTGAGGTATTAGAA	ACAATAAACATACTCTGCACACTGCATA	ATACCTTTAATTGATCTTAGATTATCATGTGTATATTGCAAAAAAGAACTAACACGTGCTGAGGTATATAATTTTGCATGCACTGAATTAAAATTAGTGTATAGGGATGATTTTCCT
56_unsp_2698_2699_J100-103	56	HPV56	unsp	unsplice transcript (HPV)	2698_2699	SA5	J100-103	true	N.A.	N.A.	AMPL0000000182	AGAATGTTAGTGTTTCAGTTTCAAAATCC	TTTTCTTTGTCCTCGTCGTTATCCAA	ATTTCCATTAGATAATAATGGTAATCCTGTATATGAATTAAGTAATGTAAACTGGAAATGTTTCTTTACAAGGACGTGGTCCAGATTAAAT
56_unsp_3641_3642_J47-50	56	HPV56	unsp	unsplice transcript (HPV)	3641_3642	SD5	J47-50	true	N.A.	N.A.	AMPL0000000150	ACAACAACCACCCTGGTGATAAG	TATTGTCTGTACTTGTCCAATGATATGT	ACTACGCCTGTAGTACATTTAAAAGGTGAACCTAACAGATTAAAATGTTGTAGATATCGATTTCAAAAATATAAAACATTGTTTGTGGATGTAACATCA
56_unsp_415_416_J61-64	56	HPV56	unsp	unsplice transcript (HPV)	415_416	SA1	J61-64	true	N.A.	N.A.	AMPL0000000549	TCAGTGTATGGAGCTACACTAGAAAGT	CAATTGCTTTTCCTCCGGAGTTAA	ATAACTAAAAAACAGTTATGTGATTTATTAATAAGGTGCTACAGATGTCAAAGTCCG
56_unsp_532_533_J72-75	56	HPV56	unsp	unsplice transcript (HPV)	532_533	SA2	J72-75	true	N.A.	N.A.	AMPL0000000153	TGCATTGTGACAGAAAAAGACGATTTC	ACGTCTTGCAGCGTTGGTA	ATCTAATAGCACATGGTTGGACCGGGTCATGTTTGGGGTGCTGGAGACAAACATCTAGAGAACCTAGAGAATCTACAGTATAATCATGCATGGTAAAG
56_unsp_5596_5597_J77-80	56	HPV56	unsp	unsplice transcript (HPV)	5596_5597	SA9	J77-80	true	N.A.	N.A.	AMPL0000000474	AGGGATCCTCCTTTGCATTATGG	ACAACCTTTGAAACAGGTGTTGGA	CCTGTGTATTTTTTTAGACGTAGGCGCCGTAAACGTATTCCCTATTTTTTTGCAGATGGCGACGTGGCGGCCTAGTGAAAATAAGGTGTATCTACC
56_unsp_5758_5759_J58-61	56	HPV56	unsp	unsplice transcript (HPV)	5758_5759	SA10	J58-61	true	N.A.	N.A.	AMPL0000000299	ATCATGCAGGCAGTTCACGA	CAACCGTACCCTAAATACCCTATATTGA	TTGCTTGCCGTAGGACATCCCTATTACTCTGTGACTAAGGACAATACCAAAACAAACATTCCCAAAGTTAGTGCATA
56_unsp_772_773_J60-63	56	HPV56	unsp	unsplice transcript (HPV)	772_773	SA3	J60-63	true	N.A.	N.A.	AMPL0000000252	ACAGCAAGCTAGACAAGCTAAACAA	TGTACAACACGCAGGTCCTC	CATACGTGTTACCTAATACACGTACCTTGTTGTGAGTGTAAGTTTGTGGTGCAGTTGGACATTCAGAGTACCAAA
56_unsp_910_911_J60-63	56	HPV56	unsp	unsplice transcript (HPV)	910_911	SD2	J60-63	true	N.A.	N.A.	AMPL0000000019	GTTAACAGTAACGTGCCCACTCT	TTCTACAATTGCCTCTACTTCAAACCAT	GCGCATCAAGTAACTAACTGCAATGGCGTCACCTGAAGGTACAGATGGGGAGGGGAAGGGATGTTGTGG
58_fus_2867_MYC_001_exon1_J82-85	58	HPV58	fus	fusion transcript (HPV-human)	2867_MYC_001_exon1	bkpt1-MYC_001_exon1	J82-85	true	N.A.	N.A.	AMPL0000000602	GCAGGACAAAATCCTAGACATATACGAA	CTGAGAAGCCCTGCCCTTC	GCTGATAAAAATGATTTAACATCACAAATTGAACATTGGAAACTAATACGCATGGCTGCTCGCGGCCGCCACCGCCGGGCCCCGGCCGTCCCTGGCTCCCCTCCTGCCTCGA
58_fus_2867_MYC_001_exon2_J82-85	58	HPV58	fus	fusion transcript (HPV-human)	2867_MYC_001_exon2	bkpt1-MYC_001_exon2	J82-85	true	N.A.	N.A.	AMPL0000000290	GCAGGACAAAATCCTAGACATATACGAA	AAATACGGCTGCACCGAGT	GCTGATAAAAATGATTTAACATCACAAATTGAACATTGGAAACTAATACGCATGGCAGCCTCCCGCGACGATGCCCCTCAACGTTAGCTTCACCAACAGGAACTATGACCTCGACTACG
58_fus_2867_MYC_001_exon3_J82-85	58	HPV58	fus	fusion transcript (HPV-human)	2867_MYC_001_exon3	bkpt1-MYC_001_exon3	J82-85	true	N.A.	N.A.	AMPL0000000165	GCAGGACAAAATCCTAGACATATACGAA	GGTGATCCAGACTCTGACCTTTTG	GCTGATAAAAATGATTTAACATCACAAATTGAACATTGGAAACTAATACGCATGGAGGAGGAACAAGAAGATGAGGAAGAAATCGATGTTGTTTCTGTGGAAAAGAGGCAGGCTCCTGG
58_fus_2867_PVT1_002_exon3_J82-85	58	HPV58	fus	fusion transcript (HPV-human)	2867_PVT1_002_exon3	bkpt1-PVT1_002_exon3	J82-85	true	N.A.	N.A.	AMPL0000000464	GCAGGACAAAATCCTAGACATATACGAA	ATCATGATGGCTGTATGTGCCA	GCTGATAAAAATGATTTAACATCACAAATTGAACATTGGAAACTAATACGCATGGCTGACCATACTCCCTGGAGCCTTCTCCCGAGGTGCGCGGGTGACCT
58_fus_2867_PVT1_004_exon1_J82-85	58	HPV58	fus	fusion transcript (HPV-human)	2867_PVT1_004_exon1	bkpt1-PVT1_004_exon1	J82-85	true	N.A.	N.A.	AMPL0000000414	GCAGGACAAAATCCTAGACATATACGAA	CATGGTTCCACCAGCGTTATT	GCTGATAAAAATGATTTAACATCACAAATTGAACATTGGAAACTAATACGCATGGTCTGAGCCTGATGGATTTACAGTGATCTTCAGTGGTCTGGGG
58_fus_2867_PVT1_005_exon1_J82-85	58	HPV58	fus	fusion transcript (HPV-human)	2867_PVT1_005_exon1	bkpt1-PVT1_005_exon1	J82-85	true	N.A.	N.A.	AMPL0000000057	GCAGGACAAAATCCTAGACATATACGAA	TCTTTGCTCGCAGCTCGT	GCTGATAAAAATGATTTAACATCACAAATTGAACATTGGAAACTAATACGCATGGCTCCGGGCAGAGCGCGTGTGGCGGCCGAGCACATGGGCCCGCGGGCCGGGCGGGCTCGGGGCGGCCGGGACGAGGAGGGGCGACG
58_fus_3596_MYC_001_exon1_J74-77	58	HPV58	fus	fusion transcript (HPV-human)	3596_MYC_001_exon1	bkpt2-MYC_001_exon1	J74-77	true	N.A.	N.A.	AMPL0000000530	GAGGAGGACTACACAGTACAACTAACT	CTGAGAAGCCCTGCCCTTC	GTACATACAAAGGGCGGAACGTGTGTAGTTCTAAAGTTTCACCTATCGCTGCTCGCGGCCGCCACCGCCGGGCCCCGGCCGTCCCTGGCTCCCCTCCTGCCTCGA
58_fus_3596_MYC_001_exon2_J74-77	58	HPV58	fus	fusion transcript (HPV-human)	3596_MYC_001_exon2	bkpt2-MYC_001_exon2	J74-77	true	N.A.	N.A.	AMPL0000000500	GAGGAGGACTACACAGTACAACTAACT	AAATACGGCTGCACCGAGT	GTACATACAAAGGGCGGAACGTGTGTAGTTCTAAAGTTTCACCTATCGCAGCCTCCCGCGACGATGCCCCTCAACGTTAGCTTCACCAACAGGAACTATGACCTCGACTACG
58_fus_3596_MYC_001_exon3_J74-77	58	HPV58	fus	fusion transcript (HPV-human)	3596_MYC_001_exon3	bkpt2-MYC_001_exon3	J74-77	true	N.A.	N.A.	AMPL0000000056	GAGGAGGACTACACAGTACAACTAACT	GGTGATCCAGACTCTGACCTTTTG	GTACATACAAAGGGCGGAACGTGTGTAGTTCTAAAGTTTCACCTATCGAGGAGGAACAAGAAGATGAGGAAGAAATCGATGTTGTTTCTGTGGAAAAGAGGCAGGCTCCTGG
58_fus_3596_PVT1_002_exon3_J74-77	58	HPV58	fus	fusion transcript (HPV-human)	3596_PVT1_002_exon3	bkpt2-PVT1_002_exon3	J74-77	true	N.A.	N.A.	AMPL0000000045	GAGGAGGACTACACAGTACAACTAACT	ATCATGATGGCTGTATGTGCCA	GTACATACAAAGGGCGGAACGTGTGTAGTTCTAAAGTTTCACCTATCGCTGACCATACTCCCTGGAGCCTTCTCCCGAGGTGCGCGGGTGACCT
58_fus_3596_PVT1_004_exon1_J74-77	58	HPV58	fus	fusion transcript (HPV-human)	3596_PVT1_004_exon1	bkpt2-PVT1_004_exon1	J74-77	true	N.A.	N.A.	AMPL0000000058	GAGGAGGACTACACAGTACAACTAACT	CATGGTTCCACCAGCGTTATT	GTACATACAAAGGGCGGAACGTGTGTAGTTCTAAAGTTTCACCTATCGTCTGAGCCTGATGGATTTACAGTGATCTTCAGTGGTCTGGGG
58_fus_3596_PVT1_005_exon1_J74-77	58	HPV58	fus	fusion transcript (HPV-human)	3596_PVT1_005_exon1	bkpt2-PVT1_005_exon1	J74-77	true	N.A.	N.A.	AMPL0000000358	GAGGAGGACTACACAGTACAACTAACT	TCTTTGCTCGCAGCTCGT	GTACATACAAAGGGCGGAACGTGTGTAGTTCTAAAGTTTCACCTATCGCTCCGGGCAGAGCGCGTGTGGCGGCCGAGCACATGGGCCCGCGGGCCGGGCGGGCTCGGGGCGGCCGGGACGAGGAGGGGCGACG
58_fus_898_MYC_001_exon1_J77-80	58	HPV58	fus	fusion transcript (HPV-human)	898_MYC_001_exon1	SD2-MYC_001_exon1	J77-80	true	N.A.	N.A.	AMPL0000000341	TGCTTATGGGCACATGTACCATT	CTGAGAAGCCCTGCCCTTC	GTGTGCCCTAGCTGTGCACAGCAATAAACACCATCTGCAATGGATGACCCTGAAGCTGCTCGCGGCCGCCACCGCCGGGCCCCGGCCGTCCCTGGCTCCCCTCCTGCCTCGA
58_fus_898_MYC_001_exon2_J77-80	58	HPV58	fus	fusion transcript (HPV-human)	898_MYC_001_exon2	SD2-MYC_001_exon2	J77-80	true	N.A.	N.A.	AMPL0000000180	TGCTTATGGGCACATGTACCATT	AAATACGGCTGCACCGAGT	GTGTGCCCTAGCTGTGCACAGCAATAAACACCATCTGCAATGGATGACCCTGAAGCAGCCTCCCGCGACGATGCCCCTCAACGTTAGCTTCACCAACAGGAACTATGACCTCGACTACG
58_fus_898_MYC_001_exon3_J77-80	58	HPV58	fus	fusion transcript (HPV-human)	898_MYC_001_exon3	SD2-MYC_001_exon3	J77-80	true	N.A.	N.A.	AMPL0000000046	TGCTTATGGGCACATGTACCATT	GGTGATCCAGACTCTGACCTTTTG	GTGTGCCCTAGCTGTGCACAGCAATAAACACCATCTGCAATGGATGACCCTGAAGAGGAGGAACAAGAAGATGAGGAAGAAATCGATGTTGTTTCTGTGGAAAAGAGGCAGGCTCCTGG
58_fus_898_PVT1_002_exon3_J77-80	58	HPV58	fus	fusion transcript (HPV-human)	898_PVT1_002_exon3	SD2-PVT1_002_exon3	J77-80	true	N.A.	N.A.	AMPL0000000081	TGCTTATGGGCACATGTACCATT	ATCATGATGGCTGTATGTGCCA	GTGTGCCCTAGCTGTGCACAGCAATAAACACCATCTGCAATGGATGACCCTGAAGCTGACCATACTCCCTGGAGCCTTCTCCCGAGGTGCGCGGGTGACCT
58_fus_898_PVT1_004_exon1_J77-80	58	HPV58	fus	fusion transcript (HPV-human)	898_PVT1_004_exon1	SD2-PVT1_004_exon1	J77-80	true	N.A.	N.A.	AMPL0000000320	TGCTTATGGGCACATGTACCATT	CATGGTTCCACCAGCGTTATT	GTGTGCCCTAGCTGTGCACAGCAATAAACACCATCTGCAATGGATGACCCTGAAGTCTGAGCCTGATGGATTTACAGTGATCTTCAGTGGTCTGGGG
58_fus_898_PVT1_005_exon1_J77-80	58	HPV58	fus	fusion transcript (HPV-human)	898_PVT1_005_exon1	SD2-PVT1_005_exon1	J77-80	true	N.A.	N.A.	AMPL0000000198	TGCTTATGGGCACATGTACCATT	TCTTTGCTCGCAGCTCGT	GTGTGCCCTAGCTGTGCACAGCAATAAACACCATCTGCAATGGATGACCCTGAAGCTCCGGGCAGAGCGCGTGTGGCGGCCGAGCACATGGGCCCGCGGGCCGGGCGGGCTCGGGGCGGCCGGGACGAGGAGGGGCGACG
58_gen_2123_2294_NoJ	58	HPV58	gen	genomic control (HPV)	2123_2294	ctrl1	NoJ	false	N.A.	N.A.	AMPL0000000690	CAATGGGACAATGGATACAAAGTAGGT	GGGCCACACAGTAACATACAACT	GTGAAAAAACAAATGATGGAGGTAATTGGAGACCAATAGTACAATTTTTAAGATATCAAAATATTGAATTTACAGCATTTTTAGTTGCATTTAAACAGTTTTTACAAGGTGTACCAAAAAAA
58_gen_3973_4144_NoJ	58	HPV58	gen	genomic control (HPV)	3973_4144	ctrl2	NoJ	false	N.A.	N.A.	AMPL0000000666	TCTATATATGCTTGGTTGCTGGTGTTG	CATGTGCAGAACCAGTATACAGTTAGT	GTGTTGCTGCTTTGGGTGTCTGTGGGGTCGGCTCTACGAATTTTTTTCTGTTACTTAATATTTTTATATATACCAATGATGTGTATTAATTTTCATGCACAATACTTAACCCAACAAG
58_gen_5934_6060_NoJ	58	HPV58	gen	genomic control (HPV)	5934_6060	ctrl3	NoJ	false	N.A.	N.A.	AMPL0000000665	CGTTTGGTCTGGGCATGTGTA	GCTGTGCGGGATATCTGTTACTG	GGCCTTGAAATAGGTAGGGGACAGCCATTGGGTGTTGGCGTAAGTGGTCATCCTTATTTAAATAAATTTGATGACACTGAAAC
58_gen_7343_7472_NoJ	58	HPV58	gen	genomic control (HPV)	7343_7472	ctrl4	NoJ	false	N.A.	N.A.	AMPL0000000719	TCTATGAGTAAGGTGCTGTCCCTAAAT	GGAGGTAAAGTAAAATGGAGGCAGTA	TGCCCTACCCTGCCCTGCCTATTATGCATACCTATGTAATAGTATTTGTATGATATGTATTTTATAGTTTTTAACAG
58_sp_1320_2579_J68-71	58	HPV58	sp	splice transcript (HPV)	1320_2579	SD3-SA4	J68-71	true	early	(E1) E4 E5	AMPL0000000278	AAAATTATTGAGCTAGAAGACAGCGGAT	TGCATCAAATGGAAATGGATTGTTAAATTCA	ATGGCAATACTGAAGTGGAAACTGAGCAGATGGCACACCAGATTCACGATGGCCATATTTGCACAGTAGACTAACAGTATT
58_sp_1320_2706_J68-71	58	HPV58	sp	splice transcript (HPV)	1320_2706	SD3-SA5	J68-71	true	early	(E1) E4 E5	AMPL0000000284	AAAATTATTGAGCTAGAAGACAGCGGAT	TGATATTTCCTCCATCGTTTTCCTTGTC	ATGGCAATACTGAAGTGGAAACTGAGCAGATGGCACACCAGGACGTGGTGCAAATTAGGCTTAATAGAGGAAGAG
58_sp_1320_3355_J68-71	58	HPV58	sp	splice transcript (HPV)	1320_3355	SD3-SA6	J68-71	true	early	(E1) E4 E5	AMPL0000000051	AAAATTATTGAGCTAGAAGACAGCGGAT	CCCTGTGTACTTTCGTTGTTGGT	ATGGCAATACTGAAGTGGAAACTGAGCAGATGGCACACCAGTGATCAAATATCCACTACTGAAACTGCTGACCCAAAGACCACCGAGGCC
58_sp_232_2579_J76-79	58	HPV58	sp	splice transcript (HPV)	232_2579	SD1-SA4	J76-79	true	early	(E6) E2 E5	AMPL0000000136	GTCAGGCGTTGGAGACATCT	TGCATCAAATGGAAATGGATTGTTAAATTCA	GTGCATGAAATCGAATTGAAATGCGTTGAATGCAAAAAGACTTTGCAGCGATCTGAGATTCACGATGGCCATATTTGCACAGTAGACTAACAGTATT
58_sp_232_2706_J76-79	58	HPV58	sp	splice transcript (HPV)	232_2706	SD1-SA5	J76-79	true	early	(E6) E2 E5	AMPL0000000224	GTCAGGCGTTGGAGACATCT	TGATATTTCCTCCATCGTTTTCCTTGTC	GTGCATGAAATCGAATTGAAATGCGTTGAATGCAAAAAGACTTTGCAGCGATCTGAGGACGTGGTGCAAATTAGGCTTAATAGAGGAAGAG
58_sp_232_3355_J76-79	58	HPV58	sp	splice transcript (HPV)	232_3355	SD1-SA6	J76-79	true	early	(E6) E4 E5	AMPL0000000463	GTCAGGCGTTGGAGACATCT	CCCTGTGTACTTTCGTTGTTGGT	GTGCATGAAATCGAATTGAAATGCGTTGAATGCAAAAAGACTTTGCAGCGATCTGAGTGATCAAATATCCACTACTGAAACTGCTGACCCAAAGACCACCGAGGCC
58_sp_232_415_J76-79	58	HPV58	sp	splice transcript (HPV)	232_415	SD1-SA1	J76-79	true	early	E6 E7	AMPL0000000188	GTCAGGCGTTGGAGACATCT	CGACCCGAAATATTATGAAACCTTTTGT	GTGCATGAAATCGAATTGAAATGCGTTGAATGCAAAAAGACTTTGCAGCGATCTGAGATGTATTATTTGTCAAAGACCATTGTGTCCACAAGAAAAAAAAAGGCATGTGGATTTAA
58_sp_232_532_J76-79	58	HPV58	sp	splice transcript (HPV)	232_532	SD1-SA2	J76-79	true	early	E6 E7	AMPL0000000295	GTCAGGCGTTGGAGACATCT	GCGTTGGGTTGTTTCCTCTCA	GTGCATGAAATCGAATTGAAATGCGTTGAATGCAAAAAGACTTTGCAGCGATCTGAGACCCCGACGTAGACAAACACAAGTGTAACCTGTAACAACGCCA
58_sp_3608_5643_J86-89	58	HPV58	sp	splice transcript (HPV)	3608_5643	SD5-SA9	J86-89	true	late	L1	AMPL0000000595	GAGGAGGACTACACAGTACAACTAACT	GCTTACAACCTTAGACACAGGCA	GTACATACAAAGGGCGGAACGTGTGTAGTTCTAAAGTTTCACCTATCGTGCATTTAAAAGATGTCCGTGTGGCGGCCTAGTGAGGCCACTGTGTACCTGCCTCCTG
58_sp_898_2579_J77-80	58	HPV58	sp	splice transcript (HPV)	898_2579	SD2-SA4	J77-80	true	early	(E7) E2 E5	AMPL0000000551	TGCTTATGGGCACATGTACCATT	TGCATCAAATGGAAATGGATTGTTAAATTCA	GTGTGCCCTAGCTGTGCACAGCAATAAACACCATCTGCAATGGATGACCCTGAAGATTCACGATGGCCATATTTGCACAGTAGACTAACAGTATT
58_sp_898_2706_J77-80	58	HPV58	sp	splice transcript (HPV)	898_2706	SD2-SA5	J77-80	true	early	(E7) E2 E5	AMPL0000000350	TGCTTATGGGCACATGTACCATT	TGATATTTCCTCCATCGTTTTCCTTGTC	GTGTGCCCTAGCTGTGCACAGCAATAAACACCATCTGCAATGGATGACCCTGAAGGACGTGGTGCAAATTAGGCTTAATAGAGGAAGAG
58_sp_898_3355_J77-80	58	HPV58	sp	splice transcript (HPV)	898_3355	SD2-SA6	J77-80	true	early	(E7) E4 E5	AMPL0000000582	TGCTTATGGGCACATGTACCATT	CCCTGTGTACTTTCGTTGTTGGT	GTGTGCCCTAGCTGTGCACAGCAATAAACACCATCTGCAATGGATGACCCTGAAGTGATCAAATATCCACTACTGAAACTGCTGACCCAAAGACCACCGAGGCC
58_sp_898_5643_J77-80	58	HPV58	sp	splice transcript (HPV)	898_5643	SD2-SA9	J77-80	true	late	L1	AMPL0000000018	TGCTTATGGGCACATGTACCATT	GCTTACAACCTTAGACACAGGCA	GTGTGCCCTAGCTGTGCACAGCAATAAACACCATCTGCAATGGATGACCCTGAAGATGTCCGTGTGGCGGCCTAGTGAGGCCACTGTGTACCTGCCTCCTG
58_unsp_1320_1321_J68-71	58	HPV58	unsp	unsplice transcript (HPV)	1320_1321	SD3	J68-71	true	N.A.	N.A.	AMPL0000000055	AAAATTATTGAGCTAGAAGACAGCGGAT	CCCCACTAGACTCCGAGTCATTTAA	ATGGCAATACTGAAGTGGAAACTGAGCAGATGGCACACCAGGTAGAAAGCCAAAATGGCGACGCAGAC
58_unsp_232_233_J76-79	58	HPV58	unsp	unsplice transcript (HPV)	232_233	SD1	J76-79	true	N.A.	N.A.	AMPL0000000541	GTCAGGCGTTGGAGACATCT	TCGTAAGCACACTTTACATACTGCAAA	GTGCATGAAATCGAATTGAAATGCGTTGAATGCAAAAAGACTTTGCAGCGATCTGAGGTATATGACTTTGTATTTGCAGATTTAAGAATAGTGTATAGAGATGGAAATCCA
58_unsp_2578_2579_J100-103	58	HPV58	unsp	unsplice transcript (HPV)	2578_2579	SA4	J100-103	true	N.A.	N.A.	AMPL0000000116	ATTAGATGGTAACGACATTTCAATAGATGT	TGCATCAAATGGAAATGGATTGTTAAATTCA	AAAACATAGGGCATTAGTACAATTAAAATGTCCACCATTAATAATTACCTCAAATACAAATGCAGGCAAAGATTCACGATGGCCATATTTGCACAGTAGACTAACAGTATT
58_unsp_3354_3355_J59-62	58	HPV58	unsp	unsplice transcript (HPV)	3354_3355	SA6	J59-62	true	N.A.	N.A.	AMPL0000000275	ACAATTATGGGAGGTACATGTGGGTA	CCCTGTGTACTTTCGTTGTTGGT	GTCGGGTAATTGTATGTCCTACATCTATACCTAGTGATCAAATATCCACTACTGAAACTGCTGACCCAAAGACCACCGAGGCC
58_unsp_3608_3609_J86-89	58	HPV58	unsp	unsplice transcript (HPV)	3608_3609	SD5	J86-89	true	N.A.	N.A.	AMPL0000000517	GAGGAGGACTACACAGTACAACTAACT	CCAATGCCATGTGGATGACATATTACA	GTACATACAAAGGGCGGAACGTGTGTAGTTCTAAAGTTTCACCTATCGTGCATTTAAAAGGTGACCCAAATAGTTTAAAATGTTTAAGATATAGATTAAAACCATTTAAAGACTTATAC
58_unsp_414_415_J60-63	58	HPV58	unsp	unsplice transcript (HPV)	414_415	SA1	J60-63	true	N.A.	N.A.	AMPL0000000271	CGCTATATGGAGACACATTAGAACAAACA	CGACCCGAAATATTATGAAACCTTTTGT	CTAAAAAAGTGTTTAAATGAAATATTAATTAGATGTATTATTTGTCAAAGACCATTGTGTCCACAAGAAAAAAAAAGGCATGTGGATTTAA
58_unsp_5642_5643_J71-74	58	HPV58	unsp	unsplice transcript (HPV)	5642_5643	SA9	J71-74	true	N.A.	N.A.	AMPL0000000523	CTGATTTTATGTTGCACCCTAGCTATTT	GCTTACAACCTTAGACACAGGCA	TATTTTGCGTCGCAGACGTAAACGTTTTCCATATTTTTTTGCAGATGTCCGTGTGGCGGCCTAGTGAGGCCACTGTGTACCTGCCTCCTG
58_unsp_898_899_J77-80	58	HPV58	unsp	unsplice transcript (HPV)	898_899	SD2	J77-80	true	N.A.	N.A.	AMPL0000000072	TGCTTATGGGCACATGTACCATT	CTGTTCTTCGTTCTATTACCGCTTCTA	GTGTGCCCTAGCTGTGCACAGCAATAAACACCATCTGCAATGGATGACCCTGAAGGTACAAACGGGGTAGGGGCGGGCTGTACTGGCTGGTTTGAGG
59_fus_2862_MYC_001_exon1_J97-100	59	HPV59	fus	fusion transcript (HPV-human)	2862_MYC_001_exon1	bkpt1-MYC_001_exon1	J97-100	true	N.A.	N.A.	AMPL0000000033	GCGTTTAAGTGTGTTACAGGATCAAAT	CTGAGAAGCCCTGCCCTTC	ATTAGAACATTATGAAAACGATAGTAAAGACATTAATGAACACATAAACTATTGGAAACTGGTGCGTATGGCTGCTCGCGGCCGCCACCGCCGGGCCCCGGCCGTCCCTGGCTCCCCTCCTGCCTCGA
59_fus_2862_MYC_001_exon2_J97-100	59	HPV59	fus	fusion transcript (HPV-human)	2862_MYC_001_exon2	bkpt1-MYC_001_exon2	J97-100	true	N.A.	N.A.	AMPL0000000296	GCGTTTAAGTGTGTTACAGGATCAAAT	AAATACGGCTGCACCGAGT	ATTAGAACATTATGAAAACGATAGTAAAGACATTAATGAACACATAAACTATTGGAAACTGGTGCGTATGGCAGCCTCCCGCGACGATGCCCCTCAACGTTAGCTTCACCAACAGGAACTATGACCTCGACTACG
59_fus_2862_MYC_001_exon3_J97-100	59	HPV59	fus	fusion transcript (HPV-human)	2862_MYC_001_exon3	bkpt1-MYC_001_exon3	J97-100	true	N.A.	N.A.	AMPL0000000175	GCGTTTAAGTGTGTTACAGGATCAAAT	GGTGATCCAGACTCTGACCTTTTG	ATTAGAACATTATGAAAACGATAGTAAAGACATTAATGAACACATAAACTATTGGAAACTGGTGCGTATGGAGGAGGAACAAGAAGATGAGGAAGAAATCGATGTTGTTTCTGTGGAAAAGAGGCAGGCTCCTGG
59_fus_2862_PVT1_002_exon3_J97-100	59	HPV59	fus	fusion transcript (HPV-human)	2862_PVT1_002_exon3	bkpt1-PVT1_002_exon3	J97-100	true	N.A.	N.A.	AMPL0000000395	GCGTTTAAGTGTGTTACAGGATCAAAT	ATCATGATGGCTGTATGTGCCA	ATTAGAACATTATGAAAACGATAGTAAAGACATTAATGAACACATAAACTATTGGAAACTGGTGCGTATGGCTGACCATACTCCCTGGAGCCTTCTCCCGAGGTGCGCGGGTGACCT
59_fus_2862_PVT1_004_exon1_J97-100	59	HPV59	fus	fusion transcript (HPV-human)	2862_PVT1_004_exon1	bkpt1-PVT1_004_exon1	J97-100	true	N.A.	N.A.	AMPL0000000100	GCGTTTAAGTGTGTTACAGGATCAAAT	CATGGTTCCACCAGCGTTATT	ATTAGAACATTATGAAAACGATAGTAAAGACATTAATGAACACATAAACTATTGGAAACTGGTGCGTATGGTCTGAGCCTGATGGATTTACAGTGATCTTCAGTGGTCTGGGG
59_fus_2862_PVT1_005_exon1_J97-100	59	HPV59	fus	fusion transcript (HPV-human)	2862_PVT1_005_exon1	bkpt1-PVT1_005_exon1	J97-100	true	N.A.	N.A.	AMPL0000000483	GCGTTTAAGTGTGTTACAGGATCAAAT	TCTTTGCTCGCAGCTCGT	ATTAGAACATTATGAAAACGATAGTAAAGACATTAATGAACACATAAACTATTGGAAACTGGTGCGTATGGCTCCGGGCAGAGCGCGTGTGGCGGCCGAGCACATGGGCCCGCGGGCCGGGCGGGCTCGGGGCGGCCGGGACGAGGAGGGGCGACG
59_fus_3615_MYC_001_exon1_J62-65	59	HPV59	fus	fusion transcript (HPV-human)	3615_MYC_001_exon1	bkpt2-MYC_001_exon1	J62-65	true	N.A.	N.A.	AMPL0000000117	TCCGTTTGCATCCAGGCAA	CTGAGAAGCCCTGCCCTTC	CAACCCGCGACGGCACATCCCTTGCAGTAACACTACGCCTATAACTGCTCGCGGCCGCCACCGCCGGGCCCCGGCCGTCCCTGGCTCCCCTCCTGCCTCGA
59_fus_3615_MYC_001_exon2_J62-65	59	HPV59	fus	fusion transcript (HPV-human)	3615_MYC_001_exon2	bkpt2-MYC_001_exon2	J62-65	true	N.A.	N.A.	AMPL0000000159	TCCGTTTGCATCCAGGCAA	AAATACGGCTGCACCGAGT	CAACCCGCGACGGCACATCCCTTGCAGTAACACTACGCCTATAACAGCCTCCCGCGACGATGCCCCTCAACGTTAGCTTCACCAACAGGAACTATGACCTCGACTACG
59_fus_3615_MYC_001_exon3_J62-65	59	HPV59	fus	fusion transcript (HPV-human)	3615_MYC_001_exon3	bkpt2-MYC_001_exon3	J62-65	true	N.A.	N.A.	AMPL0000000263	TCCGTTTGCATCCAGGCAA	GGTGATCCAGACTCTGACCTTTTG	CAACCCGCGACGGCACATCCCTTGCAGTAACACTACGCCTATAAAGGAGGAACAAGAAGATGAGGAAGAAATCGATGTTGTTTCTGTGGAAAAGAGGCAGGCTCCTGG
59_fus_3615_PVT1_002_exon3_J62-65	59	HPV59	fus	fusion transcript (HPV-human)	3615_PVT1_002_exon3	bkpt2-PVT1_002_exon3	J62-65	true	N.A.	N.A.	AMPL0000000460	TCCGTTTGCATCCAGGCAA	ATCATGATGGCTGTATGTGCCA	CAACCCGCGACGGCACATCCCTTGCAGTAACACTACGCCTATAACTGACCATACTCCCTGGAGCCTTCTCCCGAGGTGCGCGGGTGACCT
59_fus_3615_PVT1_004_exon1_J62-65	59	HPV59	fus	fusion transcript (HPV-human)	3615_PVT1_004_exon1	bkpt2-PVT1_004_exon1	J62-65	true	N.A.	N.A.	AMPL0000000468	TCCGTTTGCATCCAGGCAA	CATGGTTCCACCAGCGTTATT	CAACCCGCGACGGCACATCCCTTGCAGTAACACTACGCCTATAATCTGAGCCTGATGGATTTACAGTGATCTTCAGTGGTCTGGGG
59_fus_3615_PVT1_005_exon1_J62-65	59	HPV59	fus	fusion transcript (HPV-human)	3615_PVT1_005_exon1	bkpt2-PVT1_005_exon1	J62-65	true	N.A.	N.A.	AMPL0000000286	TCCGTTTGCATCCAGGCAA	TCTTTGCTCGCAGCTCGT	CAACCCGCGACGGCACATCCCTTGCAGTAACACTACGCCTATAACTCCGGGCAGAGCGCGTGTGGCGGCCGAGCACATGGGCCCGCGGGCCGGGCGGGCTCGGGGCGGCCGGGACGAGGAGGGGCGACG
59_fus_887_MYC_001_exon1_J61-64	59	HPV59	fus	fusion transcript (HPV-human)	887_MYC_001_exon1	SD2-MYC_001_exon1	J61-64	true	N.A.	N.A.	AMPL0000000596	ACTATCCTTTGTGTGTCCTTTGTGT	CTGAGAAGCCCTGCCCTTC	GCAGCAAACCAGTAACCTGCAATGGCCGATTCGGAAGCTGCTCGCGGCCGCCACCGCCGGGCCCCGGCCGTCCCTGGCTCCCCTCCTGCCTCGA
59_fus_887_MYC_001_exon2_J61-64	59	HPV59	fus	fusion transcript (HPV-human)	887_MYC_001_exon2	SD2-MYC_001_exon2	J61-64	true	N.A.	N.A.	AMPL0000000337	ACTATCCTTTGTGTGTCCTTTGTGT	AAATACGGCTGCACCGAGT	GCAGCAAACCAGTAACCTGCAATGGCCGATTCGGAAGCAGCCTCCCGCGACGATGCCCCTCAACGTTAGCTTCACCAACAGGAACTATGACCTCGACTACG
59_fus_887_MYC_001_exon3_J61-64	59	HPV59	fus	fusion transcript (HPV-human)	887_MYC_001_exon3	SD2-MYC_001_exon3	J61-64	true	N.A.	N.A.	AMPL0000000266	ACTATCCTTTGTGTGTCCTTTGTGT	GGTGATCCAGACTCTGACCTTTTG	GCAGCAAACCAGTAACCTGCAATGGCCGATTCGGAAGAGGAGGAACAAGAAGATGAGGAAGAAATCGATGTTGTTTCTGTGGAAAAGAGGCAGGCTCCTGG
59_fus_887_PVT1_002_exon3_J61-64	59	HPV59	fus	fusion transcript (HPV-human)	887_PVT1_002_exon3	SD2-PVT1_002_exon3	J61-64	true	N.A.	N.A.	AMPL0000000108	ACTATCCTTTGTGTGTCCTTTGTGT	ATCATGATGGCTGTATGTGCCA	GCAGCAAACCAGTAACCTGCAATGGCCGATTCGGAAGCTGACCATACTCCCTGGAGCCTTCTCCCGAGGTGCGCGGGTGACCT
59_fus_887_PVT1_004_exon1_J61-64	59	HPV59	fus	fusion transcript (HPV-human)	887_PVT1_004_exon1	SD2-PVT1_004_exon1	J61-64	true	N.A.	N.A.	AMPL0000000093	ACTATCCTTTGTGTGTCCTTTGTGT	CATGGTTCCACCAGCGTTATT	GCAGCAAACCAGTAACCTGCAATGGCCGATTCGGAAGTCTGAGCCTGATGGATTTACAGTGATCTTCAGTGGTCTGGGG
59_fus_887_PVT1_005_exon1_J61-64	59	HPV59	fus	fusion transcript (HPV-human)	887_PVT1_005_exon1	SD2-PVT1_005_exon1	J61-64	true	N.A.	N.A.	AMPL0000000622	ACTATCCTTTGTGTGTCCTTTGTGT	TCTTTGCTCGCAGCTCGT	GCAGCAAACCAGTAACCTGCAATGGCCGATTCGGAAGCTCCGGGCAGAGCGCGTGTGGCGGCCGAGCACATGGGCCCGCGGGCCGGGCGGGCTCGGGGCGGCCGGGACGAGGAGGGGCGACG
59_gen_1762_1920_NoJ	59	HPV59	gen	genomic control (HPV)	1762_1920	ctrl1	NoJ	false	N.A.	N.A.	AMPL0000000709	GTGCATGTTAATTGAACCACCCAAA	TCAAACACGCTATCATCAACTCCAT	TTGCGTAGTGGTGTTGCAGCACTATATTGGTACAGAACAGGAATGTCCAATATTAGTGAAGTTATAGGGGAAACGCCCGAATGGATACAAAGACTAACAATTATACAAC
59_gen_3957_4109_NoJ	59	HPV59	gen	genomic control (HPV)	3957_4109	ctrl2	NoJ	false	N.A.	N.A.	AMPL0000000655	GTTGCAATGTCCCGCTTCTG	CATGGGCATATAGTAGTAACAGTGGAA	CAATCTGTCTATATGTGTGCATATACATGGTTACTAGTATTTGTGTATATTGTGGTTATCACCTCCTCATATGAGTGTTTTTTACTATATATATTGTTTTTTATAA
59_gen_6084_6215_NoJ	59	HPV59	gen	genomic control (HPV)	6084_6215	ctrl3	NoJ	false	N.A.	N.A.	AMPL0000000680	GCTGTGTACCTGCCATTGGA	CTGTGTCTACCATATCACCATCTTCA	GAACACTGGACAAAGGGCACTGCTTGTAAGCCTACTACTGTGGTTCAGGGCGATTGTCCTCCACTAGAATTAATAAATACACCAAT
59_gen_7284_7410_NoJ	59	HPV59	gen	genomic control (HPV)	7284_7410	ctrl4	NoJ	false	N.A.	N.A.	AMPL0000000677	GGTTGCACCCAATGAGTAAGGTA	GCAAAACTGGACATTCAGGACAAAA	CTGTCCCTTTATTGTTTCTTTGTCCTTATTACACATTATTACACATTGCCCTACTTACATAGGTGTGTTTGTTCCTTCA
59_sp_1306_2571_J67-70	59	HPV59	sp	splice transcript (HPV)	1306_2571	SD3-SA4	J67-70	true	early	(E1) E4 E5	AMPL0000000409	AAAGAAGGTTAATAACAGTGCCAGACA	TCTATTTTTGTCAAATGGCAATTTGTTTGGA	GCGGCTATGGCTATTCTGAAGTGGAAATGCTCGAGACTCAGATAACAGGTGGCCATATTTAAATAGCAGATTAATGGTATTTAAATT
59_sp_1306_2698_J67-70	59	HPV59	sp	splice transcript (HPV)	1306_2698	SD3-SA5	J67-70	true	early	(E1) E4 E5	AMPL0000000120	AAAGAAGGTTAATAACAGTGCCAGACA	GGTGTCCATCACTGTCTGCAT	GCGGCTATGGCTATTCTGAAGTGGAAATGCTCGAGACTCAGGACGTGGTGCAGATTAGATTTGAACGAGGAAGAGGAAG
59_sp_1306_3359_J67-70	59	HPV59	sp	splice transcript (HPV)	1306_3359	SD3-SA7	J67-70	true	early	(E1) E4 E5	AMPL0000000053	AAAGAAGGTTAATAACAGTGCCAGACA	CCCAAGTACGTGGCTTCGG	GCGGCTATGGCTATTCTGAAGTGGAAATGCTCGAGACTCAGTGACGAGCAAGTATCCACTGCTGGATCTTCTGAGCAACTATCATACCCCTCCGCAACGCCCC
59_sp_183_2571_J43-46	59	HPV59	sp	splice transcript (HPV)	183_2571	SD1-SA4	J43-46	true	early	(E6) E2 E5	AMPL0000000232	GCATCAATTGTGTGTTTTGCAAAGG	TCTATTTTTGTCAAATGGCAATTTGTTTGGA	GGAACTGCAAGAAAGAGAGATAACAGGTGGCCATATTTAAATAGCAGATTAATGGTATTTAAATT
59_sp_183_2698_J43-46	59	HPV59	sp	splice transcript (HPV)	183_2698	SD1-SA5	J43-46	true	early	(E6) E2 E5	AMPL0000000578	GCATCAATTGTGTGTTTTGCAAAGG	GGTGTCCATCACTGTCTGCAT	GGAACTGCAAGAAAGAGAGGACGTGGTGCAGATTAGATTTGAACGAGGAAGAGGAAG
59_sp_183_3359_J43-46	59	HPV59	sp	splice transcript (HPV)	183_3359	SD1-SA7	J43-46	true	early	(E6) E4 E5	AMPL0000000536	GCATCAATTGTGTGTTTTGCAAAGG	CCCAAGTACGTGGCTTCGG	GGAACTGCAAGAAAGAGAGTGACGAGCAAGTATCCACTGCTGGATCTTCTGAGCAACTATCATACCCCTCCGCAACGCCCC
59_sp_183_749_J43-46	59	HPV59	sp	splice transcript (HPV)	183_749	SD1-SA3	J43-46	true	early	E6 E7	AMPL0000000624	GCATCAATTGTGTGTTTTGCAAAGG	TGTAAGGCTCGCAATCCGT	GGAACTGCAAGAAAGAGAGTGTAATAATCAACTTCAGCTAGTAGTAGAAACCTCGCAAG
59_sp_3627_5606_J74-77	59	HPV59	sp	splice transcript (HPV)	3627_5606	SD5-SA9	J74-77	true	late	L1	AMPL0000000156	TCCGTTTGCATCCAGGCAA	TGACATACTCATCAGTGCTGACAAC	CAACCCGCGACGGCACATCCCTTGCAGTAACACTACGCCTATAATACACTTAAAAGATGGCTCTATGGCGTTCTAGTGACAACAAGGTGTATCTACCTCCACCTTCGGTAGCTAAG
59_sp_3627_5769_J74-77	59	HPV59	sp	splice transcript (HPV)	3627_5769	SD5-SA10	J74-77	true	late	L1	AMPL0000000400	TCCGTTTGCATCCAGGCAA	GCCAAATTTATTGGGATCAGGTAACTT	CAACCCGCGACGGCACATCCCTTGCAGTAACACTACGCCTATAATACACTTAAAAGGTGGTAATGGTAGACAGGATGTTCCTAAGGTGTCTGCATATCAATACAGAGTATTTAGGGTT
59_sp_887_2571_J61-64	59	HPV59	sp	splice transcript (HPV)	887_2571	SD2-SA4	J61-64	true	early	(E7) E2 E5	AMPL0000000411	ACTATCCTTTGTGTGTCCTTTGTGT	TCTATTTTTGTCAAATGGCAATTTGTTTGGA	GCAGCAAACCAGTAACCTGCAATGGCCGATTCGGAAGATAACAGGTGGCCATATTTAAATAGCAGATTAATGGTATTTAAATT
59_sp_887_2698_J61-64	59	HPV59	sp	splice transcript (HPV)	887_2698	SD2-SA5	J61-64	true	early	(E7) E2 E5	AMPL0000000568	ACTATCCTTTGTGTGTCCTTTGTGT	GGTGTCCATCACTGTCTGCAT	GCAGCAAACCAGTAACCTGCAATGGCCGATTCGGAAGGACGTGGTGCAGATTAGATTTGAACGAGGAAGAGGAAG
59_sp_887_3359_J61-64	59	HPV59	sp	splice transcript (HPV)	887_3359	SD2-SA7	J61-64	true	early	(E7) E4 E5	AMPL0000000226	ACTATCCTTTGTGTGTCCTTTGTGT	CCCAAGTACGTGGCTTCGG	GCAGCAAACCAGTAACCTGCAATGGCCGATTCGGAAGTGACGAGCAAGTATCCACTGCTGGATCTTCTGAGCAACTATCATACCCCTCCGCAACGCCCC
59_sp_887_5606_J61-64	59	HPV59	sp	splice transcript (HPV)	887_5606	SD2-SA9	J61-64	true	late	L1	AMPL0000000327	ACTATCCTTTGTGTGTCCTTTGTGT	TGACATACTCATCAGTGCTGACAAC	GCAGCAAACCAGTAACCTGCAATGGCCGATTCGGAAGATGGCTCTATGGCGTTCTAGTGACAACAAGGTGTATCTACCTCCACCTTCGGTAGCTAAG
59_sp_887_5769_J61-64	59	HPV59	sp	splice transcript (HPV)	887_5769	SD2-SA10	J61-64	true	late	L1	AMPL0000000349	ACTATCCTTTGTGTGTCCTTTGTGT	GCCAAATTTATTGGGATCAGGTAACTT	GCAGCAAACCAGTAACCTGCAATGGCCGATTCGGAAGGTGGTAATGGTAGACAGGATGTTCCTAAGGTGTCTGCATATCAATACAGAGTATTTAGGGTT
59_unsp_1306_1307_J67-70	59	HPV59	unsp	unsplice transcript (HPV)	1306_1307	SD3	J67-70	true	N.A.	N.A.	AMPL0000000437	AAAGAAGGTTAATAACAGTGCCAGACA	GTCTATTTGACTGTCGCTACAAACAC	GCGGCTATGGCTATTCTGAAGTGGAAATGCTCGAGACTCAGGTAACCGTGGAGAATACTGGAAATGGGGATAGCAATGGCA
59_unsp_183_184_J43-46	59	HPV59	unsp	unsplice transcript (HPV)	183_184	SD1	J43-46	true	N.A.	N.A.	AMPL0000000644	GCATCAATTGTGTGTTTTGCAAAGG	GCATTTCAGACACGCTGCATAC	GGAACTGCAAGAAAGAGAGGTATTTGAATTTGCTTTTAATGACTTATTTATAGTGTATAGAGACTGTACACC
59_unsp_2570_2571_J76-79	59	HPV59	unsp	unsplice transcript (HPV)	2570_2571	SA4	J76-79	true	N.A.	N.A.	AMPL0000000059	AGATAGAAAGCATAGGCACCTAGTACAA	TCTATTTTTGTCAAATGGCAATTTGTTTGGA	ATTAAATGTCCACCAATGCTTATTACATCAAATACAAATCCAGTTACAGATAACAGGTGGCCATATTTAAATAGCAGATTAATGGTATTTAAATT
59_unsp_3627_3628_J74-77	59	HPV59	unsp	unsplice transcript (HPV)	3627_3628	SD5	J74-77	true	N.A.	N.A.	AMPL0000000022	TCCGTTTGCATCCAGGCAA	CCAATGCCAGGTAGAGGAAATATTTTCA	CAACCCGCGACGGCACATCCCTTGCAGTAACACTACGCCTATAATACACTTAAAAGGTGACAAAAATGGCCTTAAGTGTTTAAGGTATAGATTAAGAAAAGTACACTGGTTATT
59_unsp_5605_5606_J36-39	59	HPV59	unsp	unsplice transcript (HPV)	5605_5606	SA9	J36-39	true	N.A.	N.A.	AMPL0000000440	CCTCGTAAACGTAAACGTGTTCC	TGACATACTCATCAGTGCTGACAAC	CTATTTTTTTACAGATGGCTCTATGGCGTTCTAGTGACAACAAGGTGTATCTACCTCCACCTTCGGTAGCTAAG
59_unsp_5768_5769_J85-88	59	HPV59	unsp	unsplice transcript (HPV)	5768_5769	SA10	J85-88	true	N.A.	N.A.	AMPL0000000194	GTATGTCACCCGTACCAGTATTTTCTAC	GCCAAATTTATTGGGATCAGGTAACTT	CACGCAGGCAGTTCCAGACTTCTTACAGTTGGACATCCATATTTTAAAGTACCTAAAGGTGGTAATGGTAGACAGGATGTTCCTAAGGTGTCTGCATATCAATACAGAGTATTTAGGGTT
59_unsp_748_749_J79-82	59	HPV59	unsp	unsplice transcript (HPV)	748_749	SA3	J79-82	true	N.A.	N.A.	AMPL0000000075	CAGATGGAGTTAATCATCCTTTGCTACT	TGTAAGGCTCGCAATCCGT	AGCTAGACGAGCTGAACCACAGCGTCACAACATTGTGTGTGTGTGTTGTAAGTGTAATAATCAACTTCAGCTAGTAGTAGAAACCTCGCAAG
59_unsp_887_888_J61-64	59	HPV59	unsp	unsplice transcript (HPV)	887_888	SD2	J61-64	true	N.A.	N.A.	AMPL0000000393	ACTATCCTTTGTGTGTCCTTTGTGT	CGTCATCTGAAATTTTGTCACCTGTTTT	GCAGCAAACCAGTAACCTGCAATGGCCGATTCGGAAGGTACAGATGGGGAAGGGACGGGGTGCAATGGATGGTTTTTTGTGCAGGCAATAGTAGATAAA
66_fus_2843_MYC_001_exon1_J86-89	66	HPV66	fus	fusion transcript (HPV-human)	2843_MYC_001_exon1	bkpt1-MYC_001_exon1	J86-89	true	N.A.	N.A.	AMPL0000000063	CGTGCCAGAACAAAATACTAGACTGT	CTGAGAAGCCCTGCCCTTC	TATGAAAAAGATAGTAAATGCATTATAGATCACATAGACTATTGGAAAGCTGTACGACATGCTGCTCGCGGCCGCCACCGCCGGGCCCCGGCCGTCCCTGGCTCCCCTCCTGCCTCGA
66_fus_2843_MYC_001_exon2_J86-89	66	HPV66	fus	fusion transcript (HPV-human)	2843_MYC_001_exon2	bkpt1-MYC_001_exon2	J86-89	true	N.A.	N.A.	AMPL0000000244	CGTGCCAGAACAAAATACTAGACTGT	AAATACGGCTGCACCGAGT	TATGAAAAAGATAGTAAATGCATTATAGATCACATAGACTATTGGAAAGCTGTACGACATGCAGCCTCCCGCGACGATGCCCCTCAACGTTAGCTTCACCAACAGGAACTATGACCTCGACTACG
66_fus_2843_MYC_001_exon3_J86-89	66	HPV66	fus	fusion transcript (HPV-human)	2843_MYC_001_exon3	bkpt1-MYC_001_exon3	J86-89	true	N.A.	N.A.	AMPL0000000113	CGTGCCAGAACAAAATACTAGACTGT	GGTGATCCAGACTCTGACCTTTTG	TATGAAAAAGATAGTAAATGCATTATAGATCACATAGACTATTGGAAAGCTGTACGACATGAGGAGGAACAAGAAGATGAGGAAGAAATCGATGTTGTTTCTGTGGAAAAGAGGCAGGCTCCTGG
66_fus_2843_PVT1_002_exon3_J86-89	66	HPV66	fus	fusion transcript (HPV-human)	2843_PVT1_002_exon3	bkpt1-PVT1_002_exon3	J86-89	true	N.A.	N.A.	AMPL0000000041	CGTGCCAGAACAAAATACTAGACTGT	ATCATGATGGCTGTATGTGCCA	TATGAAAAAGATAGTAAATGCATTATAGATCACATAGACTATTGGAAAGCTGTACGACATGCTGACCATACTCCCTGGAGCCTTCTCCCGAGGTGCGCGGGTGACCT
66_fus_2843_PVT1_004_exon1_J86-89	66	HPV66	fus	fusion transcript (HPV-human)	2843_PVT1_004_exon1	bkpt1-PVT1_004_exon1	J86-89	true	N.A.	N.A.	AMPL0000000365	CGTGCCAGAACAAAATACTAGACTGT	CATGGTTCCACCAGCGTTATT	TATGAAAAAGATAGTAAATGCATTATAGATCACATAGACTATTGGAAAGCTGTACGACATGTCTGAGCCTGATGGATTTACAGTGATCTTCAGTGGTCTGGGG
66_fus_2843_PVT1_005_exon1_J86-89	66	HPV66	fus	fusion transcript (HPV-human)	2843_PVT1_005_exon1	bkpt1-PVT1_005_exon1	J86-89	true	N.A.	N.A.	AMPL0000000499	CGTGCCAGAACAAAATACTAGACTGT	TCTTTGCTCGCAGCTCGT	TATGAAAAAGATAGTAAATGCATTATAGATCACATAGACTATTGGAAAGCTGTACGACATGCTCCGGGCAGAGCGCGTGTGGCGGCCGAGCACATGGGCCCGCGGGCCGGGCGGGCTCGGGGCGGCCGGGACGAGGAGGGGCGACG
66_fus_3605_MYC_001_exon1_J44-47	66	HPV66	fus	fusion transcript (HPV-human)	3605_MYC_001_exon1	bkpt2-MYC_001_exon1	J44-47	true	N.A.	N.A.	AMPL0000000524	GTATCAACACACAAAGCCACTGT	CTGAGAAGCCCTGCCCTTC	GGTGATAAAACTACGCCTGTAACTGCTCGCGGCCGCCACCGCCGGGCCCCGGCCGTCCCTGGCTCCCCTCCTGCCTCGA
66_fus_3605_MYC_001_exon2_J44-47	66	HPV66	fus	fusion transcript (HPV-human)	3605_MYC_001_exon2	bkpt2-MYC_001_exon2	J44-47	true	N.A.	N.A.	AMPL0000000418	GTATCAACACACAAAGCCACTGT	AAATACGGCTGCACCGAGT	GGTGATAAAACTACGCCTGTAACAGCCTCCCGCGACGATGCCCCTCAACGTTAGCTTCACCAACAGGAACTATGACCTCGACTACG
66_fus_3605_MYC_001_exon3_J44-47	66	HPV66	fus	fusion transcript (HPV-human)	3605_MYC_001_exon3	bkpt2-MYC_001_exon3	J44-47	true	N.A.	N.A.	AMPL0000000218	GTATCAACACACAAAGCCACTGT	GGTGATCCAGACTCTGACCTTTTG	GGTGATAAAACTACGCCTGTAAAGGAGGAACAAGAAGATGAGGAAGAAATCGATGTTGTTTCTGTGGAAAAGAGGCAGGCTCCTGG
66_fus_3605_PVT1_002_exon3_J44-47	66	HPV66	fus	fusion transcript (HPV-human)	3605_PVT1_002_exon3	bkpt2-PVT1_002_exon3	J44-47	true	N.A.	N.A.	AMPL0000000504	GTATCAACACACAAAGCCACTGT	ATCATGATGGCTGTATGTGCCA	GGTGATAAAACTACGCCTGTAACTGACCATACTCCCTGGAGCCTTCTCCCGAGGTGCGCGGGTGACCT
66_fus_3605_PVT1_004_exon1_J44-47	66	HPV66	fus	fusion transcript (HPV-human)	3605_PVT1_004_exon1	bkpt2-PVT1_004_exon1	J44-47	true	N.A.	N.A.	AMPL0000000243	GTATCAACACACAAAGCCACTGT	CATGGTTCCACCAGCGTTATT	GGTGATAAAACTACGCCTGTAATCTGAGCCTGATGGATTTACAGTGATCTTCAGTGGTCTGGGG
66_fus_3605_PVT1_005_exon1_J44-47	66	HPV66	fus	fusion transcript (HPV-human)	3605_PVT1_005_exon1	bkpt2-PVT1_005_exon1	J44-47	true	N.A.	N.A.	AMPL0000000129	GTATCAACACACAAAGCCACTGT	TCTTTGCTCGCAGCTCGT	GGTGATAAAACTACGCCTGTAACTCCGGGCAGAGCGCGTGTGGCGGCCGAGCACATGGGCCCGCGGGCCGGGCGGGCTCGGGGCGGCCGGGACGAGGAGGGGCGACG
66_fus_910_MYC_001_exon1_J60-63	66	HPV66	fus	fusion transcript (HPV-human)	910_MYC_001_exon1	SD2-MYC_001_exon1	J60-63	true	N.A.	N.A.	AMPL0000000047	GTTAACAGTAACGTGCCCACTCT	CTGAGAAGCCCTGCCCTTC	GCGCATCATCTAAATAACTGCAATGGCATCACCTGAAGCTGCTCGCGGCCGCCACCGCCGGGCCCCGGCCGTCCCTGGCTCCCCTCCTGCCTCGA
66_fus_910_MYC_001_exon2_J60-63	66	HPV66	fus	fusion transcript (HPV-human)	910_MYC_001_exon2	SD2-MYC_001_exon2	J60-63	true	N.A.	N.A.	AMPL0000000519	GTTAACAGTAACGTGCCCACTCT	AAATACGGCTGCACCGAGT	GCGCATCATCTAAATAACTGCAATGGCATCACCTGAAGCAGCCTCCCGCGACGATGCCCCTCAACGTTAGCTTCACCAACAGGAACTATGACCTCGACTACG
66_fus_910_MYC_001_exon3_J60-63	66	HPV66	fus	fusion transcript (HPV-human)	910_MYC_001_exon3	SD2-MYC_001_exon3	J60-63	true	N.A.	N.A.	AMPL0000000062	GTTAACAGTAACGTGCCCACTCT	GGTGATCCAGACTCTGACCTTTTG	GCGCATCATCTAAATAACTGCAATGGCATCACCTGAAGAGGAGGAACAAGAAGATGAGGAAGAAATCGATGTTGTTTCTGTGGAAAAGAGGCAGGCTCCTGG
66_fus_910_PVT1_002_exon3_J60-63	66	HPV66	fus	fusion transcript (HPV-human)	910_PVT1_002_exon3	SD2-PVT1_002_exon3	J60-63	true	N.A.	N.A.	AMPL0000000366	GTTAACAGTAACGTGCCCACTCT	ATCATGATGGCTGTATGTGCCA	GCGCATCATCTAAATAACTGCAATGGCATCACCTGAAGCTGACCATACTCCCTGGAGCCTTCTCCCGAGGTGCGCGGGTGACCT
66_fus_910_PVT1_004_exon1_J60-63	66	HPV66	fus	fusion transcript (HPV-human)	910_PVT1_004_exon1	SD2-PVT1_004_exon1	J60-63	true	N.A.	N.A.	AMPL0000000555	GTTAACAGTAACGTGCCCACTCT	CATGGTTCCACCAGCGTTATT	GCGCATCATCTAAATAACTGCAATGGCATCACCTGAAGTCTGAGCCTGATGGATTTACAGTGATCTTCAGTGGTCTGGGG
66_fus_910_PVT1_005_exon1_J60-63	66	HPV66	fus	fusion transcript (HPV-human)	910_PVT1_005_exon1	SD2-PVT1_005_exon1	J60-63	true	N.A.	N.A.	AMPL0000000564	GTTAACAGTAACGTGCCCACTCT	TCTTTGCTCGCAGCTCGT	GCGCATCATCTAAATAACTGCAATGGCATCACCTGAAGCTCCGGGCAGAGCGCGTGTGGCGGCCGAGCACATGGGCCCGCGGGCCGGGCGGGCTCGGGGCGGCCGGGACGAGGAGGGGCGACG
66_gen_1986_2151_NoJ	66	HPV66	gen	genomic control (HPV)	1986_2151	ctrl1	NoJ	false	N.A.	N.A.	AMPL0000000650	AGACATAGATAGCAATGCACAAGCA	ATCACCCCCTTCATCTACTTTACTACA	TTTTTAAAAAGTAATATGCAAGCAAAATATGTAAAGGATTGTGGAATAATGTGTAGACATTACAAAAGGGCACAGCAACAGCAAATGAATATGTGCCAGTGGATAAAGCATATA
66_gen_4054_4226_NoJ	66	HPV66	gen	genomic control (HPV)	4054_4226	ctrl2	NoJ	false	N.A.	N.A.	AMPL0000000652	GTTTGTCTGTGTGTGTGCCATT	GCATGGCAATATATACACAGTGTAGGT	TTGTCCCGCTTTTGCTATCTGCATCTTTATTTACAAGTTGTCTTATACTAATTATTTTATTTTGGTTTGTTGTGGCTACATCATTTTTTGATACTTTTATACTGTTTTTACTATTTTTTTATAT
66_gen_5962_6130_NoJ	66	HPV66	gen	genomic control (HPV)	5962_6130	ctrl3	NoJ	false	N.A.	N.A.	AMPL0000000694	GTAGGCCGAGGTCAACCTTTA	GTGCACATCCCACAATACATAACTG	GGTGCTGGGTTAAGTGGTCATCCATTATTTAATAGGCTGGATGACACTGAGGTCTCTAATTTAGCAGGTAATAATGTTATAGAAGATAGCCGGGACAATATATCTGTTGATTGTAAACAAACC
66_gen_7371_7506_NoJ	66	HPV66	gen	genomic control (HPV)	7371_7506	ctrl4	NoJ	false	N.A.	N.A.	AMPL0000000649	GGTTAGGTGGTGTTCCTTACTGTTTA	CAAAAGGCTAGGCAACCGAATT	ATGTTATATTAAATAGGTTGTTTGTATGCACTATAGTAACACACCAAACTCCATTTTAGTGCTGTACGCCATTTTATGCATGCAACCG
66_sp_1290_2555_J50-53	66	HPV66	sp	splice transcript (HPV)	1290_2555	SD3-SA4	J50-53	true	early	(E1) E4 E5	AMPL0000000127	GAAGACAGCGGGTATGGCAATA	CATTACTTAATTCATACACAGGATTACCATT	CATTGGAAACATTGGAAACATCACAACAGATGCAAAATTAAGATATTTACACAGTAGAATTTCAGTGTTTAAGTTTGAAAATCCATTTCCATTAGATAAC
66_sp_1290_2682_J50-53	66	HPV66	sp	splice transcript (HPV)	1290_2682	SD3-SA5	J50-53	true	early	(E1) E4 E5	AMPL0000000073	GAAGACAGCGGGTATGGCAATA	TTTTCTTTGTCCTCGTCGTTATCCAA	CATTGGAAACATTGGAAACATCACAACAGGACATGGTCCAGATTAAAT
66_sp_1290_3331_J212-215	66	HPV66	sp	splice transcript (HPV)	1290_3331	SD3-SA6	J212-215	true	early	(E1) E4 E5	AMPL0000000696	GACAGGGAGACAGCTCAACAATTATT	CTCTCGGTACACAGTTTGCTGATTA	GCAAGTACAAACAGCACATGCAGATGCACAGACGTTGCAAAAACTAAAACGAAAGTATATAGGTAGTCCCTTAAGTGATATTAG
66_sp_1290_3362_J50-53	66	HPV66	sp	splice transcript (HPV)	1290_3362	SD3-SA8	J50-53	true	early	(E1) E4 E5	AMPL0000000505	GAAGACAGCGGGTATGGCAATA	GGTGGTGGTGGTCCTGTG	CATTGGAAACATTGGAAACATCACAACAGACTGTTAACGAATACAACAAC
66_sp_233_2555_J86-89	66	HPV66	sp	splice transcript (HPV)	233_2555	SD1-SA4	J86-89	true	early	(E6) E2 E5	AMPL0000000342	CACCATCTGAGCGAGGTATTACA	CATTACTTAATTCATACACAGGATTACCATT	AATACCTTTACTTGATCTTAGATTATCATGTGTATACTGCAAAAAGGAACTTACAAGTTTAGAGATGCAAAATTAAGATATTTACACAGTAGAATTTCAGTGTTTAAGTTTGAAAATCCATTTCCATTAGATAAC
66_sp_233_2682_J86-89	66	HPV66	sp	splice transcript (HPV)	233_2682	SD1-SA5	J86-89	true	early	(E6) E2 E5	AMPL0000000267	CACCATCTGAGCGAGGTATTACA	TTTTCTTTGTCCTCGTCGTTATCCAA	AATACCTTTACTTGATCTTAGATTATCATGTGTATACTGCAAAAAGGAACTTACAAGTTTAGAGGACATGGTCCAGATTAAAT
66_sp_233_3362_J86-89	66	HPV66	sp	splice transcript (HPV)	233_3362	SD1-SA8	J86-89	true	early	(E6) E4 E5	AMPL0000000383	CACCATCTGAGCGAGGTATTACA	GGTGGTGGTGGTCCTGTG	AATACCTTTACTTGATCTTAGATTATCATGTGTATACTGCAAAAAGGAACTTACAAGTTTAGAGACTGTTAACGAATACAACAAC
66_sp_233_416_J86-89	66	HPV66	sp	splice transcript (HPV)	233_416	SD1-SA1	J86-89	true	early	E6 E7	AMPL0000000333	CACCATCTGAGCGAGGTATTACA	GAAATCGTCTTTTATGTTCACAGTGCAA	AATACCTTTACTTGATCTTAGATTATCATGTGTATACTGCAAAAAGGAACTTACAAGTTTAGAGGTGCTACCGATGTCAATGTCCGTTAACACCGGAGGAAAAACAA
66_sp_233_533_J86-89	66	HPV66	sp	splice transcript (HPV)	233_533	SD1-SA2	J86-89	true	early	E6 E7	AMPL0000000282	CACCATCTGAGCGAGGTATTACA	AACCTCTTGCAACGTTGGTACT	AATACCTTTACTTGATCTTAGATTATCATGTGTATACTGCAAAAAGGAACTTACAAGTTTAGAGACATACGAGTAGACAAGCTACAGAATCTACAGTATAACCATGCATGGTAA
66_sp_233_773_J86-89	66	HPV66	sp	splice transcript (HPV)	233_773	SD1-SA3	J86-89	true	early	E6 E7	AMPL0000000042	CACCATCTGAGCGAGGTATTACA	TGTACCACACGTAGCTCCTCT	AATACCTTTACTTGATCTTAGATTATCATGTGTATACTGCAAAAAGGAACTTACAAGTTTAGAGTGTGAGTTGGTGGTGCAGTTGGACATTCAGAGTACCAA
66_sp_3617_5647_J56-59	66	HPV66	sp	splice transcript (HPV)	3617_5647	SD5-SA9	J56-59	true	late	L1	AMPL0000000353	GTATCAACACACAAAGCCACTGT	ACAACCTTTGAAACAGGTGTTGGA	GGTGATAAAACTACGCCTGTAATCCATTTAAAAGATGGCGATGTGGCGGCCTAGTGACAATAAGGTGTACCTACC
66_sp_910_2555_J60-63	66	HPV66	sp	splice transcript (HPV)	910_2555	SD2-SA4	J60-63	true	early	(E7) E2 E5	AMPL0000000416	GTTAACAGTAACGTGCCCACTCT	CATTACTTAATTCATACACAGGATTACCATT	GCGCATCATCTAAATAACTGCAATGGCATCACCTGAAGATGCAAAATTAAGATATTTACACAGTAGAATTTCAGTGTTTAAGTTTGAAAATCCATTTCCATTAGATAAC
66_sp_910_2682_J60-63	66	HPV66	sp	splice transcript (HPV)	910_2682	SD2-SA5	J60-63	true	early	(E7) E2 E5	AMPL0000000508	GTTAACAGTAACGTGCCCACTCT	TTTTCTTTGTCCTCGTCGTTATCCAA	GCGCATCATCTAAATAACTGCAATGGCATCACCTGAAGGACATGGTCCAGATTAAAT
66_sp_910_3362_J60-63	66	HPV66	sp	splice transcript (HPV)	910_3362	SD2-SA8	J60-63	true	early	(E7) E4 E5	AMPL0000000236	GTTAACAGTAACGTGCCCACTCT	GGTGGTGGTGGTCCTGTG	GCGCATCATCTAAATAACTGCAATGGCATCACCTGAAGACTGTTAACGAATACAACAAC
66_sp_910_5647_J60-63	66	HPV66	sp	splice transcript (HPV)	910_5647	SD2-SA9	J60-63	true	late	L1	AMPL0000000134	GTTAACAGTAACGTGCCCACTCT	ACAACCTTTGAAACAGGTGTTGGA	GCGCATCATCTAAATAACTGCAATGGCATCACCTGAAGATGGCGATGTGGCGGCCTAGTGACAATAAGGTGTACCTACC
66_unsp_1290_1291_J50-53	66	HPV66	unsp	unsplice transcript (HPV)	1290_1291	SD3	J50-53	true	N.A.	N.A.	AMPL0000000547	GAAGACAGCGGGTATGGCAATA	GATACCGAGTGCTCACTACAATTACTG	CATTGGAAACATTGGAAACATCACAACAGGTAGAATACGAAAAGGGAAATGGGTGCGGGAGCTCACAAAATGGAGGCTCGCAAAA
66_unsp_233_234_J86-89	66	HPV66	unsp	unsplice transcript (HPV)	233_234	SD1	J86-89	true	N.A.	N.A.	AMPL0000000052	CACCATCTGAGCGAGGTATTACA	ACAATAAACATACCCTACATACTGCATATGG	AATACCTTTACTTGATCTTAGATTATCATGTGTATACTGCAAAAAGGAACTTACAAGTTTAGAGCTATATAGGTTTGCATGTATTGAGTTAAAACTAGTATATAGAAACAATTGG
66_unsp_3330_3331_J174-177	66	HPV66	unsp	unsplice transcript (HPV)	3330_3331	SA6	J174-177	true	N.A.	N.A.	AMPL0000000716	GTGGGTGGTGTAAAGTGTCATCA	GGACAGTAAATACTCTCGGTTTCCAT	GGGGTGGATTACAGAGGCATATATTATATGCATGATGGCCACAAAACATATTACACAGACTTTGAACAGGAGGCCAAAAAATATGGGTGTACAAACATATGGGAAGTACAT
66_unsp_3617_3618_J56-59	66	HPV66	unsp	unsplice transcript (HPV)	3617_3618	SD5	J56-59	true	N.A.	N.A.	AMPL0000000605	GTATCAACACACAAAGCCACTGT	TCTGTACTTGTCCAATGATATGTTGTTGT	GGTGATAAAACTACGCCTGTAATCCATTTAAAAGGTGAAGCTAATAGATTAAAGTGTTGTAGATACAGATTTCAAAAATATAAAACATTATTTACAGATGTA
66_unsp_415_416_J51-54	66	HPV66	unsp	unsplice transcript (HPV)	415_416	SA1	J51-54	true	N.A.	N.A.	AMPL0000000640	GGGCAACATTAGAAAGTATAACTAAAAAACA	GAAATCGTCTTTTATGTTCACAGTGCAA	GTTATCTGATTTATCAATAAGGTGCTACCGATGTCAATGTCCGTTAACACCGGAGGAAAAACAA
66_unsp_5646_5647_J72-75	66	HPV66	unsp	unsplice transcript (HPV)	5646_5647	SA9	J72-75	true	N.A.	N.A.	AMPL0000000608	GCTACATTTGCACTATGGCCTGTA	ACAACCTTTGAAACAGGTGTTGGA	TATTTTTTTAAACGTAGGCGCCGTAAACGTATTCCCTATTTTTTTGCAGATGGCGATGTGGCGGCCTAGTGACAATAAGGTGTACCTACC
66_unsp_772_773_J60-63	66	HPV66	unsp	unsplice transcript (HPV)	772_773	SA3	J60-63	true	N.A.	N.A.	AMPL0000000316	ACAGCAAGCTAGACAAGCTGAA	TGTACCACACGTAGCTCCTCT	CAACATAAGTGTTACCTAATTCACGTACCTTGTTGTAAGTGTGAGTTGGTGGTGCAGTTGGACATTCAGAGTACCAA
66_unsp_910_911_J60-63	66	HPV66	unsp	unsplice transcript (HPV)	910_911	SD2	J60-63	true	N.A.	N.A.	AMPL0000000381	GTTAACAGTAACGTGCCCACTCT	TTCTACAATTGCTTCTACCTGAAACCAT	GCGCATCATCTAAATAACTGCAATGGCATCACCTGAAGGTACAGATGGGGAGGGGATGGGATGTTGTGG
68_fus_2801_MYC_001_exon1_J55-58	68	HPV68	fus	fusion transcript (HPV-human)	2801_MYC_001_exon1	bkpt1-MYC_001_exon1	J55-58	true	N.A.	N.A.	AMPL0000000015	ACAGGACAGTAAATGTATACAGGACCAT	CTGAGAAGCCCTGCCCTTC	ATTAACTATTGGAATTGTGTGCGACTGGCTGCTCGCGGCCGCCACCGCCGGGCCCCGGCCGTCCCTGGCTCCCCTCCTGCCTCGA
68_fus_2801_MYC_001_exon2_J55-58	68	HPV68	fus	fusion transcript (HPV-human)	2801_MYC_001_exon2	bkpt1-MYC_001_exon2	J55-58	true	N.A.	N.A.	AMPL0000000089	ACAGGACAGTAAATGTATACAGGACCAT	AAATACGGCTGCACCGAGT	ATTAACTATTGGAATTGTGTGCGACTGGCAGCCTCCCGCGACGATGCCCCTCAACGTTAGCTTCACCAACAGGAACTATGACCTCGACTACG
68_fus_2801_MYC_001_exon3_J55-58	68	HPV68	fus	fusion transcript (HPV-human)	2801_MYC_001_exon3	bkpt1-MYC_001_exon3	J55-58	true	N.A.	N.A.	AMPL0000000229	ACAGGACAGTAAATGTATACAGGACCAT	GGTGATCCAGACTCTGACCTTTTG	ATTAACTATTGGAATTGTGTGCGACTGGAGGAGGAACAAGAAGATGAGGAAGAAATCGATGTTGTTTCTGTGGAAAAGAGGCAGGCTCCTGG
68_fus_2801_PVT1_002_exon3_J55-58	68	HPV68	fus	fusion transcript (HPV-human)	2801_PVT1_002_exon3	bkpt1-PVT1_002_exon3	J55-58	true	N.A.	N.A.	AMPL0000000086	ACAGGACAGTAAATGTATACAGGACCAT	ATCATGATGGCTGTATGTGCCA	ATTAACTATTGGAATTGTGTGCGACTGGCTGACCATACTCCCTGGAGCCTTCTCCCGAGGTGCGCGGGTGACCT
68_fus_2801_PVT1_004_exon1_J55-58	68	HPV68	fus	fusion transcript (HPV-human)	2801_PVT1_004_exon1	bkpt1-PVT1_004_exon1	J55-58	true	N.A.	N.A.	AMPL0000000147	ACAGGACAGTAAATGTATACAGGACCAT	CATGGTTCCACCAGCGTTATT	ATTAACTATTGGAATTGTGTGCGACTGGTCTGAGCCTGATGGATTTACAGTGATCTTCAGTGGTCTGGGG
68_fus_2801_PVT1_005_exon1_J55-58	68	HPV68	fus	fusion transcript (HPV-human)	2801_PVT1_005_exon1	bkpt1-PVT1_005_exon1	J55-58	true	N.A.	N.A.	AMPL0000000601	ACAGGACAGTAAATGTATACAGGACCAT	TCTTTGCTCGCAGCTCGT	ATTAACTATTGGAATTGTGTGCGACTGGCTCCGGGCAGAGCGCGTGTGGCGGCCGAGCACATGGGCCCGCGGGCCGGGCGGGCTCGGGGCGGCCGGGACGAGGAGGGGCGACG
68_fus_3551_MYC_001_exon1_J60-63	68	HPV68	fus	fusion transcript (HPV-human)	3551_MYC_001_exon1	bkpt2-MYC_001_exon1	J60-63	true	N.A.	N.A.	AMPL0000000115	AGTAGAAGTGCAGGCCAAAACAA	CTGAGAAGCCCTGCCCTTC	AAGACGGAGCCTTTGTTGTGGTGACACTACACCTATAGCTGCTCGCGGCCGCCACCGCCGGGCCCCGGCCGTCCCTGGCTCCCCTCCTGCCTCGA
68_fus_3551_MYC_001_exon2_J60-63	68	HPV68	fus	fusion transcript (HPV-human)	3551_MYC_001_exon2	bkpt2-MYC_001_exon2	J60-63	true	N.A.	N.A.	AMPL0000000433	AGTAGAAGTGCAGGCCAAAACAA	AAATACGGCTGCACCGAGT	AAGACGGAGCCTTTGTTGTGGTGACACTACACCTATAGCAGCCTCCCGCGACGATGCCCCTCAACGTTAGCTTCACCAACAGGAACTATGACCTCGACTACG
68_fus_3551_MYC_001_exon3_J60-63	68	HPV68	fus	fusion transcript (HPV-human)	3551_MYC_001_exon3	bkpt2-MYC_001_exon3	J60-63	true	N.A.	N.A.	AMPL0000000076	AGTAGAAGTGCAGGCCAAAACAA	GGTGATCCAGACTCTGACCTTTTG	AAGACGGAGCCTTTGTTGTGGTGACACTACACCTATAGAGGAGGAACAAGAAGATGAGGAAGAAATCGATGTTGTTTCTGTGGAAAAGAGGCAGGCTCCTGG
68_fus_3551_PVT1_002_exon3_J60-63	68	HPV68	fus	fusion transcript (HPV-human)	3551_PVT1_002_exon3	bkpt2-PVT1_002_exon3	J60-63	true	N.A.	N.A.	AMPL0000000301	AGTAGAAGTGCAGGCCAAAACAA	ATCATGATGGCTGTATGTGCCA	AAGACGGAGCCTTTGTTGTGGTGACACTACACCTATAGCTGACCATACTCCCTGGAGCCTTCTCCCGAGGTGCGCGGGTGACCT
68_fus_3551_PVT1_004_exon1_J60-63	68	HPV68	fus	fusion transcript (HPV-human)	3551_PVT1_004_exon1	bkpt2-PVT1_004_exon1	J60-63	true	N.A.	N.A.	AMPL0000000026	AGTAGAAGTGCAGGCCAAAACAA	CATGGTTCCACCAGCGTTATT	AAGACGGAGCCTTTGTTGTGGTGACACTACACCTATAGTCTGAGCCTGATGGATTTACAGTGATCTTCAGTGGTCTGGGG
68_fus_3551_PVT1_005_exon1_J60-63	68	HPV68	fus	fusion transcript (HPV-human)	3551_PVT1_005_exon1	bkpt2-PVT1_005_exon1	J60-63	true	N.A.	N.A.	AMPL0000000306	AGTAGAAGTGCAGGCCAAAACAA	TCTTTGCTCGCAGCTCGT	AAGACGGAGCCTTTGTTGTGGTGACACTACACCTATAGCTCCGGGCAGAGCGCGTGTGGCGGCCGAGCACATGGGCCCGCGGGCCGGGCGGGCTCGGGGCGGCCGGGACGAGGAGGGGCGACG
68_fus_838_MYC_001_exon1_J49-52	68	HPV68	fus	fusion transcript (HPV-human)	838_MYC_001_exon1	SD2-MYC_001_exon1	J49-52	true	N.A.	N.A.	AMPL0000000070	TCCGTGGTGTGCAACTGAA	CTGAGAAGCCCTGCCCTTC	ACCCAGTAATCTGCAATGGCCAATTGTGAAGCTGCTCGCGGCCGCCACCGCCGGGCCCCGGCCGTCCCTGGCTCCCCTCCTGCCTCGA
68_fus_838_MYC_001_exon2_J49-52	68	HPV68	fus	fusion transcript (HPV-human)	838_MYC_001_exon2	SD2-MYC_001_exon2	J49-52	true	N.A.	N.A.	AMPL0000000491	TCCGTGGTGTGCAACTGAA	AAATACGGCTGCACCGAGT	ACCCAGTAATCTGCAATGGCCAATTGTGAAGCAGCCTCCCGCGACGATGCCCCTCAACGTTAGCTTCACCAACAGGAACTATGACCTCGACTACG
68_fus_838_MYC_001_exon3_J49-52	68	HPV68	fus	fusion transcript (HPV-human)	838_MYC_001_exon3	SD2-MYC_001_exon3	J49-52	true	N.A.	N.A.	AMPL0000000590	TCCGTGGTGTGCAACTGAA	GGTGATCCAGACTCTGACCTTTTG	ACCCAGTAATCTGCAATGGCCAATTGTGAAGAGGAGGAACAAGAAGATGAGGAAGAAATCGATGTTGTTTCTGTGGAAAAGAGGCAGGCTCCTGG
68_fus_838_PVT1_002_exon3_J49-52	68	HPV68	fus	fusion transcript (HPV-human)	838_PVT1_002_exon3	SD2-PVT1_002_exon3	J49-52	true	N.A.	N.A.	AMPL0000000458	TCCGTGGTGTGCAACTGAA	ATCATGATGGCTGTATGTGCCA	ACCCAGTAATCTGCAATGGCCAATTGTGAAGCTGACCATACTCCCTGGAGCCTTCTCCCGAGGTGCGCGGGTGACCT
68_fus_838_PVT1_004_exon1_J49-52	68	HPV68	fus	fusion transcript (HPV-human)	838_PVT1_004_exon1	SD2-PVT1_004_exon1	J49-52	true	N.A.	N.A.	AMPL0000000094	TCCGTGGTGTGCAACTGAA	CATGGTTCCACCAGCGTTATT	ACCCAGTAATCTGCAATGGCCAATTGTGAAGTCTGAGCCTGATGGATTTACAGTGATCTTCAGTGGTCTGGGG
68_fus_838_PVT1_005_exon1_J49-52	68	HPV68	fus	fusion transcript (HPV-human)	838_PVT1_005_exon1	SD2-PVT1_005_exon1	J49-52	true	N.A.	N.A.	AMPL0000000472	TCCGTGGTGTGCAACTGAA	TCTTTGCTCGCAGCTCGT	ACCCAGTAATCTGCAATGGCCAATTGTGAAGCTCCGGGCAGAGCGCGTGTGGCGGCCGAGCACATGGGCCCGCGGGCCGGGCGGGCTCGGGGCGGCCGGGACGAGGAGGGGCGACG
68_gen_1794_1965_NoJ	68	HPV68	gen	genomic control (HPV)	1794_1965	ctrl1	NoJ	false	N.A.	N.A.	AMPL0000000688	CGACACGCCGGAATGGATAA	CGCTGCAGCATTACTATTACAATCTG	AAAGATTAACCATAATACAACATGGAATAGATGATAGTGTATTTGATTTATCAGACATGGTACAATGGGCATTTGATAATGAGTTAACAGATGACAGTGATATAGCATTTCAATATGCTATGTTAG
68_gen_3850_3989_NoJ	68	HPV68	gen	genomic control (HPV)	3850_3989	ctrl2	NoJ	false	N.A.	N.A.	AMPL0000000682	GGTGTGGTTTTGTGTATGCATGT	GGTATACAGCAAACACCTCAAATGGT	ATATATGTTGCACTGTCCCGCTTTTGCAGTCTGTGCATGTGTGTGTGTATGTGTGGATATTTGTGTTTGTGTTTATATTAGTTAGAACTAC
68_gen_5788_5931_NoJ	68	HPV68	gen	genomic control (HPV)	5788_5931	ctrl3	NoJ	false	N.A.	N.A.	AMPL0000000653	GCCTGTGTTGGTGTTGAAATAGGTA	TGCAACATTGTCCCTACTGTCTTTAG	GGGGGCAGCCATTGGGCGTTGGCCTTAGTGGGCATCCACTATATAATAGGCTGGATGATACTGAAAATTCCCCGTTTTCCTCTAATAAAACTC
68_gen_7184_7314_NoJ	68	HPV68	gen	genomic control (HPV)	7184_7314	ctrl4	NoJ	false	N.A.	N.A.	AMPL0000000646	CCCTGTGACTAACATATGTCCTTGT	CCACACGGTATAGTTTGCAACCAT	TTTACATATAATAGGACTGCAACATTTCATACATAATTTGTAGCCCTACCCTAAGGTGTGTTACATTATATGCAATATATTT
68_sp_1233_2510_J65-68	68	HPV68	sp	splice transcript (HPV)	1233_2510	SD3-SA4	J65-68	true	early	(E1) E4 E5	AMPL0000000230	AGACAACCGGCGTATACAGTG	CTGTTTTGGTCAAATGGAAATGCATTAG	CCGGACAGCGGCTATGGCAATATGGAAGTGGAAACTAACTCGGAGACAATAGGTGGCCGTATTTACATAGTAGACTAACCGTGTTTAAATTTC
68_sp_1233_3292_J65-68	68	HPV68	sp	splice transcript (HPV)	1233_3292	SD3-SA6	J65-68	true	early	(E1) E4 E5	AMPL0000000542	AGACAACCGGCGTATACAGTG	TCGCGGTGGTGTTCTGTAG	CCGGACAGCGGCTATGGCAATATGGAAGTGGAAACTAACTCGGAGTACCACTGACGGAAAAGTATCCACTACTGAATCTGTTGCCGAC
68_sp_129_2510_J72-75	68	HPV68	sp	splice transcript (HPV)	129_2510	SD1-SA4	J72-75	true	early	(E6) E2 E5	AMPL0000000006	GACATTGGACACTACATTGCATGAC	CTGTTTTGGTCAAATGGAAATGCATTAG	GTTACAATAGACTGTGTCTATTGCAGAAGGCAACTACAACGGACAGAGACAATAGGTGGCCGTATTTACATAGTAGACTAACCGTGTTTAAATTTC
68_sp_129_312_J72-75	68	HPV68	sp	splice transcript (HPV)	129_312	SD1-SA1	J72-75	true	early	E6 E7	AMPL0000000281	GACATTGGACACTACATTGCATGAC	CTTCGTTTTGTTGTTAGGTGCCTTAG	GTTACAATAGACTGTGTCTATTGCAGAAGGCAACTACAACGGACAGAGGTGCATGAGTTGCCTGAAACCATTGTGTCCAGCAGAAAAA
68_sp_129_3292_J72-75	68	HPV68	sp	splice transcript (HPV)	129_3292	SD1-SA6	J72-75	true	early	(E6) E4 E5	AMPL0000000005	GACATTGGACACTACATTGCATGAC	TCGCGGTGGTGTTCTGTAG	GTTACAATAGACTGTGTCTATTGCAGAAGGCAACTACAACGGACAGAGTACCACTGACGGAAAAGTATCCACTACTGAATCTGTTGCCGAC
68_sp_129_697_J72-75	68	HPV68	sp	splice transcript (HPV)	129_697	SD1-SA3	J72-75	true	early	E6 E7	AMPL0000000509	GACATTGGACACTACATTGCATGAC	CTGTTGTAGTGTCCGCAGGTT	GTTACAATAGACTGTGTCTATTGCAGAAGGCAACTACAACGGACAGAGTGTAACAAGGCACTGCAACTAGTAGTAGAAGCGTCGCGGGAC
68_sp_3563_5488_J72-75	68	HPV68	sp	splice transcript (HPV)	3563_5488	SD5-SA9	J72-75	true	late	L1	AMPL0000000486	AGTAGAAGTGCAGGCCAAAACAA	ATTGACAACCTTCGCCACTGA	AAGACGGAGCCTTTGTTGTGGTGACACTACACCTATAGTGCATTTAAAAGATGGCATTGTGGCGAGCTAGCGACAACATGGTGTATTTGCCTCCCCCC
68_sp_838_2510_J49-52	68	HPV68	sp	splice transcript (HPV)	838_2510	SD2-SA4	J49-52	true	early	(E7) E2 E5	AMPL0000000389	TCCGTGGTGTGCAACTGAA	CTGTTTTGGTCAAATGGAAATGCATTAG	ACCCAGTAATCTGCAATGGCCAATTGTGAAGACAATAGGTGGCCGTATTTACATAGTAGACTAACCGTGTTTAAATTTC
68_sp_838_3292_J49-52	68	HPV68	sp	splice transcript (HPV)	838_3292	SD2-SA6	J49-52	true	early	(E7) E4 E5	AMPL0000000476	TCCGTGGTGTGCAACTGAA	TCGCGGTGGTGTTCTGTAG	ACCCAGTAATCTGCAATGGCCAATTGTGAAGTACCACTGACGGAAAAGTATCCACTACTGAATCTGTTGCCGAC
68_sp_838_5488_J49-52	68	HPV68	sp	splice transcript (HPV)	838_5488	SD2-SA9	J49-52	true	late	L1	AMPL0000000432	TCCGTGGTGTGCAACTGAA	ATTGACAACCTTCGCCACTGA	ACCCAGTAATCTGCAATGGCCAATTGTGAAGATGGCATTGTGGCGAGCTAGCGACAACATGGTGTATTTGCCTCCCCCC
68_unsp_1233_1234_J65-68	68	HPV68	unsp	unsplice transcript (HPV)	1233_1234	SD3	J65-68	true	N.A.	N.A.	AMPL0000000114	AGACAACCGGCGTATACAGTG	CACACTACTACAGTCCTCCCGTAT	CCGGACAGCGGCTATGGCAATATGGAAGTGGAAACTAACTCGGAGGTAACTGTAGCACCTAATATAAATGGGGAGGATGGGGAAAATGAAGGGGAAAATGGCGACAGT
68_unsp_129_130_J72-75	68	HPV68	unsp	unsplice transcript (HPV)	129_130	SD1	J72-75	true	N.A.	N.A.	AMPL0000000219	GACATTGGACACTACATTGCATGAC	GATTGGCATGCAGCAAATGGTA	GTTACAATAGACTGTGTCTATTGCAGAAGGCAACTACAACGGACAGAGGTATATGAATTTGCCTTTAGTGACCTATGTGTAGTGTATAGAGACGGGG
68_unsp_2509_2510_J58-61	68	HPV68	unsp	unsplice transcript (HPV)	2509_2510	SA4	J58-61	true	N.A.	N.A.	AMPL0000000280	CCTAATACAAATAAAGTGTCCACCAATGCT	CTGTTTTGGTCAAATGGAAATGCATTAG	AATAACATCCAATACTAACCCTGTAGAAGACAATAGGTGGCCGTATTTACATAGTAGACTAACCGTGTTTAAATTTC
68_unsp_311_312_J65-68	68	HPV68	unsp	unsplice transcript (HPV)	311_312	SA1	J65-68	true	N.A.	N.A.	AMPL0000000635	GGAATCGGTGTATGCAACTACATTAGAA	CTTCGTTTTGTTGTTAGGTGCCTTAG	ACCATAACTAATACAAAGTTATATAATTTATTGATAAGGTGCATGAGTTGCCTGAAACCATTGTGTCCAGCAGAAAAA
68_unsp_3291_3292_J63-66	68	HPV68	unsp	unsplice transcript (HPV)	3291_3292	SA6	J63-66	true	N.A.	N.A.	AMPL0000000535	CTAGTGGAAAATGGGACGTGCATTATA	TCGCGGTGGTGTTCTGTAG	ATGGCAACATAATCCATTGTCCTGACTCTATGTGCAGTACCACTGACGGAAAAGTATCCACTACTGAATCTGTTGCCGAC
68_unsp_3563_3564_J72-75	68	HPV68	unsp	unsplice transcript (HPV)	3563_3564	SD5	J72-75	true	N.A.	N.A.	AMPL0000000540	AGTAGAAGTGCAGGCCAAAACAA	AAGCGTTATGTTTTTGCAACCTATACC	AAGACGGAGCCTTTGTTGTGGTGACACTACACCTATAGTGCATTTAAAAGGTGACAAAAATGGATTAAAATGTCTTA
68_unsp_5487_5488_J100-103	68	HPV68	unsp	unsplice transcript (HPV)	5487_5488	SA9	J100-103	true	N.A.	N.A.	AMPL0000000023	TACAACCTTTGCCATAACTATATATGGT	ATTGACAACCTTCGCCACTGA	TCCAATTATTATTTATTACCATTGTTATTCTTTTTATTAAAAAAACGTAAACACCTTCCTTATTTTTTTACAGATGGCATTGTGGCGAGCTAGCGACAACATGGTGTATTTGCCTCCCCCC
68_unsp_696_697_J69-72	68	HPV68	unsp	unsplice transcript (HPV)	696_697	SA3	J69-72	true	N.A.	N.A.	AMPL0000000276	CCACCAACATCTACTACTAGCCAGA	CTGTTGTAGTGTCCGCAGGTT	CGGGACGAACAACAGCGTCACAGAATTCAGTGTCTGTGTTGTAAGTGTAACAAGGCACTGCAACTAGTAGTAGAAGCGTCGCGGGAC
68_unsp_838_839_J49-52	68	HPV68	unsp	unsplice transcript (HPV)	838_839	SD2	J49-52	true	N.A.	N.A.	AMPL0000000407	TCCGTGGTGTGCAACTGAA	GACTGTGTCACCTGTTTGTTTATCTACT	ACCCAGTAATCTGCAATGGCCAATTGTGAAGGTACCGATGGGGACGGGACGGGGTGTAACGGATGGTTTTTTGTAGAAGCAAT
73_fus_2858_MYC_001_exon1_J61-64	73	HPV73	fus	fusion transcript (HPV-human)	2858_MYC_001_exon1	bkpt1-MYC_001_exon1	J61-64	true	N.A.	N.A.	AMPL0000000010	GTATGAACGTGACAGTGTACACCTAA	CTGAGAAGCCCTGCCCTTC	GTGATCATATTGATCATTGGAAACACGTGCGACATGCTGCTCGCGGCCGCCACCGCCGGGCCCCGGCCGTCCCTGGCTCCCCTCCTGCCTCGA
73_fus_2858_MYC_001_exon2_J61-64	73	HPV73	fus	fusion transcript (HPV-human)	2858_MYC_001_exon2	bkpt1-MYC_001_exon2	J61-64	true	N.A.	N.A.	AMPL0000000506	GTATGAACGTGACAGTGTACACCTAA	AAATACGGCTGCACCGAGT	GTGATCATATTGATCATTGGAAACACGTGCGACATGCAGCCTCCCGCGACGATGCCCCTCAACGTTAGCTTCACCAACAGGAACTATGACCTCGACTACG
73_fus_2858_MYC_001_exon3_J61-64	73	HPV73	fus	fusion transcript (HPV-human)	2858_MYC_001_exon3	bkpt1-MYC_001_exon3	J61-64	true	N.A.	N.A.	AMPL0000000637	GTATGAACGTGACAGTGTACACCTAA	GGTGATCCAGACTCTGACCTTTTG	GTGATCATATTGATCATTGGAAACACGTGCGACATGAGGAGGAACAAGAAGATGAGGAAGAAATCGATGTTGTTTCTGTGGAAAAGAGGCAGGCTCCTGG
73_fus_2858_PVT1_002_exon3_J61-64	73	HPV73	fus	fusion transcript (HPV-human)	2858_PVT1_002_exon3	bkpt1-PVT1_002_exon3	J61-64	true	N.A.	N.A.	AMPL0000000272	GTATGAACGTGACAGTGTACACCTAA	ATCATGATGGCTGTATGTGCCA	GTGATCATATTGATCATTGGAAACACGTGCGACATGCTGACCATACTCCCTGGAGCCTTCTCCCGAGGTGCGCGGGTGACCT
73_fus_2858_PVT1_004_exon1_J61-64	73	HPV73	fus	fusion transcript (HPV-human)	2858_PVT1_004_exon1	bkpt1-PVT1_004_exon1	J61-64	true	N.A.	N.A.	AMPL0000000475	GTATGAACGTGACAGTGTACACCTAA	CATGGTTCCACCAGCGTTATT	GTGATCATATTGATCATTGGAAACACGTGCGACATGTCTGAGCCTGATGGATTTACAGTGATCTTCAGTGGTCTGGGG
73_fus_2858_PVT1_005_exon1_J61-64	73	HPV73	fus	fusion transcript (HPV-human)	2858_PVT1_005_exon1	bkpt1-PVT1_005_exon1	J61-64	true	N.A.	N.A.	AMPL0000000507	GTATGAACGTGACAGTGTACACCTAA	TCTTTGCTCGCAGCTCGT	GTGATCATATTGATCATTGGAAACACGTGCGACATGCTCCGGGCAGAGCGCGTGTGGCGGCCGAGCACATGGGCCCGCGGGCCGGGCGGGCTCGGGGCGGCCGGGACGAGGAGGGGCGACG
73_fus_3560_MYC_001_exon1_J59-62	73	HPV73	fus	fusion transcript (HPV-human)	3560_MYC_001_exon1	bkpt2-MYC_001_exon1	J59-62	true	N.A.	N.A.	AMPL0000000554	ACCTACATCCCACCACAGAGT	CTGAGAAGCCCTGCCCTTC	CCTGTACCCAGTGTACTACACATAATGTTGCGCCAATAGCTGCTCGCGGCCGCCACCGCCGGGCCCCGGCCGTCCCTGGCTCCCCTCCTGCCTCGA
73_fus_3560_MYC_001_exon2_J59-62	73	HPV73	fus	fusion transcript (HPV-human)	3560_MYC_001_exon2	bkpt2-MYC_001_exon2	J59-62	true	N.A.	N.A.	AMPL0000000077	ACCTACATCCCACCACAGAGT	AAATACGGCTGCACCGAGT	CCTGTACCCAGTGTACTACACATAATGTTGCGCCAATAGCAGCCTCCCGCGACGATGCCCCTCAACGTTAGCTTCACCAACAGGAACTATGACCTCGACTACG
73_fus_3560_MYC_001_exon3_J59-62	73	HPV73	fus	fusion transcript (HPV-human)	3560_MYC_001_exon3	bkpt2-MYC_001_exon3	J59-62	true	N.A.	N.A.	AMPL0000000563	ACCTACATCCCACCACAGAGT	GGTGATCCAGACTCTGACCTTTTG	CCTGTACCCAGTGTACTACACATAATGTTGCGCCAATAGAGGAGGAACAAGAAGATGAGGAAGAAATCGATGTTGTTTCTGTGGAAAAGAGGCAGGCTCCTGG
73_fus_3560_PVT1_002_exon3_J59-62	73	HPV73	fus	fusion transcript (HPV-human)	3560_PVT1_002_exon3	bkpt2-PVT1_002_exon3	J59-62	true	N.A.	N.A.	AMPL0000000248	ACCTACATCCCACCACAGAGT	ATCATGATGGCTGTATGTGCCA	CCTGTACCCAGTGTACTACACATAATGTTGCGCCAATAGCTGACCATACTCCCTGGAGCCTTCTCCCGAGGTGCGCGGGTGACCT
73_fus_3560_PVT1_004_exon1_J59-62	73	HPV73	fus	fusion transcript (HPV-human)	3560_PVT1_004_exon1	bkpt2-PVT1_004_exon1	J59-62	true	N.A.	N.A.	AMPL0000000533	ACCTACATCCCACCACAGAGT	CATGGTTCCACCAGCGTTATT	CCTGTACCCAGTGTACTACACATAATGTTGCGCCAATAGTCTGAGCCTGATGGATTTACAGTGATCTTCAGTGGTCTGGGG
73_fus_3560_PVT1_005_exon1_J59-62	73	HPV73	fus	fusion transcript (HPV-human)	3560_PVT1_005_exon1	bkpt2-PVT1_005_exon1	J59-62	true	N.A.	N.A.	AMPL0000000380	ACCTACATCCCACCACAGAGT	TCTTTGCTCGCAGCTCGT	CCTGTACCCAGTGTACTACACATAATGTTGCGCCAATAGCTCCGGGCAGAGCGCGTGTGGCGGCCGAGCACATGGGCCCGCGGGCCGGGCGGGCTCGGGGCGGCCGGGACGAGGAGGGGCGACG
73_fus_862_MYC_001_exon1_J71-74	73	HPV73	fus	fusion transcript (HPV-human)	862_MYC_001_exon1	SD2-MYC_001_exon1	J71-74	true	N.A.	N.A.	AMPL0000000453	TGCTTATGGGTACACTAGGTATTGTGT	CTGAGAAGCCCTGCCCTTC	GCCCCAACTGTTCCAGAAACCTATAAAAGAAGATGGCTGATTCAGCTGCTCGCGGCCGCCACCGCCGGGCCCCGGCCGTCCCTGGCTCCCCTCCTGCCTCGA
73_fus_862_MYC_001_exon2_J71-74	73	HPV73	fus	fusion transcript (HPV-human)	862_MYC_001_exon2	SD2-MYC_001_exon2	J71-74	true	N.A.	N.A.	AMPL0000000326	TGCTTATGGGTACACTAGGTATTGTGT	AAATACGGCTGCACCGAGT	GCCCCAACTGTTCCAGAAACCTATAAAAGAAGATGGCTGATTCAGCAGCCTCCCGCGACGATGCCCCTCAACGTTAGCTTCACCAACAGGAACTATGACCTCGACTACG
73_fus_862_MYC_001_exon3_J71-74	73	HPV73	fus	fusion transcript (HPV-human)	862_MYC_001_exon3	SD2-MYC_001_exon3	J71-74	true	N.A.	N.A.	AMPL0000000102	TGCTTATGGGTACACTAGGTATTGTGT	GGTGATCCAGACTCTGACCTTTTG	GCCCCAACTGTTCCAGAAACCTATAAAAGAAGATGGCTGATTCAGAGGAGGAACAAGAAGATGAGGAAGAAATCGATGTTGTTTCTGTGGAAAAGAGGCAGGCTCCTGG
73_fus_862_PVT1_002_exon3_J71-74	73	HPV73	fus	fusion transcript (HPV-human)	862_PVT1_002_exon3	SD2-PVT1_002_exon3	J71-74	true	N.A.	N.A.	AMPL0000000512	TGCTTATGGGTACACTAGGTATTGTGT	ATCATGATGGCTGTATGTGCCA	GCCCCAACTGTTCCAGAAACCTATAAAAGAAGATGGCTGATTCAGCTGACCATACTCCCTGGAGCCTTCTCCCGAGGTGCGCGGGTGACCT
73_fus_862_PVT1_004_exon1_J71-74	73	HPV73	fus	fusion transcript (HPV-human)	862_PVT1_004_exon1	SD2-PVT1_004_exon1	J71-74	true	N.A.	N.A.	AMPL0000000227	TGCTTATGGGTACACTAGGTATTGTGT	CATGGTTCCACCAGCGTTATT	GCCCCAACTGTTCCAGAAACCTATAAAAGAAGATGGCTGATTCAGTCTGAGCCTGATGGATTTACAGTGATCTTCAGTGGTCTGGGG
73_fus_862_PVT1_005_exon1_J71-74	73	HPV73	fus	fusion transcript (HPV-human)	862_PVT1_005_exon1	SD2-PVT1_005_exon1	J71-74	true	N.A.	N.A.	AMPL0000000441	TGCTTATGGGTACACTAGGTATTGTGT	TCTTTGCTCGCAGCTCGT	GCCCCAACTGTTCCAGAAACCTATAAAAGAAGATGGCTGATTCAGCTCCGGGCAGAGCGCGTGTGGCGGCCGAGCACATGGGCCCGCGGGCCGGGCGGGCTCGGGGCGGCCGGGACGAGGAGGGGCGACG
73_gen_1759_1894_NoJ	73	HPV73	gen	genomic control (HPV)	1759_1894	ctrl1	NoJ	false	N.A.	N.A.	AMPL0000000687	GAACGCATGTTAATTGAACCTCCAA	GCTGCACTAACGTTTGTCTTTTAATCC	GACTACGAAGTACACCATGTGCATTATATTGGTATAGAACTAGTTTATCAAATATTAGTGAAATAGTAGGAGACACACCTGAGT
73_gen_3873_4017_NoJ	73	HPV73	gen	genomic control (HPV)	3873_4017	ctrl2	NoJ	false	N.A.	N.A.	AMPL0000000657	TCGCTTGCAGTGTCTGTGTATATTT	CATGGTAATGTACAAGTGCCATAGGA	ACCCATGGTTATTGGTATTGATTATAATAACCTTTATACATGTATCACAATCATTGTTAAAAGTATTTTTTTTATATGTTTTGGTATTTTATAT
73_gen_5956_6106_NoJ	73	HPV73	gen	genomic control (HPV)	5956_6106	ctrl3	NoJ	false	N.A.	N.A.	AMPL0000000707	TGTATTTTAGGTTGTAGGCCTCCCTTA	CTCCAAAGCCAACATCTATCATATCAC	GGGGAACATTGGGGTCCAGGCACGCCATGTACTTCACAAACTGTTAATACTGGTGATTGTCCCCCACTGGAATTAAAGAACACCCCTATACAGGATG
73_gen_7262_7405_NoJ	73	HPV73	gen	genomic control (HPV)	7262_7405	ctrl4	NoJ	false	N.A.	N.A.	AMPL0000000720	GTCGCCATTTTACATGCATTAAGGT	AGGAAACAAACCCTGCCAAGTT	AAAAAGGGCAACCGATTTCGGTTGCACAGTAAAACATGTTTTAATGTGTTTTGCTGTTGTAGCAAAATAGTTGTACTGTTTTTGGCTTCCTGCAGGC
73_sp_1287_2570_J68-71	73	HPV73	sp	splice transcript (HPV)	1287_2570	SD3-SA4	J68-71	true	early	(E1) E4 E5	AMPL0000000571	AAACGAAGACTGTTTGAGGAGCA	GGGTTCCCATTACTGTCAAATGGA	GGACAGTGGATATGGCAATACTGAAGTGGAAACTTACGAGACAGAGATGATACTTGGAAATATTTACATAGTAGAATTAAGGTGTTTACTTTTTTAAATCCATT
73_sp_1287_3346_J68-71	73	HPV73	sp	splice transcript (HPV)	1287_3346	SD3-SA6	J68-71	true	early	(E1) E4 E5	AMPL0000000061	AAACGAAGACTGTTTGAGGAGCA	TGGTGTTGGTGGTTGTGGT	GGACAGTGGATATGGCAATACTGAAGTGGAAACTTACGAGACAGAGCGCCTGTGAAGTATCCATTCCTGAAATTGTTAACCCACTGCAC
73_sp_227_2570_J84-87	73	HPV73	sp	splice transcript (HPV)	227_2570	SD1-SA4	J84-87	true	early	(E6) E2 E5	AMPL0000000534	AGCGTTATGTGACGAAGTGAATATTTCT	GGGTTCCCATTACTGTCAAATGGA	ATACATGATATAAACCTGGACTGTGTGTTTTGCCAACGTGGACTGTACAGATCTGAGATGATACTTGGAAATATTTACATAGTAGAATTAAGGTGTTTACTTTTTTAAATCCATT
73_sp_227_3346_J84-87	73	HPV73	sp	splice transcript (HPV)	227_3346	SD1-SA6	J84-87	true	early	(E6) E4 E5	AMPL0000000628	AGCGTTATGTGACGAAGTGAATATTTCT	TGGTGTTGGTGGTTGTGGT	ATACATGATATAAACCTGGACTGTGTGTTTTGCCAACGTGGACTGTACAGATCTGAGCGCCTGTGAAGTATCCATTCCTGAAATTGTTAACCCACTGCAC
73_sp_227_410_J84-87	73	HPV73	sp	splice transcript (HPV)	227_410	SD1-SA1	J84-87	true	early	E6 E7	AMPL0000000103	AGCGTTATGTGACGAAGTGAATATTTCT	CTGTTCTGCTATTTGATGAAACCGTTTT	ATACATGATATAAACCTGGACTGTGTGTTTTGCCAACGTGGACTGTACAGATCTGAGGTGCGGAAAATGCCAAAAACCATTATGTCCACTGGAAAAGCAAAAGCATGTAGATGAAAA
73_sp_227_527_J84-87	73	HPV73	sp	splice transcript (HPV)	227_527	SD1-SA2	J84-87	true	early	E6 E7	AMPL0000000149	AGCGTTATGTGACGAAGTGAATATTTCT	TTCGGTTGTTGGTTTCAGGTCTAA	ATACATGATATAAACCTGGACTGTGTGTTTTGCCAACGTGGACTGTACAGATCTGAGACCATCTGCAACTGTGGTGTAAGATGCATGGAAAAAAAACAACCTTGCAGGACATTACT
73_sp_227_727_J84-87	73	HPV73	sp	splice transcript (HPV)	227_727	SD1-SA3	J84-87	true	early	E6 E7	AMPL0000000598	AGCGTTATGTGACGAAGTGAATATTTCT	CCTAGTGTACCCATAAGCAACTCTTCTA	ATACATGATATAAACCTGGACTGTGTGTTTTGCCAACGTGGACTGTACAGATCTGAGTGTCAGTGCACAGTATGCCTTGCCATTGAAAGCAACAAAGCTGATTTAAGAGTGA
73_sp_3572_5494_J71-74	73	HPV73	sp	splice transcript (HPV)	3572_5494	SD5-SA9	J71-74	true	late	L1	AMPL0000000313	ACCTACATCCCACCACAGAGT	GCTTACAACCTTAGACACAGACACA	CCTGTACCCAGTGTACTACACATAATGTTGCGCCAATAGTGCATTTAAAAGATGTGGCGACCTACTGATGCAAAGGTATACCTGCCCCC
73_sp_3572_5647_J71-74	73	HPV73	sp	splice transcript (HPV)	3572_5647	SD5-SA10	J71-74	true	late	L1	AMPL0000000639	ACCTACATCCCACCACAGAGT	ACGAAGCCTAAACACCCTGTATTG	CCTGTACCCAGTGTACTACACATAATGTTGCGCCAATAGTGCATTTAAAAGGATTCTCAAAAACGTAAAACCATAGTTCCTAAAGTTTCAGGTTTG
73_sp_862_2570_J71-74	73	HPV73	sp	splice transcript (HPV)	862_2570	SD2-SA4	J71-74	true	early	(E7) E2 E5	AMPL0000000082	TGCTTATGGGTACACTAGGTATTGTGT	GGGTTCCCATTACTGTCAAATGGA	GCCCCAACTGTTCCAGAAACCTATAAAAGAAGATGGCTGATTCAGATGATACTTGGAAATATTTACATAGTAGAATTAAGGTGTTTACTTTTTTAAATCCATT
73_sp_862_3346_J71-74	73	HPV73	sp	splice transcript (HPV)	862_3346	SD2-SA6	J71-74	true	early	(E7) E4 E5	AMPL0000000154	TGCTTATGGGTACACTAGGTATTGTGT	TGGTGTTGGTGGTTGTGGT	GCCCCAACTGTTCCAGAAACCTATAAAAGAAGATGGCTGATTCAGCGCCTGTGAAGTATCCATTCCTGAAATTGTTAACCCACTGCAC
73_sp_862_5494_J71-74	73	HPV73	sp	splice transcript (HPV)	862_5494	SD2-SA9	J71-74	true	late	L1	AMPL0000000457	TGCTTATGGGTACACTAGGTATTGTGT	GCTTACAACCTTAGACACAGACACA	GCCCCAACTGTTCCAGAAACCTATAAAAGAAGATGGCTGATTCAGATGTGGCGACCTACTGATGCAAAGGTATACCTGCCCCC
73_sp_862_5647_J71-74	73	HPV73	sp	splice transcript (HPV)	862_5647	SD2-SA10	J71-74	true	late	L1	AMPL0000000262	TGCTTATGGGTACACTAGGTATTGTGT	ACGAAGCCTAAACACCCTGTATTG	GCCCCAACTGTTCCAGAAACCTATAAAAGAAGATGGCTGATTCAGGATTCTCAAAAACGTAAAACCATAGTTCCTAAAGTTTCAGGTTTG
73_unsp_1287_1288_J68-71	73	HPV73	unsp	unsplice transcript (HPV)	1287_1288	SD3	J68-71	true	N.A.	N.A.	AMPL0000000323	AAACGAAGACTGTTTGAGGAGCA	GACACAATTTGGTTGCCTTCTTCATTAA	GGACAGTGGATATGGCAATACTGAAGTGGAAACTTACGAGACAGAGGTACCGGGACTTGGGGCAGGGGTAGGGTGTTTACAAAATG
73_unsp_227_228_J84-87	73	HPV73	unsp	unsplice transcript (HPV)	227_228	SD1	J84-87	true	N.A.	N.A.	AMPL0000000492	AGCGTTATGTGACGAAGTGAATATTTCT	AAAATTTTAAACACGGTTGACATACAC	ATACATGATATAAACCTGGACTGTGTGTTTTGCCAACGTGGACTGTACAGATCTGAGGTATATGATTTTGCATTTAGTGATTTGTGTATTGTATATAGAAAGGATAAACCATATG
73_unsp_2569_2570_J51-54	73	HPV73	unsp	unsplice transcript (HPV)	2569_2570	SA4	J51-54	true	N.A.	N.A.	AMPL0000000187	CAAGTTAAATGCCCTCCATTACTGATAAC	GGGTTCCCATTACTGTCAAATGGA	ATCAAATACAAATCCTAAAGCAGATGATACTTGGAAATATTTACATAGTAGAATTAAGGTGTTTACTTTTTTAAATCCATT
73_unsp_3345_3346_J63-66	73	HPV73	unsp	unsplice transcript (HPV)	3345_3346	SA6	J63-66	true	N.A.	N.A.	AMPL0000000173	GGGTAAAAGGCATATGGGAAGTACAT	TGGTGTTGGTGGTTGTGGT	ATGGGTGGTCAGGTAATATGTTGTGCTCCTGTATCTAGCGCCTGTGAAGTATCCATTCCTGAAATTGTTAACCCACTGCAC
73_unsp_3572_3573_J71-74	73	HPV73	unsp	unsplice transcript (HPV)	3572_3573	SD5	J71-74	true	N.A.	N.A.	AMPL0000000247	ACCTACATCCCACCACAGAGT	GTCCAATGCCATGTTGTTGTTACA	CCTGTACCCAGTGTACTACACATAATGTTGCGCCAATAGTGCATTTAAAAGGTGACAAAAACAGCTTAAAATGTTTTAGATATAGATTGCATAAAGGCTATTCACATTTATTTAAAAA
73_unsp_409_410_J67-70	73	HPV73	unsp	unsplice transcript (HPV)	409_410	SA1	J67-70	true	N.A.	N.A.	AMPL0000000514	AGACAATCAGTATATGGCACTACGTTAGA	CTGTTCTGCTATTTGATGAAACCGTTTT	AAATTTAACTAACAAACAGTTATGTAATATTTTAATAAGGTGCGGAAAATGCCAAAAACCATTATGTCCACTGGAAAAGCAAAAGCATGTAGATGAAAA
73_unsp_5493_5494_J76-79	73	HPV73	unsp	unsplice transcript (HPV)	5493_5494	SA9	J76-79	true	N.A.	N.A.	AMPL0000000008	TGGGTCAGGTTTTATATTACACCCTAGT	GCTTACAACCTTAGACACAGACACA	TATTATTTGTTAAAGCGCAAACGTAAACGTCTGTCATATTCTTTTACAGATGTGGCGACCTACTGATGCAAAGGTATACCTGCCCCC
73_unsp_5646_5647_J51-54	73	HPV73	unsp	unsplice transcript (HPV)	5646_5647	SA10	J51-54	true	N.A.	N.A.	AMPL0000000352	TGCAGGTAGCACACGTTTGT	ACGAAGCCTAAACACCCTGTATTG	TGGCTGTGGGACACCCATATTTTCCTATCAAGGATTCTCAAAAACGTAAAACCATAGTTCCTAAAGTTTCAGGTTTG
73_unsp_726_727_J85-88	73	HPV73	unsp	unsplice transcript (HPV)	726_727	SA3	J85-88	true	N.A.	N.A.	AMPL0000000279	ACTCAGAGGATGAGGATGAAACAGA	CCTAGTGTACCCATAAGCAACTCTTCTA	CAGCCATCTAGACAGACAAGCTGAACGAGAGTGTTACAGAATAGTTACTGACTGCACGAAGTGTCAGTGCACAGTATGCCTTGCCATTGAAAGCAACAAAGCTGATTTAAGAGTGA
73_unsp_862_863_J71-74	73	HPV73	unsp	unsplice transcript (HPV)	862_863	SD2	J71-74	true	N.A.	N.A.	AMPL0000000406	TGCTTATGGGTACACTAGGTATTGTGT	TGGAATTGGATCCCCTGTTTTTCTTT	GCCCCAACTGTTCCAGAAACCTATAAAAGAAGATGGCTGATTCAGGTAATTGGGAAGGGAGGTGTACGGGATGGTTTAATGTAGAAGCCATTGTAG
82_fus_2860_MYC_001_exon1_J85-88	82	HPV82	fus	fusion transcript (HPV-human)	2860_MYC_001_exon1	bkpt1-MYC_001_exon1	J85-88	true	N.A.	N.A.	AMPL0000000032	GTGCCAGGAGAAAATACTAGACTGTTAT	CTGAGAAGCCCTGCCCTTC	GAACTGGACAGTGATAAATTAGTAGATCAAATTAATTATTGGACGTTGGTACGATATGCTGCTCGCGGCCGCCACCGCCGGGCCCCGGCCGTCCCTGGCTCCCCTCCTGCCTCGA
82_fus_2860_MYC_001_exon2_J85-88	82	HPV82	fus	fusion transcript (HPV-human)	2860_MYC_001_exon2	bkpt1-MYC_001_exon2	J85-88	true	N.A.	N.A.	AMPL0000000572	GTGCCAGGAGAAAATACTAGACTGTTAT	AAATACGGCTGCACCGAGT	GAACTGGACAGTGATAAATTAGTAGATCAAATTAATTATTGGACGTTGGTACGATATGCAGCCTCCCGCGACGATGCCCCTCAACGTTAGCTTCACCAACAGGAACTATGACCTCGACTACG
82_fus_2860_MYC_001_exon3_J85-88	82	HPV82	fus	fusion transcript (HPV-human)	2860_MYC_001_exon3	bkpt1-MYC_001_exon3	J85-88	true	N.A.	N.A.	AMPL0000000021	GTGCCAGGAGAAAATACTAGACTGTTAT	GGTGATCCAGACTCTGACCTTTTG	GAACTGGACAGTGATAAATTAGTAGATCAAATTAATTATTGGACGTTGGTACGATATGAGGAGGAACAAGAAGATGAGGAAGAAATCGATGTTGTTTCTGTGGAAAAGAGGCAGGCTCCTGG
82_fus_2860_PVT1_002_exon3_J85-88	82	HPV82	fus	fusion transcript (HPV-human)	2860_PVT1_002_exon3	bkpt1-PVT1_002_exon3	J85-88	true	N.A.	N.A.	AMPL0000000603	GTGCCAGGAGAAAATACTAGACTGTTAT	ATCATGATGGCTGTATGTGCCA	GAACTGGACAGTGATAAATTAGTAGATCAAATTAATTATTGGACGTTGGTACGATATGCTGACCATACTCCCTGGAGCCTTCTCCCGAGGTGCGCGGGTGACCT
82_fus_2860_PVT1_004_exon1_J85-88	82	HPV82	fus	fusion transcript (HPV-human)	2860_PVT1_004_exon1	bkpt1-PVT1_004_exon1	J85-88	true	N.A.	N.A.	AMPL0000000408	GTGCCAGGAGAAAATACTAGACTGTTAT	CATGGTTCCACCAGCGTTATT	GAACTGGACAGTGATAAATTAGTAGATCAAATTAATTATTGGACGTTGGTACGATATGTCTGAGCCTGATGGATTTACAGTGATCTTCAGTGGTCTGGGG
82_fus_2860_PVT1_005_exon1_J85-88	82	HPV82	fus	fusion transcript (HPV-human)	2860_PVT1_005_exon1	bkpt1-PVT1_005_exon1	J85-88	true	N.A.	N.A.	AMPL0000000025	GTGCCAGGAGAAAATACTAGACTGTTAT	TCTTTGCTCGCAGCTCGT	GAACTGGACAGTGATAAATTAGTAGATCAAATTAATTATTGGACGTTGGTACGATATGCTCCGGGCAGAGCGCGTGTGGCGGCCGAGCACATGGGCCCGCGGGCCGGGCGGGCTCGGGGCGGCCGGGACGAGGAGGGGCGACG
82_fus_3601_MYC_001_exon1_J78-81	82	HPV82	fus	fusion transcript (HPV-human)	3601_MYC_001_exon1	bkpt2-MYC_001_exon1	J78-81	true	N.A.	N.A.	AMPL0000000013	TGCGACCACCAAATACACTGT	CTGAGAAGCCCTGCCCTTC	GGAACTGCAGGCCCAAACACCGGAGGGCACCTCAGTGCAACTAAAACTGCGTTTATAGCTGCTCGCGGCCGCCACCGCCGGGCCCCGGCCGTCCCTGGCTCCCCTCCTGCCTCGA
82_fus_3601_MYC_001_exon2_J78-81	82	HPV82	fus	fusion transcript (HPV-human)	3601_MYC_001_exon2	bkpt2-MYC_001_exon2	J78-81	true	N.A.	N.A.	AMPL0000000558	TGCGACCACCAAATACACTGT	AAATACGGCTGCACCGAGT	GGAACTGCAGGCCCAAACACCGGAGGGCACCTCAGTGCAACTAAAACTGCGTTTATAGCAGCCTCCCGCGACGATGCCCCTCAACGTTAGCTTCACCAACAGGAACTATGACCTCGACTACG
82_fus_3601_MYC_001_exon3_J78-81	82	HPV82	fus	fusion transcript (HPV-human)	3601_MYC_001_exon3	bkpt2-MYC_001_exon3	J78-81	true	N.A.	N.A.	AMPL0000000212	TGCGACCACCAAATACACTGT	GGTGATCCAGACTCTGACCTTTTG	GGAACTGCAGGCCCAAACACCGGAGGGCACCTCAGTGCAACTAAAACTGCGTTTATAGAGGAGGAACAAGAAGATGAGGAAGAAATCGATGTTGTTTCTGTGGAAAAGAGGCAGGCTCCTGG
82_fus_3601_PVT1_002_exon3_J78-81	82	HPV82	fus	fusion transcript (HPV-human)	3601_PVT1_002_exon3	bkpt2-PVT1_002_exon3	J78-81	true	N.A.	N.A.	AMPL0000000354	TGCGACCACCAAATACACTGT	ATCATGATGGCTGTATGTGCCA	GGAACTGCAGGCCCAAACACCGGAGGGCACCTCAGTGCAACTAAAACTGCGTTTATAGCTGACCATACTCCCTGGAGCCTTCTCCCGAGGTGCGCGGGTGACCT
82_fus_3601_PVT1_004_exon1_J78-81	82	HPV82	fus	fusion transcript (HPV-human)	3601_PVT1_004_exon1	bkpt2-PVT1_004_exon1	J78-81	true	N.A.	N.A.	AMPL0000000447	TGCGACCACCAAATACACTGT	CATGGTTCCACCAGCGTTATT	GGAACTGCAGGCCCAAACACCGGAGGGCACCTCAGTGCAACTAAAACTGCGTTTATAGTCTGAGCCTGATGGATTTACAGTGATCTTCAGTGGTCTGGGG
82_fus_3601_PVT1_005_exon1_J78-81	82	HPV82	fus	fusion transcript (HPV-human)	3601_PVT1_005_exon1	bkpt2-PVT1_005_exon1	J78-81	true	N.A.	N.A.	AMPL0000000370	TGCGACCACCAAATACACTGT	TCTTTGCTCGCAGCTCGT	GGAACTGCAGGCCCAAACACCGGAGGGCACCTCAGTGCAACTAAAACTGCGTTTATAGCTCCGGGCAGAGCGCGTGTGGCGGCCGAGCACATGGGCCCGCGGGCCGGGCGGGCTCGGGGCGGCCGGGACGAGGAGGGGCGACG
82_fus_888_MYC_001_exon1_J40-43	82	HPV82	fus	fusion transcript (HPV-human)	888_MYC_001_exon1	SD2-MYC_001_exon1	J40-43	true	N.A.	N.A.	AMPL0000000298	CGTGGTGTGCGACCAACTAA	CTGAGAAGCCCTGCCCTTC	CATCGGCAATGGACAGTGAAGCTGCTCGCGGCCGCCACCGCCGGGCCCCGGCCGTCCCTGGCTCCCCTCCTGCCTCGA
82_fus_888_MYC_001_exon2_J40-43	82	HPV82	fus	fusion transcript (HPV-human)	888_MYC_001_exon2	SD2-MYC_001_exon2	J40-43	true	N.A.	N.A.	AMPL0000000246	CGTGGTGTGCGACCAACTAA	AAATACGGCTGCACCGAGT	CATCGGCAATGGACAGTGAAGCAGCCTCCCGCGACGATGCCCCTCAACGTTAGCTTCACCAACAGGAACTATGACCTCGACTACG
82_fus_888_MYC_001_exon3_J40-43	82	HPV82	fus	fusion transcript (HPV-human)	888_MYC_001_exon3	SD2-MYC_001_exon3	J40-43	true	N.A.	N.A.	AMPL0000000481	CGTGGTGTGCGACCAACTAA	GGTGATCCAGACTCTGACCTTTTG	CATCGGCAATGGACAGTGAAGAGGAGGAACAAGAAGATGAGGAAGAAATCGATGTTGTTTCTGTGGAAAAGAGGCAGGCTCCTGG
82_fus_888_PVT1_002_exon3_J40-43	82	HPV82	fus	fusion transcript (HPV-human)	888_PVT1_002_exon3	SD2-PVT1_002_exon3	J40-43	true	N.A.	N.A.	AMPL0000000611	CGTGGTGTGCGACCAACTAA	ATCATGATGGCTGTATGTGCCA	CATCGGCAATGGACAGTGAAGCTGACCATACTCCCTGGAGCCTTCTCCCGAGGTGCGCGGGTGACCT
82_fus_888_PVT1_004_exon1_J40-43	82	HPV82	fus	fusion transcript (HPV-human)	888_PVT1_004_exon1	SD2-PVT1_004_exon1	J40-43	true	N.A.	N.A.	AMPL0000000382	CGTGGTGTGCGACCAACTAA	CATGGTTCCACCAGCGTTATT	CATCGGCAATGGACAGTGAAGTCTGAGCCTGATGGATTTACAGTGATCTTCAGTGGTCTGGGG
82_fus_888_PVT1_005_exon1_J40-43	82	HPV82	fus	fusion transcript (HPV-human)	888_PVT1_005_exon1	SD2-PVT1_005_exon1	J40-43	true	N.A.	N.A.	AMPL0000000452	CGTGGTGTGCGACCAACTAA	TCTTTGCTCGCAGCTCGT	CATCGGCAATGGACAGTGAAGCTCCGGGCAGAGCGCGTGTGGCGGCCGAGCACATGGGCCCGCGGGCCGGGCGGGCTCGGGGCGGCCGGGACGAGGAGGGGCGACG
82_gen_1794_1947_NoJ	82	HPV82	gen	genomic control (HPV)	1794_1947	ctrl1	NoJ	false	N.A.	N.A.	AMPL0000000668	CGTAGTACAGCCGTTGCATTG	CCCATTGTACCATTTGCGATAGTT	TACTTTTATAGAACAGGAATATCAAACATTAGTAGCACATATGGCGAAACACCAGAATGGATTACAAGACAAACACAACTACAGCACAGTTTTGATGATAGCACGTTTG
82_gen_3867_3999_NoJ	82	HPV82	gen	genomic control (HPV)	3867_3999	ctrl2	NoJ	false	N.A.	N.A.	AMPL0000000685	GCTGCTAAGTGTATATAGTTACTCGCA	CTGCTGCAAACACATATTGGGATT	ACCATTGCGGTGTTTTTGGTGTGTTTATTTGTGCTTTGCGTGTGTGTGTGTCTTGTGTTGTGTTGTTTGTTGCCGCTATTGC
82_gen_5868_5992_NoJ	82	HPV82	gen	genomic control (HPV)	5868_5992	ctrl3	NoJ	false	N.A.	N.A.	AMPL0000000669	GGATGTGTTGGTGTTGAAGTAGGTA	TCCTGTTGGTCGTTGCCATT	GGGGTCAGCCGTTAGGTGTTGGCCTTAGTGGTCATCCTTTATTTAATAAGTATGATGATACTGAAAACTCTAGGTTTGCC
82_gen_7312_7466_NoJ	82	HPV82	gen	genomic control (HPV)	7312_7466	ctrl4	NoJ	false	N.A.	N.A.	AMPL0000000648	CCTGTAGGTTAAGGGTGGTGTT	AAATCGGTCGCCACAAAATGG	TAGGTGGCGTCCCTATTGCCCTACCCATATTTGTGGCTTGCAGCACACTTGTATATATATGTTCTTGCTGTATTGCATGTACCACAGGATTCCATTTTGTTTTTTCCTGCAG
82_sp_1316_2575_J53-56	82	HPV82	sp	splice transcript (HPV)	1316_2575	SD3-SA4	J53-56	true	early	(E1) E4 E5	AMPL0000000427	CCGGACAGTGGATATGGCAATA	CATCATTTAGTGCATATACAGGATTCCC	CACAAGTGGAGACTGTGGAAGGACCCTTACAGATCCAAATTTAATGTATTTACATAGTAGAGTGACAGTATTTCAATTTTTAAATGCATTTCCATTTGACCCCCAT
82_sp_1316_3345_J53-56	82	HPV82	sp	splice transcript (HPV)	1316_3345	SD3-SA6	J53-56	true	early	(E1) E4 E5	AMPL0000000374	CCGGACAGTGGATATGGCAATA	GGGTGTTCGATAGCTGTTCAA	CACAAGTGGAGACTGTGGAAGGACCCTTACAGTACCTACAGCACCCCGTCACCCTCTACTACAACTG
82_sp_222_2575_J68-71	82	HPV82	sp	splice transcript (HPV)	222_2575	SD1-SA4	J68-71	true	early	(E6) E2 E5	AMPL0000000479	CCTGCAATACGTCTATGCACAAT	CATCATTTAGTGCATATACAGGATTCCC	ATTCAGGTATTGTGTGTATATTGTAAAAAGGAGTTGTGTAGAGCAGATCCAAATTTAATGTATTTACATAGTAGAGTGACAGTATTTCAATTTTTAAATGCATTTCCATTTGACCCCCAT
82_sp_222_3345_J68-71	82	HPV82	sp	splice transcript (HPV)	222_3345	SD1-SA6	J68-71	true	early	(E6) E4 E5	AMPL0000000308	CCTGCAATACGTCTATGCACAAT	GGGTGTTCGATAGCTGTTCAA	ATTCAGGTATTGTGTGTATATTGTAAAAAGGAGTTGTGTAGAGCAGTACCTACAGCACCCCGTCACCCTCTACTACAACTG
82_sp_222_407_J68-71	82	HPV82	sp	splice transcript (HPV)	222_407	SD1-SA1	J68-71	true	early	E6 E7	AMPL0000000207	CCTGCAATACGTCTATGCACAAT	TTTTTTGTCGTCCACCACCTTTTG	ATTCAGGTATTGTGTGTATATTGTAAAAAGGAGTTGTGTAGAGCAGGTGTCATAGATGTCAGAGACCACTTGGGCCTGAAGAAAAG
82_sp_222_521_J68-71	82	HPV82	sp	splice transcript (HPV)	222_521	SD1-SA2	J68-71	true	early	E6 E7	AMPL0000000522	CCTGCAATACGTCTATGCACAAT	TCCAACACTATGTCCTTTAATTGTGGT	ATTCAGGTATTGTGTGTATATTGTAAAAAGGAGTTGTGTAGAGCAGAAAACCACCAAGACAACGTAGTGAAACCCAGGTGTAATAACGCCATGCGTGGTAATGT
82_sp_222_753_J68-71	82	HPV82	sp	splice transcript (HPV)	222_753	SD1-SA3	J68-71	true	early	E6 E7	AMPL0000000126	CCTGCAATACGTCTATGCACAAT	CCAGTAACATTTGCTGAAATATGCGAA	ATTCAGGTATTGTGTGTATATTGTAAAAAGGAGTTGTGTAGAGCAGGTGTTCGAGTGTTGTACAGCTCGCAGTGGAAAGCAGTGGAGACAGCC
82_sp_3613_5571_J90-93	82	HPV82	sp	splice transcript (HPV)	3613_5571	SD5-SA9	J90-93	true	late	L1	AMPL0000000001	TGCGACCACCAAATACACTGT	GTGTTGACAATGCGTGACACT	GGAACTGCAGGCCCAAACACCGGAGGGCACCTCAGTGCAACTAAAACTGCGTTTATAGTTCATTTAAAAGATGGCTTTGTGGCGTACTAATGACAGCAAAGTGTATTTACCACCTGCACC
82_sp_888_2575_J40-43	82	HPV82	sp	splice transcript (HPV)	888_2575	SD2-SA4	J40-43	true	early	(E7) E2 E5	AMPL0000000387	CGTGGTGTGCGACCAACTAA	CATCATTTAGTGCATATACAGGATTCCC	CATCGGCAATGGACAGTGAAGATCCAAATTTAATGTATTTACATAGTAGAGTGACAGTATTTCAATTTTTAAATGCATTTCCATTTGACCCCCAT
82_sp_888_3345_J40-43	82	HPV82	sp	splice transcript (HPV)	888_3345	SD2-SA6	J40-43	true	early	(E7) E4 E5	AMPL0000000391	CGTGGTGTGCGACCAACTAA	GGGTGTTCGATAGCTGTTCAA	CATCGGCAATGGACAGTGAAGTACCTACAGCACCCCGTCACCCTCTACTACAACTG
82_sp_888_5571_J40-43	82	HPV82	sp	splice transcript (HPV)	888_5571	SD2-SA9	J40-43	true	late	L1	AMPL0000000375	CGTGGTGTGCGACCAACTAA	GTGTTGACAATGCGTGACACT	CATCGGCAATGGACAGTGAAGATGGCTTTGTGGCGTACTAATGACAGCAAAGTGTATTTACCACCTGCACC
82_unsp_1316_1317_J53-56	82	HPV82	unsp	unsplice transcript (HPV)	1316_1317	SD3	J53-56	true	N.A.	N.A.	AMPL0000000105	CCGGACAGTGGATATGGCAATA	GGTCTATCTCTGTACTTCTGTCGCT	CACAAGTGGAGACTGTGGAAGGACCCTTACAGGTAGATGGGCAAAATGACGGGTCACAACATAGTATGTGTAGTGGCGGGGGGAGC
82_unsp_222_223_J68-71	82	HPV82	unsp	unsplice transcript (HPV)	222_223	SD1	J68-71	true	N.A.	N.A.	AMPL0000000329	CCTGCAATACGTCTATGCACAAT	CATGCTGCATATGGCGTATTGTC	ATTCAGGTATTGTGTGTATATTGTAAAAAGGAGTTGTGTAGAGCAGATGTGTATAATGTAGCATTTACAGAACTTAGGATTGTATATAGG
82_unsp_2574_2575_J67-70	82	HPV82	unsp	unsplice transcript (HPV)	2574_2575	SA4	J67-70	true	N.A.	N.A.	AMPL0000000634	ACACAGAAGCCTGCTGCAAA	CATCATTTAGTGCATATACAGGATTCCC	TTGTATGCCCACCATTGCTTATTACCTCAAATATCAATCCAAAAGAAGATCCAAATTTAATGTATTTACATAGTAGAGTGACAGTATTTCAATTTTTAAATGCATTTCCATTTGACCCCCAT
82_unsp_3344_3345_J63-66	82	HPV82	unsp	unsplice transcript (HPV)	3344_3345	SA6	J63-66	true	N.A.	N.A.	AMPL0000000140	GGGCACAACAATGGGAGGTA	GGGTGTTCGATAGCTGTTCAA	TATATGTGTGGCAATGTAATAACATGTCCTGAATATGTATCTAGTACCTACAGCACCCCGTCACCCTCTACTACAACTG
82_unsp_3613_3614_J90-93	82	HPV82	unsp	unsplice transcript (HPV)	3613_3614	SD5	J90-93	true	N.A.	N.A.	AMPL0000000169	TGCGACCACCAAATACACTGT	CAATGCCAGGTAGATGACACTTCTTTAA	GGAACTGCAGGCCCAAACACCGGAGGGCACCTCAGTGCAACTAAAACTGCGTTTATAGTTCATTTAAAAGGTGCAACAAATTGTTTAAAATGTTTAAGATACAGATTTGCAAAACATAGAAATTTGT
82_unsp_406_407_J66-69	82	HPV82	unsp	unsplice transcript (HPV)	406_407	SA1	J66-69	true	N.A.	N.A.	AMPL0000000340	GTAGGTCTGTGTATGGTGCTACATT	TTTTTTGTCGTCCACCACCTTTTG	AGAGGCCATTACTAACAAAAGTTTATATGAATTATTAATAAGGTGTCATAGATGTCAGAGACCACTTGGGCCTGAAGAAAAG
82_unsp_5570_5571_J72-75	82	HPV82	unsp	unsplice transcript (HPV)	5570_5571	SA9	J72-75	true	N.A.	N.A.	AMPL0000000204	GGGATTACTACTTTGTGGCCGTATA	GTGTTGACAATGCGTGACACT	CATATTTGTTACGCAAACGCCGTAAACGTATACCCTATTTTTTTGCAGATGGCTTTGTGGCGTACTAATGACAGCAAAGTGTATTTACCACCTGCACC
82_unsp_752_753_J86-89	82	HPV82	unsp	unsplice transcript (HPV)	752_753	SA3	J86-89	true	N.A.	N.A.	AMPL0000000138	GGAGGATGAAGTAGATAATATGCGTGAC	CCAGTAACATTTGCTGAAATATGCGAA	CAGCCAGCCAGACAAGCTGGACAGGATACGTGTTACAGAATTAAAGTGCACTGTTGCAGGTGTTCGAGTGTTGTACAGCTCGCAGTGGAAAGCAGTGGAGACAGCC
82_unsp_888_889_J40-43	82	HPV82	unsp	unsplice transcript (HPV)	888_889	SD2	J40-43	true	N.A.	N.A.	AMPL0000000495	CGTGGTGTGCGACCAACTAA	TTGTCAACTACTGCCTCCACATAAAA	CATCGGCAATGGACAGTGAAGGTACAGAGGATGAGGGGGCGGGGTGTACCGGGTGG
hg_ACTB_E4E5	hg	human	ACTB	ACTB (human)	E4E5	exon4-exon5	N.A.	false	N.A.	N.A.	AMPL2343099	CCAGGTCATCACCATTGGCAAT	CGTACAGGTCTTTGCGGATGT	GAGCGGTTCCGCTGCCCTGAGGCACTCTTCCAGCCTTCCTTCCTGGGCATGGAGTCCTGTGGCATCCACGAAACTACCTTCAACTCCATCATGAAGTGTGACGTGG
hg_AKT1_E2E3	hg	human	AKT1	AKT1 (human)	E2E3	exon2-exon3	N.A.	false	N.A.	N.A.	AMPL2201548	CCATGAGCGACGTGGCTATT	CTCACGTTGGTCCACATCCT	GTGAAGGAGGGTTGGCTGCACAAACGAGGGGAGTACATCAAGACCTGGCGGCCACGCTACTTCCTCCTCAAGAATGATGGCACCTTCATTGGCTACAAGGAGCGGCCGC
hg_B2M_E1E2	hg	human	B2M	B2M (human)	E1E2	exon1-exon2	N.A.	false	N.A.	N.A.	AMPL30482794	CTGTGCTCGCGCTACTCT	CAACTTCAATGTCGGATGGATGAAAC	CTCTTTCTGGCCTGGAGGCTATCCAGCGTACTCCAAAGATTCAGGTTTACTCACGTCATCCAGCAGAGAATGGAAAGTCAAATTTCCTGAATTGCTATGTGTCTGG
hg_BCL2_E2E3	hg	human	BCL2	BCL2 (human)	E2E3	exon2-exon3	N.A.	false	N.A.	N.A.	AMPL1657954	GTGGATGACTGAGTACCTGAACC	GGCCAAACTGAGCAGAGTCTT	GGCACCTGCACACCTGGATCCAGGATAACGGAGGCTGGGATGCCTTTGTGGAACTGTACGGCCCCAGCATGCGGCCTCTGTTTGATTTCTCCTGGCTGTCTCTG
hg_BRAF_E11E12	hg	human	BRAF	BRAF (human)	E11E12	exon11-exon12	N.A.	false	N.A.	N.A.	AMPL28552085	CGGGACTCGAGTGATGATTGG	CTGAGGTGTAGGTGCTGTCA	GAGATTCCTGATGGGCAGATTACAGTGGGACAAAGAATTGGATCTGGATCATTTGGAACAGTCTACAAGGGAAAGTGGCATGGTGATGTGGCAGTGAAAATGTTGAATG
hg_CDH1_E10E11	hg	human	CDH1	CDH1 (human)	E10E11	exon10-exon11	N.A.	false	N.A.	N.A.	AMPL28185772	CTCCTGAAAAGAGAGTGGAAGTGT	CCGGATTAATCTCCAGCCAGTT	CCGAGGACTTTGGCGTGGGCCAGGAAATCACATCCTACACTGCCCAGGAGCCAGACACATTTATGGAACAGAAAATAACATATCGGATTTGGAGAGACACTGCC
hg_CDKN2A_E1E2	hg	human	CDKN2A	CDKN2A (human)	E1E2	exon1-exon2	N.A.	false	N.A.	N.A.	AMPL5818577	AACGCACCGAATAGTTACGGT	ACGGGTCGGGTGAGAGT	CGGAGGCCGATCCAGGTCATGATGATGGGCAGCGCCCGAGTGGCGGAGCTGCTGCTGCTCCACGGCGCGGAGCCCAACTGCGCCGACCCCGCC
hg_CDKN2B_E1E2	hg	human	CDKN2B	CDKN2B (human)	E1E2	exon1-exon2	N.A.	false	N.A.	N.A.	AMPL18141488	CGGATCCCAACGGAGTCAA	ACCGGTCGGGTGAGAGT	CCGTTTCGGGAGGCGCGCGATCCAGGTCATGATGATGGGCAGCGCCCGCGTGGCGGAGCTGCTGCTGCTCCACGGCGCGGAGCCCAACTGCGCAGACCCTGCC
hg_ERBB2_E11E12	hg	human	ERBB2	ERBB2 (human)	E11E12	exon11-exon12	N.A.	false	N.A.	N.A.	AMPL28173828	TCTTCCAGAACCTGCAAGTAATCC	GGTGGGTGTTATGGTGGATGA	GGGGACGAATTCTGCACAATGGCGCCTACTCGCTGACCCTGCAAGGGCTGGGCATCAGCTGGCTGGGGCTGCGCTCACTGAGGGAACTGGGCAGTGGACTGGCCC
hg_FOS_E3E4	hg	human	FOS	FOS (human)	E3E4	exon3-exon4	N.A.	false	N.A.	N.A.	AMPL29366622	AGGAGAATCCGAAGGGAAAGGAATA	TCCTTCAGCAGGTTGGCAAT	AGATGGCTGCAGCCAAATGCCGCAACCGGAGGAGGGAGCTGACTGATACACTCCAAGCGGAGACAGACCAACTAGAAGATGAGAAGTCTGCTTTGCAGACCGAG
hg_GAPDH_E5E6	hg	human	GAPDH	GAPDH (human)	E5E6	exon5-exon6	N.A.	false	N.A.	N.A.	AMPL9964196	AGTCCACTGGCGTCTTCAC	TGATCTTGAGGCTGTTGTCATACTTC	CACCATGGAGAAGGCTGGGGCTCATTTGCAGGGGGGAGCCAAAAGGGTCATCATCTCTGCCCCCTCTGCTGATGCCCCCATGTTCGTCATGGGTGTGAACCATGA
hg_GUSB_E10E11	hg	human	GUSB	GUSB (human)	E10E11	exon10-exon11	N.A.	false	N.A.	N.A.	AMPL3164570	GCGAGTATGGAGCAGAAACGA	AATTCCAAATGAGCTCTCCAACCA	TTGCAGGGTTTCACCAGGATCCACCTCTGATGTTCACTGAAGAGTACCAGAAAAGTCTGCTAGAGCAGTACCATCTGGGTCTGGATCAAAAACGCAGAAAATACG
hg_HRAS_E2E3	hg	human	HRAS	HRAS (human)	E2E3	exon2-exon3	N.A.	false	N.A.	N.A.	AMPL1124340	CGGAATATAAGCTGGTGGTGGT	GCACGTCTCCCCATCAATGA	GGGCGCCGGCGGTGTGGGCAAGAGTGCGCTGACCATCCAGCTGATCCAGAACCATTTTGTGGACGAATACGACCCCACTATAGAGGATTCCTACCGGAAGCAGGTGG
hg_KRAS_E3E4	hg	human	KRAS	KRAS (human)	E3E4	exon3-exon4	N.A.	false	N.A.	N.A.	AMPL16322052	GTGCAATGAGGGACCAGTACA	CTACTAGGACCATAGGTACATCTTCAGA	TGAGGACTGGGGAGGGCTTTCTTTGTGTATTTGCCATAAATAATACTAAATCATTTGAAGATATTCACCATTATAGAGAACAAATTAAAAGAGTTAAGGAC
hg_KRT10_E3E4	hg	human	KRT10	KRT10 (human)	E3E4	exon3-exon4	N.A.	false	N.A.	N.A.	AMPL2634551	GATGAGCTGACCCTGACCAA	GGCAGCATTCATTTCCACATTCAC	GGCTGACCTGGAGATGCAAATTGAGAGCCTGACTGAAGAGCTGGCCTATCTGAAGAAGAACCACGAGGAGGAAATGAAAGACCTTCGAAATGTGTCCACTGGTGAT
hg_KRT14_E3E4	hg	human	KRT14	KRT14 (human)	E3E4	exon3-exon4	N.A.	false	N.A.	N.A.	AMPL1709242	AGGAGCTGGCCTACCTGAA	CTTCTCATACTGGTCACGCATCT	GAAGAACCACGAGGAGGAGATGAACGCCCTGCGAGGCCAGGTGGGTGGTGAGATCAATGTGGAGATGGACGCTGCCCCAGGCGTGGACCTGAGCCGCATCCTCAACG
hg_KRT17_E1E2	hg	human	KRT17	KRT17 (human)	E1E2	exon1-exon2	N.A.	false	N.A.	N.A.	AMPL6425300	AACACTGAGCTGGAGGTGAAG	CTGTAGCAGGATGTTGGCATTG	ATCCGTGACTGGTACCAGAGGCAGGCCCCGGGGCCCGCCCGTGACTACAGCCAGTACTACAGGACAATTGAGGAGCTGCAGAACAAGATCCTCACAGCCACCGTGGA
hg_MET_E2E3	hg	human	MET	MET (human)	E2E3	exon2-exon3	N.A.	false	N.A.	N.A.	AMPL6356343	TGTGTGCATTCCCTATCAAATATGTCAA	GCGCTTCACAGCCTGATGA	CGACTTCTTCAACAAGATCGTCAACAAAAACAATGTGAGATGTCTCCAGCATTTTTACGGACCCAATCATGAGCACTGCTTTAATAGGACACTTCTGAGAAAT
hg_MKI67_E6E7	hg	human	MKI67	MKI67 (human)	E6E7	exon6-exon7	N.A.	false	N.A.	N.A.	AMPL9212051	CGTCGTGTCTCAAGATCTAGCTT	TGAGTCATCTGCGGTACTGTCT	CTCTTCTGACCCTGATGAGAAAGCTCAAGATTCCAAGGCCTATTCAAAAATCACTGAAGGAAAAGTTTCAGGAAATCCTCAGGTACATATCAAGAATGTCAAAGA
hg_MYC_E1E2	hg	human	MYC	MYC (human)	E1E2	exon1-exon2	N.A.	false	N.A.	N.A.	AMPL10844546	GCTTCTCTGAAAGGCTCTCCTT	AAATACGGCTGCACCGAGT	GCAGCTGCTTAGACGCTGGATTTTTTTCGGGTAGTGGAAAACCAGCAGCCTCCCGCGACGATGCCCCTCAACGTTAGCTTCACCAACAGGAACTATGACCTCGACTACG
hg_NOTCH1_E31E32	hg	human	NOTCH1	NOTCH1 (human)	E31E32	exon31-exon32	N.A.	false	N.A.	N.A.	AMPL33493342	CCGACGCACAAGGTGTCTT	GTCGGCGTGTGAGTTGATGA	CCAGATCCTGATCCGGAACCGAGCCACAGACCTGGATGCCCGCATGCATGATGGCACGACGCCACTGATCCTGGCTGCCCGCCTGGCCGTGGAGGGCATGCTGGAGGACC
hg_PCNA_E4E5	hg	human	PCNA	PCNA (human)	E4E5	exon4-exon5	N.A.	false	N.A.	N.A.	AMPL20801767	GACGGAGTGAAATTTTCTGCAAGT	GAAGTTCAGGTACCTCAGTGCAAA	GGAGAACTTGGAAATGGAAACATTAAATTGTCACAGACAAGTAATGTCGATAAAGAGGAGGAAGCTGTTACCATAGAGATGAATGAACCAGTTCAACTAACT
hg_PTEN_E8E9	hg	human	PTEN	PTEN (human)	E8E9	exon8-exon9	N.A.	false	N.A.	N.A.	AMPL1258705	AGCGTGCAGATAATGACAAGGAA	GATTTGACGGCTCCTCTACTGT	TATCTAGTACTTACTTTAACAAAAAATGATCTTGACAAAGCAAATAAAGACAAAGCCAACCGATACTTTTCTCCAAATTTTAAGGTGAAGCTGTACTTCACAAAA
hg_RB1_E22E23	hg	human	RB1	RB1 (human)	E22E23	exon22-exon23	N.A.	false	N.A.	N.A.	AMPL4177352	CGGTCTTCATGCAGAGACTGA	GTGAAATATAGATGTTCCCTCCAGGAAT	AAACAAATATTTTGCAGTATGCTTCCACCAGGCCCCCTACCTTGTCACCAATACCTCACATTCCTCGAAGCCCTTACAAGTTTCCTAGTTCACCCTTACGG
hg_RPLP0_E7E8	hg	human	RPLP0	RPLP0 (human)	E7E8	exon7-exon8	N.A.	false	N.A.	N.A.	AMPL6541148	GACGGATTACACCTTCCCACTT	GACTCTTCCTTGGCTTCAACCTTA	GCTGAAAAGGTCAAGGCCTTCTTGGCTGATCCATCTGCCTTTGTGGCTGCTGCCCCTGTGGCTGCTGCCACCACAGCTGCTCCTGCTGCTGCTGCAGCCCCAGC
hg_STAT1_E18E19	hg	human	STAT1	STAT1 (human)	E18E19	exon18-exon19	N.A.	false	N.A.	N.A.	AMPL12063649	CGATGGGCTCAGCTTTCAGA	ACAAAACCTCGTCCACGGAAT	AGTGCTGAGTTGGCAGTTTTCTTCTGTCACCAAAAGAGGTCTCAATGTGGACCAGCTGAACATGTTGGGAGAGAAGCTTCTTGGTCCTAACGCCAGCCCCGATGGTCTC
hg_TERT_E10E11	hg	human	TERT	TERT (human)	E10E11	exon10-exon11	N.A.	false	N.A.	N.A.	AMPL20967395	TCCTGCGTTTGGTGGATGAT	CCTCGTCTTCTACAGGGAAGTTCA	TTCTTGTTGGTGACACCTCACCTCACCCACGCGAAAACCTTCCTCAGGACCCTGGTCCGAGGTGTCCCTGAGTATGGCTGCGTGGTGAACTTGCGGAAGACAGTGG
hg_TOP2A_E21E22	hg	human	TOP2A	TOP2A (human)	E21E22	exon21-exon22	N.A.	false	N.A.	N.A.	AMPL3666801	TGGGTGGTCCTGCAAAATCC	ACATATTGATTTGGAGCCAGTTCTTCA	CCAACTTTGATGTGCGTGAAATTGTAAATAACATCAGGCGTTTGATGGATGGAGAAGAACCTTTGCCAATGCTTCCAAGTTACAAGAACTTCAAGGGTACTAT
hg_TP53_E4E5	hg	human	TP53	TP53 (human)	E4E5	exon4-exon5	N.A.	false	N.A.	N.A.	AMPL4815075	CTGGCCCCTGTCATCTTCTG	CTTGGCCAGTTGGCAAAACAT	TCCCTTCCCAGAAAACCTACCAGGGCAGCTACGGTTTCCGTCTGGGCTTCTTGCATTCTGGGACAGCCAAGTCTGTGACTTGCACGTACTCCCCTGCCCTCAACAAG
hg_WNT1_E2E3	hg	human	WNT1	WNT1 (human)	E2E3	exon2-exon3	N.A.	false	N.A.	N.A.	AMPL28065858	CTGGAACTGTCCCACTGCT	CAGGATTCGATGGAACCTTCTGA	CCAGGGCCCCACCTCTTCGGCAAGATCGTCAACCGAGGCTGTCGAGAAACGGCGTTTATCTTCGCTATCACCTCCGCCGGGGTCACCCATTCGGTGGCGCGCTCCTGC
