# Supplementary material for: Molecular detection of hrHPV-induced high-grade squamous intraepithelial lesions of the cervix through a targeted RNA next generation sequencing assay
Source: Mol Med. 2025 May 30;31:215. doi: 10.1186/s10020-025-01238-x (PMC12125924; doi:10.1186/s10020-025-01238-x)
Supplement: Supplementary file 7 — Supplementary Material 7: SuppTable 2. [file 10020_2025_1238_MOESM7_ESM.xlsx]

## Sheet: SuppTable2
obs	sample ID	short ID	RNA concentration ng/μl (nanophotometer)	spike	A260/230	A260/280	RIN	ct mean ACTB	ct mean GAPDH	protocol	input	PCR 1 date (dd/mm/yyyy)	n cycles PCR1	PCR2 date (dd/mm/yyyy)	n cycles PCR2	index set	index	bioanalyzer date	library output	run date	sample full ID	data_name	M Seqs	run name
inadequate Gynie	Cytics-C7-HPV-66	C7-66	4.8	yes	0.663	1.348	nd	32.2084	33.7258	Ampliseq	cDNA	2023-04-25	21	2023-04-26	15	Ampliseq CD indexes set A	A9	2023-04-26	positive	2023-04-28	Cytics-C7-HPV-66	Cytics-C7-HPV-66_S59_R1_001	5.4	230428_VH00505_85_AACKHLTM5
Neg GAPDH & ACTB	Cytics-C6-09	C6-09	nd	nd	nd	nd	nd	nd	nd	nd	nd	nd	nd	nd	nd	nd	nd	nd	nd	nd	nd	nd	nd	nd
Neg GAPDH & ACTB	Cytics-C6-135	C6-135	nd	nd	nd	nd	nd	nd	nd	nd	nd	nd	nd	nd	nd	nd	nd	nd	nd	nd	nd	nd	nd	nd
Neg GAPDH & ACTB	Cytics-C6-144	C6-144	nd	nd	nd	nd	nd	nd	nd	nd	nd	nd	nd	nd	nd	nd	nd	nd	nd	nd	nd	nd	nd	nd
Neg GAPDH & ACTB	Cytics-C6-145	C6-145	nd	nd	nd	nd	nd	nd	nd	nd	nd	nd	nd	nd	nd	nd	nd	nd	nd	nd	nd	nd	nd	nd
Neg GAPDH & ACTB	Cytics-C6-186	C6-186	nd	nd	nd	nd	nd	nd	nd	nd	nd	nd	nd	nd	nd	nd	nd	nd	nd	nd	nd	nd	nd	nd
Neg GAPDH & ACTB	Cytics-C6-188	C6-188	nd	nd	nd	nd	nd	nd	nd	nd	nd	nd	nd	nd	nd	nd	nd	nd	nd	nd	nd	nd	nd	nd
Neg GAPDH & ACTB	Cytics-C7-HPV-17	C7-17	3.64	yes	0.495	1.4	8.77	indetermined	indetermined	nd	nd	nd	nd	nd	nd	nd	nd	nd	nd	nd	nd	nd	nd	nd
Neg GAPDH & ACTB	Cytics-C7-HPV-18	C7-18	3.8	yes	0.525	1.508	nd	indetermined	indetermined	nd	nd	nd	nd	nd	nd	nd	nd	nd	nd	nd	nd	nd	nd	nd
Neg GAPDH & ACTB	Cytics-C7-HPV-47	C7-47	---		---		nd	indetermined	indetermined	Ampliseq	cDNA	2023-04-20	21	2023-04-21	15	Ampliseq CD indexes set A	G6	2023-04-24	negative	nd	nd	nd	nd	nd
Neg GAPDH & ACTB	Cytics-C7-HPV-58	C7-58	nd	nd	nd	nd	nd	nd	nd	nd	nd	nd	nd	nd	nd	nd	nd	nd	nd	nd	nd	nd	nd	nd
Neg GAPDH & ACTB	Cytics-C7-HPV-60	C7-60	nd	nd	nd	nd	nd	nd	nd	nd	nd	nd	nd	nd	nd	nd	nd	nd	nd	nd	nd	nd	nd	nd
Neg GAPDH & ACTB	Cytics-C7-HPV-65	C7-65	nd	nd	nd	nd	nd	nd	nd	nd	nd	nd	nd	nd	nd	nd	nd	nd	nd	nd	nd	nd	nd	nd
Neg GAPDH & ACTB	Cytics-C7-HPV-67	C7-67	nd	nd	nd	nd	nd	nd	nd	nd	nd	nd	nd	nd	nd	nd	nd	nd	nd	nd	nd	nd	nd	nd
Negative library	Cytics-C6-136	C6-136	0	yes	0.618	2.702	7.39	35.0541	36.2848	Ampliseq	cDNA	2023-04-25	21	2023-04-26	15	Ampliseq CD indexes set A	H9	2023-04-26	negative	nd	nd	nd	nd	nd
Negative library	Cytics-C6-149	C6-149	0	yes	0.544	2.852	nd	indetermined	36.0195	Ampliseq	cDNA	2023-04-25	21	2023-04-26	15	Ampliseq CD indexes set A	F10	2023-04-26	negative	nd	nd	nd	nd	nd
Negative library	Cytics-C6-151	C6-151	0	yes	0.693	2.633	nd	34.4765	34.9596	Ampliseq	cDNA	2023-04-25	21	2023-04-26	15	Ampliseq CD indexes set A	H10	2023-04-26	negative	nd	nd	nd	nd	nd
Negative library	Cytics-C6-176	C6-176	0	yes	0.706	2.889	nd	33.9191	34.5843	Ampliseq	cDNA	2023-04-25	21	2023-04-26	15	Ampliseq CD indexes set A	B12	2023-04-26	negative	2023-04-28	nd	nd	nd	nd
Negative library	Cytics-C7-HPV-61	C7-61	5.08	yes	0.602	1.38	nd	34.0002	34.4779	Ampliseq	cDNA	2023-04-25	21	2023-04-26	15	Ampliseq CD indexes set A	E8	2023-04-26	negative	nd	nd	nd	nd	nd
Negative library	Cytics-C7-HPV-64	C7-64	7.48	yes	0.824	1.508	nd	31.2226	32.3428	Ampliseq	cDNA	2023-04-25	21	2023-04-26	15	Ampliseq CD indexes set A	H8	2023-04-26	negative	nd	nd	nd	nd	nd
no clinical data	Cytics-HPV-22	22	368.36	no	nd	nd	nd	28.038	31.123	Ampliseq	cDNA	2022-09-07	21	2022-09-07	12	Ampliseq UD indexes	A1	2022-09-07	positive	2022-09-08	Cytics-HPV-22	L22_HPV22_S1_R1_001	6.6	220908_VH00505_31_AAC5LHHM5
no clinical data	Cytics-HPV-25	25	28.12	no	nd	nd	nd	35.169	31.63	Ampliseq	cDNA	2022-09-07	21	2022-09-07	12	Ampliseq UD indexes	D1	2022-09-07	positive	2022-09-08	Cytics-HPV-25	L25_HPV25_S4_R1_001	3.6	220908_VH00505_31_AAC5LHHM5
no clinical data	Cytics-HPV-29	29	47.96	no	nd	nd	nd	32.095	33.302	Ampliseq	cDNA	2022-09-07	21	2022-09-07	12	Ampliseq UD indexes	H1	2022-09-07	positive	2022-09-08	Cytics-HPV-29	L29_HPV29_S8_R1_001	7.6	220908_VH00505_31_AAC5LHHM5
no clinical data	Cytics-HPV-31	31	69.04	no	nd	nd	nd	30.644	30.763	Ampliseq	cDNA	2022-09-07	21	2022-09-07	12	Ampliseq UD indexes	B2	2022-09-07	positive	2022-09-08	Cytics-HPV-31	L31_HPV31_S10_R1_001	6.0	220908_VH00505_31_AAC5LHHM5
no clinical data	Cytics-HPV-32	32	27.88	yes	1.915	1.61	6.9	28.362	32.045	Ampliseq	cDNA	2022-09-07	21	2022-09-07	12	Ampliseq UD indexes	C2	2022-09-07	positive	2022-09-08	Cytics-HPV-32	L32_HPV32_S11_R1_001	0.8	220908_VH00505_31_AAC5LHHM5
no clinical data	Cytics-HPV-34	34	26.24	yes	1.832	0.932	5.8	28.176	30.06	Ampliseq	cDNA	2022-09-07	21	2022-09-07	12	Ampliseq UD indexes	E2	2022-09-07	positive	2022-09-08	Cytics-HPV-34	L34_HPV34_S13_R1_001	4.0	220908_VH00505_31_AAC5LHHM5
no clinical data	Cytics-HPV-35	35	20.32	yes	1.834	1.319	6.0	28.526	30.911	Ampliseq	cDNA	2022-09-07	21	2022-09-07	12	Ampliseq UD indexes	F2	2022-09-07	positive	2022-09-08	Cytics-HPV-35	L35_HPV35_S14_R1_001	4.1	220908_VH00505_31_AAC5LHHM5
no clinical data	Cytics-HPV-37	37	39.04	yes	1.972	1.472	7.4	28.948	33.098	Ampliseq	cDNA	2022-09-07	21	2022-09-07	12	Ampliseq UD indexes	H2	2022-09-07	positive	2022-09-08	Cytics-HPV-37	L37_HPV37_S16_R1_001	3.3	220908_VH00505_31_AAC5LHHM5
no clinical data	Cytics-HPV-39	39	29.24	yes	1.909	1.507	7.0	32.711	30.917	Ampliseq	cDNA	2022-09-07	21	2022-09-07	12	Ampliseq UD indexes	B3	2022-09-07	positive	2022-09-08	Cytics-HPV-39	L39_HPV39_S18_R1_001	4.5	220908_VH00505_31_AAC5LHHM5
no clinical data	Cytics-HPV-40	40	15.28	yes	1.837	1.452	7.2	31.163	32.792	Ampliseq	cDNA	2022-09-07	21	2022-09-07	12	Ampliseq UD indexes	C3	2022-09-07	positive	2022-09-08	Cytics-HPV-40	L40_HPV40_S19_R1_001	5.4	220908_VH00505_31_AAC5LHHM5
no HPV test	Cytics-HPV-23	23	29.52	no	nd	nd	nd	32.128	31.043	Ampliseq	cDNA	2022-09-07	21	2022-09-07	12	Ampliseq UD indexes	B1	2022-09-07	positive	2022-09-08	Cytics-HPV-23	L23_HPV23_S2_R1_001	6.7	220908_VH00505_31_AAC5LHHM5
no HPV test	Cytics-HPV-24	24	95.76	no	nd	nd	nd	32.627	31.754	Ampliseq	cDNA	2022-09-07	21	2022-09-07	12	Ampliseq UD indexes	C1	2022-09-07	positive	2022-09-08	Cytics-HPV-24	L24_HPV24_S3_R1_001	6.8	220908_VH00505_31_AAC5LHHM5
no HPV test	Cytics-HPV-26	26	31.64	no	nd	nd	nd	33.279	31.399	Ampliseq	cDNA	2022-09-07	21	2022-09-07	12	Ampliseq UD indexes	E1	2022-09-07	positive	2022-09-08	Cytics-HPV-26	L26_HPV26_S5_R1_001	5.5	220908_VH00505_31_AAC5LHHM5
no HPV test	Cytics-HPV-27	27	34.76	no	nd	nd	nd	29.257	32.084	Ampliseq	cDNA	2022-09-07	21	2022-09-07	12	Ampliseq UD indexes	F1	2022-09-07	positive	2022-09-08	Cytics-HPV-27	L27_HPV27_S6_R1_001	4.6	220908_VH00505_31_AAC5LHHM5
no HPV test	Cytics-HPV-28	28	135.48	no	nd	nd	nd	29.758	31.338	Ampliseq	cDNA	2022-09-07	21	2022-09-07	12	Ampliseq UD indexes	G1	2022-09-07	positive	2022-09-08	Cytics-HPV-28	L28_HPV28_S7_R1_001	3.8	220908_VH00505_31_AAC5LHHM5
no HPV test	Cytics-HPV-30	30	25.32	no	nd	nd	nd	29.664	30.987	Ampliseq	cDNA	2022-09-07	21	2022-09-07	12	Ampliseq UD indexes	A2	2022-09-07	positive	2022-09-08	Cytics-HPV-30	L30_HPV30_S9_R1_001	5.7	220908_VH00505_31_AAC5LHHM5
	Cytics-HPV-33	33	16.08	yes	1.827	0.561	6.5	32.492	31.208	Ampliseq	cDNA	2022-09-07	21	2022-09-07	12	Ampliseq UD indexes	D2	2022-09-07	positive	2022-09-08	Cytics-HPV-33	L33_HPV33_S12_R1_001	9.0	220908_VH00505_31_AAC5LHHM5
	Cytics-HPV-36	36	6.76	yes	1.641	0.595	7.1	30.045	33.11	Ampliseq	cDNA	2022-09-07	21	2022-09-07	12	Ampliseq UD indexes	G2	2022-09-07	positive	2022-09-08	Cytics-HPV-36	L36_HPV36_S15_R1_001	4.3	220908_VH00505_31_AAC5LHHM5
	Cytics-HPV-38	38	185.32	yes	1.952	2.292	6.2	28.598	30.882	Ampliseq	cDNA	2022-09-07	21	2022-09-07	12	Ampliseq UD indexes	A3	2022-09-07	positive	2022-09-08	Cytics-HPV-38	L38_HPV38_S17_R1_001	5.9	220908_VH00505_31_AAC5LHHM5
	Cytics-HPV-41	41	155.68	yes	1.975	2.34	4.4	25.597	31.233	Ampliseq	cDNA	2022-09-07	21	2022-09-07	12	Ampliseq UD indexes	D3	2022-09-07	positive	2022-09-08	Cytics-HPV-41	L41_HPV41_S20_R1_001	8.0	220908_VH00505_31_AAC5LHHM5
	Cytics-HPV-42	42	14.36	yes	1.624	1.177	nd	31.9826	30.5643	Ampliseq	cDNA	2022-11-08	21	2022-11-15	9	Ampliseq CD indexes set B	A1	2022-11-16	positive	2022-12-08	Cytics-HPV-42	Cytics-HPV-42_S1_R1_001	2.7	221208_VH00537_74_AACGNVVM5
	Cytics-HPV-43	43	20	yes	1.818	1.425	nd	24.9097	28.0321	Ampliseq	cDNA	2022-11-08	21	2022-11-15	9	Ampliseq CD indexes set B	B1	2022-11-16	positive	2022-12-08	Cytics-HPV-43	Cytics-HPV-43_S2_R1_001	3.8	221208_VH00537_74_AACGNVVM5
	Cytics-HPV-44	44	64.12	yes	1.917	2.936	nd	29.1302	28.9199	Ampliseq	cDNA	2022-11-08	21	2022-11-15	9	Ampliseq CD indexes set B	C1	2022-11-16	positive	2022-12-08	Cytics-HPV-44	Cytics-HPV-44_S3_R1_001	2.9	221208_VH00537_74_AACGNVVM5
	Cytics-HPV-45	45	16.08	yes	1.654	12.18	nd	27.8684	28.0867	Ampliseq	cDNA	2022-11-08	21	2022-11-15	9	Ampliseq CD indexes set B	D1	2022-11-16	positive	2022-12-08	Cytics-HPV-45	Cytics-HPV-45_S4_R1_001	2.4	221208_VH00537_74_AACGNVVM5
	Cytics-HPV-46	46	36.92	yes	1.972	3.862	7	31.4103	33.285	Ampliseq	cDNA	2022-11-08	21	2022-11-15	9	Ampliseq CD indexes set B	E1	2022-11-16	positive	2022-12-08	Cytics-HPV-46	Cytics-HPV-46_S5_R1_001	4.3	221208_VH00537_74_AACGNVVM5
	Cytics-HPV-47	47	35.04	yes	1.96	1.951	nd	28.9658	33.362	Ampliseq	cDNA	2022-11-08	21	2022-11-15	9	Ampliseq CD indexes set B	F1	2022-11-16	positive	2022-12-08	Cytics-HPV-47	Cytics-HPV-47_S6_R1_001	3.1	221208_VH00537_74_AACGNVVM5
	Cytics-HPV-48	48	137.16	yes	1.959	2.58	5.1	28.4952	29.5411	Ampliseq	cDNA	2022-11-08	21	2022-11-15	9	Ampliseq CD indexes set B	G1	2022-11-16	positive	2022-12-08	Cytics-HPV-48	Cytics-HPV-48_S7_R1_001	2.4	221208_VH00537_74_AACGNVVM5
	Cytics-HPV-49	49	14.48	yes	1.668	1.409	nd	29.5411	31.3849	Ampliseq	cDNA	2022-11-08	21	2022-11-15	9	Ampliseq CD indexes set B	H1	2022-11-16	positive	2022-12-08	Cytics-HPV-49	Cytics-HPV-49_S8_R1_001	2.0	221208_VH00537_74_AACGNVVM5
	Cytics-HPV-50	50	137.44	yes	1.913	2.666	nd	28.6981	28.9167	Ampliseq	cDNA	2022-11-08	21	2022-11-15	9	Ampliseq CD indexes set B	A2	2022-11-16	positive	2022-12-08	Cytics-HPV-50	Cytics-HPV-50_S9_R1_001	2.8	221208_VH00537_74_AACGNVVM5
	Cytics-HPV-51	51	41.68	yes	1.881	1.891	nd	28.6934	32.2848	Ampliseq	cDNA	2022-11-08	21	2022-11-15	9	Ampliseq CD indexes set B	B2	2022-11-16	positive	2022-12-08	Cytics-HPV-51	Cytics-HPV-51_S10_R1_001	2.6	221208_VH00537_74_AACGNVVM5
	Cytics-HPV-52	52	29.6	yes	1.805	3.795	nd	32.299	29.0292	Ampliseq	cDNA	2022-11-08	21	2022-11-15	9	Ampliseq CD indexes set B	C2	2022-11-16	positive	2022-12-08	Cytics-HPV-52	Cytics-HPV-52_S11_R1_001	2.9	221208_VH00537_74_AACGNVVM5
	Cytics-HPV-53	53	16.08	yes	1.641	0.887	nd	34.7871	36.5318	Ampliseq	cDNA	2022-11-08	21	2022-11-15	9	Ampliseq CD indexes set B	D2	2022-11-16	positive	2022-12-08	Cytics-HPV-53	Cytics-HPV-53_S12_R1_001	3.6	221208_VH00537_74_AACGNVVM5
	Cytics-HPV-54	54	37.56	yes	1.886	3.049	nd	29.7453	30.9566	Ampliseq	cDNA	2022-11-08	21	2022-11-15	9	Ampliseq CD indexes set B	E2	2022-11-16	positive	2022-12-08	Cytics-HPV-54	Cytics-HPV-54_S13_R1_001	2.7	221208_VH00537_74_AACGNVVM5
	Cytics-HPV-55	55	542.4	yes	1.928	2.45	nd	25.6386	28.3417	Ampliseq	cDNA	2022-11-08	21	2022-11-15	9	Ampliseq CD indexes set B	F2	2022-11-16	positive	2022-12-08	Cytics-HPV-55	Cytics-HPV-55_S14_R1_001	3.9	221208_VH00537_74_AACGNVVM5
	Cytics-HPV-56	56	104.84	yes	1.953	2.992	nd	31.5575	30.5795	Ampliseq	cDNA	2022-11-08	21	2022-11-15	9	Ampliseq CD indexes set B	G2	2022-11-16	positive	2022-12-08	Cytics-HPV-56	Cytics-HPV-56_S15_R1_001	2.5	221208_VH00537_74_AACGNVVM5
	Cytics-HPV-57	57	52.44	yes	1.934	2.203	nd	26.8571	29.5784	Ampliseq	cDNA	2022-11-08	21	2022-11-15	9	Ampliseq CD indexes set B	H2	2022-11-16	positive	2022-12-08	Cytics-HPV-57	Cytics-HPV-57_S16_R1_001	2.4	221208_VH00537_74_AACGNVVM5
	Cytics-HPV-58	58	49.76	yes	1.997	3.544	5.6	25.3459	29.1219	Ampliseq	cDNA	2022-11-08	21	2022-11-15	9	Ampliseq CD indexes set B	A3	2022-11-16	positive	2022-12-08	Cytics-HPV-58	Cytics-HPV-58_S17_R1_001	3.2	221208_VH00537_74_AACGNVVM5
	Cytics-HPV-59	59	89.24	yes	1.9	3.003	nd	28.2362	29.6387	Ampliseq	cDNA	2022-11-08	21	2022-11-15	9	Ampliseq CD indexes set B	B3	2022-11-16	positive	2022-12-08	Cytics-HPV-59	Cytics-HPV-59_S18_R1_001	1.2	221208_VH00537_74_AACGNVVM5
	Cytics-HPV-60	60	69.32	yes	1.992	1.9	nd	28.9101	32.9646	Ampliseq	cDNA	2022-11-08	21	2022-11-15	9	Ampliseq CD indexes set B	C3	2022-11-16	positive	2022-12-08	Cytics-HPV-60	Cytics-HPV-60_S19_R1_001	2.7	221208_VH00537_74_AACGNVVM5
	Cytics-HPV-61	61	48.16	yes	1.867	3.847	4.4	30.3325	28.3743	Ampliseq	cDNA	2022-11-08	21	2022-11-15	9	Ampliseq CD indexes set B	D3	2022-11-16	positive	2022-12-08	Cytics-HPV-61	Cytics-HPV-61_S20_R1_001	3.3	221208_VH00537_74_AACGNVVM5
	Cytics-HPV-62	62	47.04	yes	1.934	2.017	nd	28.4004	29.9268	Ampliseq	cDNA	2022-11-08	21	2022-11-15	9	Ampliseq CD indexes set B	E3	2022-11-16	positive	2022-12-08	Cytics-HPV-62	Cytics-HPV-62_S21_R1_001	2.6	221208_VH00537_74_AACGNVVM5
	Cytics-HPV-63	63	263.88	yes	1.927	2.631	nd	27.331	28.2803	Ampliseq	cDNA	2022-11-08	21	2022-11-15	9	Ampliseq CD indexes set B	F3	2022-11-16	positive	2022-12-08	Cytics-HPV-63	Cytics-HPV-63_S22_R1_001	2.6	221208_VH00537_74_AACGNVVM5
	Cytics-HPV-64	64	56.24	yes	1.89	3.614	6	32.3399	29.0877	Ampliseq	cDNA	2022-11-08	21	2022-11-15	9	Ampliseq CD indexes set B	G3	2022-11-16	positive	2022-12-08	Cytics-HPV-64	Cytics-HPV-64_S23_R1_001	1.8	221208_VH00537_74_AACGNVVM5
	Cytics-HPV-65	65	132.96	yes	1.929	2.851	nd	27.8773	28.7966	Ampliseq	cDNA	2022-11-08	21	2022-11-15	9	Ampliseq CD indexes set B	H3	2022-11-16	positive	2022-12-08	Cytics-HPV-65	Cytics-HPV-65_S24_R1_001	2.5	221208_VH00537_74_AACGNVVM5
	Cytics-HPV-66	66	17.92	yes	1.799	19.48	nd	29.4258	27.5913	Ampliseq	cDNA	2022-11-21	21	2022-11-23	9	Ampliseq CD indexes set B	A4	2022-11-24	positive	2022-12-08	Cytics-HPV-66	Cytics-HPV-66_S25_R1_001	2.9	221208_VH00537_74_AACGNVVM5
	Cytics-HPV-67	67	121.84	yes	1.862	2.828	nd	28.8262	28.9144	Ampliseq	cDNA	2022-11-21	21	2022-11-23	9	Ampliseq CD indexes set B	B4	2022-11-24	positive	2022-12-08	Cytics-HPV-67	Cytics-HPV-67_S26_R1_001	3.9	221208_VH00537_74_AACGNVVM5
	Cytics-HPV-68	68	24.68	yes	1.864	9.952	nd	29.5981	28.9678	Ampliseq	cDNA	2022-11-21	21	2022-11-23	9	Ampliseq CD indexes set B	C4	2022-11-24	positive	2022-12-08	Cytics-HPV-68	Cytics-HPV-68_S27_R1_001	5.3	221208_VH00537_74_AACGNVVM5
	Cytics-HPV-69	69	19.92	yes	1.772	1.399	nd	30.4761	29.0423	Ampliseq	cDNA	2022-11-21	21	2022-11-23	9	Ampliseq CD indexes set B	D4	2022-11-24	positive	2022-12-08	Cytics-HPV-69	Cytics-HPV-69_S28_R1_001	3.2	221208_VH00537_74_AACGNVVM5
	Cytics-HPV-70	70	10.8	yes	1.517	0.879	nd	33.8005	30.6985	Ampliseq	cDNA	2022-11-21	21	2022-11-23	9	Ampliseq CD indexes set B	E4	2022-11-24	positive	2022-12-08	Cytics-HPV-70	Cytics-HPV-70_S29_R1_001	4.8	221208_VH00537_74_AACGNVVM5
	Cytics-HPV-71	71	20.96	yes	1.845	9.193	nd	31.383	27.3383	Ampliseq	cDNA	2022-11-21	21	2022-11-23	9	Ampliseq CD indexes set B	F4	2022-11-24	positive	2022-12-08	Cytics-HPV-71	Cytics-HPV-71_S30_R1_001	3.6	221208_VH00537_74_AACGNVVM5
	Cytics-HPV-72	72	69.8	yes	1.889	3.04	nd	32.3462	28.4287	Ampliseq	cDNA	2022-11-21	21	2022-11-23	9	Ampliseq CD indexes set B	G4	2022-11-24	positive	2022-12-08	Cytics-HPV-72	Cytics-HPV-72_S31_R1_001	5.3	221208_VH00537_74_AACGNVVM5
	Cytics-HPV-73	73	16.16	yes	1.676	1.11	nd	30.2919	29.3958	Ampliseq	cDNA	2022-11-21	21	2022-11-23	9	Ampliseq CD indexes set B	H4	2022-11-24	positive	2022-12-08	Cytics-HPV-73	Cytics-HPV-73_S32_R1_001	6.4	221208_VH00537_74_AACGNVVM5
	Cytics-HPV-74	74	257.8	yes	1.995	2.513	4.6	28.5777	29.3711	Ampliseq	cDNA	2022-11-21	21	2022-11-23	9	Ampliseq CD indexes set B	A5	2022-11-24	positive	2022-12-08	Cytics-HPV-74	Cytics-HPV-74_S33_R1_001	4.1	221208_VH00537_74_AACGNVVM5
	Cytics-HPV-75	75	187.88	yes	1.939	2.661	6.2	27.8637	28.9983	Ampliseq	cDNA	2022-11-21	21	2022-11-23	9	Ampliseq CD indexes set B	B5	2022-11-24	positive	2022-12-08	Cytics-HPV-75	Cytics-HPV-75_S34_R1_001	10.2	221208_VH00537_74_AACGNVVM5
	Cytics-HPV-76	76	65.52	yes	1.995	3.017	nd	29.5858	32.6721	Ampliseq	cDNA	2022-11-21	21	2022-11-23	9	Ampliseq CD indexes set B	C5	2022-11-24	positive	2022-12-08	Cytics-HPV-76	Cytics-HPV-76_S35_R1_001	6.5	221208_VH00537_74_AACGNVVM5
	Cytics-HPV-77	77	7.52	yes	1.435	0.691	nd	25.716	30.4265	Ampliseq	cDNA	2022-11-21	21	2022-11-23	9	Ampliseq CD indexes set B	D5	2022-11-24	positive	2022-12-08	Cytics-HPV-77	Cytics-HPV-77_S36_R1_001	4.7	221208_VH00537_74_AACGNVVM5
	Cytics-HPV-78	78	110.72	yes	2.017	2.384	nd	35.693	32.6339	Ampliseq	cDNA	2022-11-21	21	2022-11-23	9	Ampliseq CD indexes set B	E5	2022-11-24	positive	2022-12-08	Cytics-HPV-78	Cytics-HPV-78_S37_R1_001	4.7	221208_VH00537_74_AACGNVVM5
	Cytics-HPV-79	79	53.44	yes	1.959	2.704	nd	33.5291	29.5256	Ampliseq	cDNA	2022-11-21	21	2022-11-23	9	Ampliseq CD indexes set B	F5	2022-11-24	positive	2022-12-08	Cytics-HPV-79	Cytics-HPV-79_S38_R1_001	7.6	221208_VH00537_74_AACGNVVM5
	Cytics-HPV-80	80	47.76	yes	1.857	3.731	nd	32.6602	28.5511	Ampliseq	cDNA	2022-11-21	21	2022-11-23	9	Ampliseq CD indexes set B	G5	2022-11-24	positive	2022-12-08	Cytics-HPV-80	Cytics-HPV-80_S39_R1_001	4.7	221208_VH00537_74_AACGNVVM5
	Cytics-HPV-81	81	22	yes	1.757	1.345	nd	26.9572	30.3508	Ampliseq	cDNA	2022-11-21	21	2022-11-23	9	Ampliseq CD indexes set B	H5	2022-11-24	positive	2022-12-08	Cytics-HPV-81	Cytics-HPV-81_S40_R1_001	3.0	221208_VH00537_74_AACGNVVM5
	Cytics-HPV-82	82	6.56	yes	1.477	0.763	nd	35.6729	33.3343	Ampliseq	cDNA	2022-11-21	21	2022-11-23	9	Ampliseq CD indexes set B	A6	2022-11-24	positive	2022-12-08	Cytics-HPV-82	Cytics-HPV-82_S41_R1_001	3.4	221208_VH00537_74_AACGNVVM5
	Cytics-HPV-83	83	10.44	yes	1.483	0.668	nd	32.4433	34.92	Ampliseq	cDNA	2022-11-21	21	2022-11-23	9	Ampliseq CD indexes set B	B6	2022-11-24	positive	2022-12-08	Cytics-HPV-83	Cytics-HPV-83_S42_R1_001	3.6	221208_VH00537_74_AACGNVVM5
	Cytics-HPV-84	84	45.32	yes	1.879	4.181	5.5	30.6973	28.4274	Ampliseq	cDNA	2022-11-21	21	2022-11-23	9	Ampliseq CD indexes set B	C6	2022-11-24	positive	2022-12-08	Cytics-HPV-84	Cytics-HPV-84_S43_R1_001	2.0	221208_VH00537_74_AACGNVVM5
	Cytics-HPV-85	85	35.56	yes	1.928	4.654	nd	33.3559	30.4496	Ampliseq	cDNA	2022-11-21	21	2022-11-23	9	Ampliseq CD indexes set B	D6	2022-11-24	positive	2022-12-08	Cytics-HPV-85	Cytics-HPV-85_S44_R1_001	2.4	221208_VH00537_74_AACGNVVM5
	Cytics-HPV-86	86	19.32	yes	1.802	1.134	nd	25.3365	29.8858	Ampliseq	cDNA	2022-11-21	21	2022-11-23	9	Ampliseq CD indexes set B	E6	2022-11-24	positive	2022-12-08	Cytics-HPV-86	Cytics-HPV-86_S45_R1_001	3.4	221208_VH00537_74_AACGNVVM5
	Cytics-HPV-87	87	13.8	yes	1.659	1.245	nd	30.1048	29.4426	Ampliseq	cDNA	2022-11-21	21	2022-11-23	9	Ampliseq CD indexes set B	F6	2022-11-24	positive	2022-12-08	Cytics-HPV-87	Cytics-HPV-87_S46_R1_001	3.6	221208_VH00537_74_AACGNVVM5
	Cytics-HPV-88	88	12.76	yes	1.619	1.147	nd	33.1937	31.7866	Ampliseq	cDNA	2023-03-08	21	2023-03-09	11	Ampliseq CD indexes set A	A2	24/03/2023	positive	2023-03-29	Cytics-HPV-88	Cytics-HPV-88_S9_R1_001	6.2	230329_VH00537_94_AACKHVWM5
	Cytics-HPV-89	89	196.2	yes	1.917	2.595	nd	32.4449	28.247	Ampliseq	cDNA	2022-11-21	21	2022-11-23	9	Ampliseq CD indexes set B	H6	2022-11-24	positive	2022-12-08	Cytics-HPV-89	Cytics-HPV-89_S47_R1_001	3.3	221208_VH00537_74_AACGNVVM5
	Cytics-HPV-90	90	114.68	yes	1.904	2.917	6.1	31.5447	28.9027	Ampliseq	cDNA	2022-11-25	21	2022-11-29	11	Ampliseq CD indexes set B	A7	2022-11-30	positive	2022-12-08	Cytics-HPV-90	Cytics-HPV-90_S48_R1_001	3.5	221208_VH00537_74_AACGNVVM5
	Cytics-HPV-91	91	12.52	yes	1.701	1.223	nd	29.5468	29.2472	Ampliseq	cDNA	2022-11-25	21	2022-11-29	11	Ampliseq CD indexes set B	B7	2022-11-30	positive	2022-12-08	Cytics-HPV-91	Cytics-HPV-91_S49_R1_001	3.7	221208_VH00537_74_AACGNVVM5
	Cytics-HPV-92	92	47.8	yes	1.924	3.536	nd	30.778	30.558	Ampliseq	cDNA	2022-11-25	21	2022-11-29	11	Ampliseq CD indexes set B	C7	2022-11-30	positive	2022-12-08	Cytics-HPV-92	Cytics-HPV-92_S50_R1_001	4.2	221208_VH00537_74_AACGNVVM5
	Cytics-HPV-93	93	43.04	yes	1.993	1.949	nd	29.6319	31.1812	Ampliseq	cDNA	2022-11-25	21	2022-11-29	11	Ampliseq CD indexes set B	D7	2022-11-30	positive	2022-12-08	Cytics-HPV-93	Cytics-HPV-93_S51_R1_001	3.7	221208_VH00537_74_AACGNVVM5
	Cytics-HPV-94	94	131.32	yes	1.978	2.289	nd	29.106	31.5661	Ampliseq	cDNA	2022-11-25	21	2022-11-29	11	Ampliseq CD indexes set B	E7	2022-11-30	positive	2022-12-08	Cytics-HPV-94	Cytics-HPV-94_S52_R1_001	4.1	221208_VH00537_74_AACGNVVM5
	Cytics-HPV-95	95	14.76	yes	1.708	3.127	nd	25.3223	30.2999	Ampliseq	cDNA	2022-11-25	21	2022-11-29	11	Ampliseq CD indexes set B	F7	2022-11-30	positive	2022-12-08	Cytics-HPV-95	Cytics-HPV-95_S53_R1_001	2.7	221208_VH00537_74_AACGNVVM5
	Cytics-HPV-96	96	41.4	yes	2.006	2.702	5	27.7772	32.1969	Ampliseq	cDNA	2022-11-25	21	2022-11-29	11	Ampliseq CD indexes set B	G7	2022-11-30	positive	2022-12-08	Cytics-HPV-96	Cytics-HPV-96_S54_R1_001	2.3	221208_VH00537_74_AACGNVVM5
	Cytics-HPV-97	97	12.6	yes	1.649	1.255	nd	26.4167	31.5253	Ampliseq	cDNA	2023-03-16	21	2023-03-17	11	Ampliseq CD indexes set C	G5	2023-03-31	positive	2023-04-13	Cytics-HPV-97	Cytics-HPV-97_S37_R1_001	9.2	230413_VH00537_102_AACLNNYM5
	Cytics-HPV-98	98	22.16	yes	1.828	1.61	nd	29.8567	29.7586	Ampliseq	cDNA	2022-11-25	21	2022-11-29	11	Ampliseq CD indexes set B	A8	2022-11-30	positive	2022-12-08	Cytics-HPV-98	Cytics-HPV-98_S55_R1_001	4.0	221208_VH00537_74_AACGNVVM5
	Cytics-HPV-99	99	52.4	yes	1.885	3.411	7.7	27.9279	29.9832	Ampliseq	cDNA	2022-11-25	21	2022-11-29	11	Ampliseq CD indexes set B	B8	2022-11-30	positive	2022-12-08	Cytics-HPV-99	Cytics-HPV-99_S56_R1_001	3.6	221208_VH00537_74_AACGNVVM5
	Cytics-HPV-100	100	161.16	yes	1.943	1.285	nd	26.2804	30.657	Ampliseq	cDNA	2022-11-25	21	2022-11-29	11	Ampliseq CD indexes set B	C8	2022-11-30	positive	2022-12-08	Cytics-HPV-100	Cytics-HPV-100_S57_R1_001	3.3	221208_VH00537_74_AACGNVVM5
	Cytics-HPV-101	101	91.92	yes	1.938	2.338	nd	26.6761	30.0404	Ampliseq	cDNA	2022-11-25	21	2022-11-29	11	Ampliseq CD indexes set B	D8	2022-11-30	positive	2022-12-08	Cytics-HPV-101	Cytics-HPV-101_S58_R1_001	3.7	221208_VH00537_74_AACGNVVM5
	Cytics-HPV-102	102	7.04	yes	1.544	0.724	nd	27.3215	29.4226	Ampliseq	cDNA	2022-11-25	21	2022-11-29	11	Ampliseq CD indexes set B	E8	2022-11-30	positive	2022-12-08	Cytics-HPV-102	Cytics-HPV-102_S59_R1_001	4.2	221208_VH00537_74_AACGNVVM5
	Cytics-HPV-103	103	45.76	yes	1.923	2.403	nd	30.088	29.3708	Ampliseq	cDNA	2022-11-25	21	2022-11-29	11	Ampliseq CD indexes set B	F8	2022-11-30	positive	2022-12-08	Cytics-HPV-103	Cytics-HPV-103_S60_R1_001	4.4	221208_VH00537_74_AACGNVVM5
	Cytics-HPV-104	104	45.92	yes	2	1.867	nd	30.4691	29.4658	Ampliseq	cDNA	2022-11-25	21	2022-11-29	11	Ampliseq CD indexes set B	G8	2022-11-30	positive	2022-12-08	Cytics-HPV-104	Cytics-HPV-104_S61_R1_001	3.1	221208_VH00537_74_AACGNVVM5
	Cytics-HPV-105	105	16.84	yes	1.83	3.479	nd	28.3517	28.7493	Ampliseq	cDNA	2022-11-25	21	2022-11-29	11	Ampliseq CD indexes set B	H8	2022-11-30	positive	2022-12-08	Cytics-HPV-105	Cytics-HPV-105_S62_R1_001	3.9	221208_VH00537_74_AACGNVVM5
	Cytics-HPV-106	106	91.08	yes	1.913	2.923	nd	27.7656	29.5987	Ampliseq	cDNA	2022-11-25	21	2022-11-29	11	Ampliseq CD indexes set B	A9	2022-11-30	positive	2022-12-08	Cytics-HPV-106	Cytics-HPV-106_S63_R1_001	4.7	221208_VH00537_74_AACGNVVM5
	Cytics-HPV-107	107	36.88	yes	1.953	1.638	nd	27.7614	31.3455	Ampliseq	cDNA	2022-11-25	21	2022-11-29	11	Ampliseq CD indexes set B	B9	2022-11-30	positive	2022-12-08	Cytics-HPV-107	Cytics-HPV-107_S64_R1_001	3.3	221208_VH00537_74_AACGNVVM5
	Cytics-HPV-108	108	116.88	yes	1.982	2.231	7.2	28.4765	31.2181	Ampliseq	cDNA	2022-11-25	21	2022-11-29	11	Ampliseq CD indexes set B	C9	2022-11-30	positive	2022-12-08	Cytics-HPV-108	Cytics-HPV-108_S65_R1_001	5.0	221208_VH00537_74_AACGNVVM5
	Cytics-HPV-109	109	27.04	yes	1.798	4.048	nd	27.8144	29.8196	Ampliseq	cDNA	2022-11-25	21	2022-11-29	11	Ampliseq CD indexes set B	D9	2022-11-30	positive	2022-12-08	Cytics-HPV-109	Cytics-HPV-109_S66_R1_001	6.6	221208_VH00537_74_AACGNVVM5
	Cytics-HPV-110	110	10.04	yes	1.609	0.937	nd	27.4368	30.357	Ampliseq	cDNA	2022-11-25	21	2022-11-29	11	Ampliseq CD indexes set B	E9	2022-11-30	positive	2022-12-08	Cytics-HPV-110	Cytics-HPV-110_S67_R1_001	2.8	221208_VH00537_74_AACGNVVM5
	Cytics-HPV-111	111	21.84	yes	1.889	4.333	nd	23.9646	28.4607	Ampliseq	cDNA	2022-11-25	21	2022-11-29	11	Ampliseq CD indexes set B	F9	2022-11-30	positive	2022-12-08	Cytics-HPV-111	Cytics-HPV-111_S68_R1_001	7.3	221208_VH00537_74_AACGNVVM5
	Cytics-HPV-112	112	91	yes	1.985	2.652	nd	28.8589	30.8472	Ampliseq	cDNA	2022-11-25	21	2022-11-29	11	Ampliseq CD indexes set B	G9	2022-12-02	positive	2022-12-08	Cytics-HPV-112	Cytics-HPV-112_S69_R1_001	5.1	221208_VH00537_74_AACGNVVM5
	Cytics-HPV-113	113	17.56	yes	1.749	7.197	nd	31.0229	30.7848	Ampliseq	cDNA	2022-11-25	21	2022-11-29	11	Ampliseq CD indexes set B	H9	2022-12-02	positive	2022-12-08	Cytics-HPV-113	Cytics-HPV-113_S70_R1_001	5.0	221208_VH00537_74_AACGNVVM5
	Cytics-HPV-114	114	38.84	yes	1.904	2.743	nd	29.1369	30.0844	Ampliseq	cDNA	2022-11-25	21	2022-12-01	11	Ampliseq CD indexes set B	A10	2022-12-02	positive	2022-12-08	Cytics-HPV-114	Cytics-HPV-114_S71_R1_001	2.6	221208_VH00537_74_AACGNVVM5
	Cytics-HPV-115	115	7.08	yes	1.539	0.697	nd	26.199	31.3208	Ampliseq	cDNA	2022-11-25	21	2022-12-01	11	Ampliseq CD indexes set B	B10	2022-12-02	positive	2022-12-08	Cytics-HPV-115	Cytics-HPV-115_S72_R1_001	3.3	221208_VH00537_74_AACGNVVM5
	Cytics-HPV-116	116	28.36	yes	1.992	2.073	nd	29.3896	32.9748	Ampliseq	cDNA	2022-11-25	21	2022-12-01	11	Ampliseq CD indexes set B	C10	2022-12-02	positive	2022-12-08	Cytics-HPV-116	Cytics-HPV-116_S73_R1_001	3.7	221208_VH00537_74_AACGNVVM5
	Cytics-HPV-117	117	108.52	yes	1.957	2.329	nd	27.4884	30.6164	Ampliseq	cDNA	2022-11-25	21	2022-12-01	11	Ampliseq CD indexes set B	D10	2022-12-02	positive	2022-12-08	Cytics-HPV-117	Cytics-HPV-117_S74_R1_001	3.5	221208_VH00537_74_AACGNVVM5
	Cytics-HPV-118	118	47.92	yes	1.914	1.926	6.8	26.856	30.4027	Ampliseq	cDNA	2022-11-25	21	2022-12-01	11	Ampliseq CD indexes set B	E10	2022-12-02	positive	2022-12-08	Cytics-HPV-118	Cytics-HPV-118_S75_R1_001	2.6	221208_VH00537_74_AACGNVVM5
	Cytics-HPV-119	119	23.24	yes	1.893	2.152	nd	28.2687	28.7045	Ampliseq	cDNA	2022-11-25	21	2022-12-01	11	Ampliseq CD indexes set B	F10	2022-12-02	positive	2022-12-08	Cytics-HPV-119	Cytics-HPV-119_S76_R1_001	4.0	221208_VH00537_74_AACGNVVM5
	Cytics-HPV-120	120	62.96	yes	1.852	1.032	nd	29.9236	33.4538	Ampliseq	cDNA	2023-03-16	21	2023-03-17	11	Ampliseq CD indexes set C	H6	2023-03-31	positive	2023-04-13	Cytics-HPV-120	Cytics-HPV-120_S43_R1_001	4.7	230413_VH00537_102_AACLNNYM5
	Cytics-HPV-121	121	71.84	yes	1.967	1.787	nd	25.7976	30.3169	Ampliseq	cDNA	2022-11-25	21	2022-12-01	11	Ampliseq CD indexes set B	H10	2022-12-02	positive	2022-12-08	Cytics-HPV-121	Cytics-HPV-121_S77_R1_001	3.4	221208_VH00537_74_AACGNVVM5
	Cytics-HPV-122	122	8.88	yes	1.597	1.028	nd	31.5244	32.3186	Ampliseq	cDNA	2022-11-25	21	2022-12-01	11	Ampliseq CD indexes set B	A11	2022-12-02	positive	2022-12-08	Cytics-HPV-122	Cytics-HPV-122_S78_R1_001	3.8	221208_VH00537_74_AACGNVVM5
	Cytics-HPV-123	123	55.52	yes	1.955	2.916	nd	27.685	31.183	Ampliseq	cDNA	2022-11-25	21	2022-12-01	11	Ampliseq CD indexes set B	B11	2022-12-02	positive	2022-12-08	Cytics-HPV-123	Cytics-HPV-123_S79_R1_001	3.6	221208_VH00537_74_AACGNVVM5
	Cytics-HPV-124	124	93.16	yes	1.895	2.571	nd	30.0502	31.3151	Ampliseq	cDNA	2022-11-25	21	2022-12-01	11	Ampliseq CD indexes set B	C11	2022-12-02	positive	2022-12-08	Cytics-HPV-124	Cytics-HPV-124_S80_R1_001	3.0	221208_VH00537_74_AACGNVVM5
	Cytics-HPV-125	125	27.08	yes	1.902	4.574	nd	31.0095	30.2869	Ampliseq	cDNA	2022-11-25	21	2022-12-01	11	Ampliseq CD indexes set B	D11	2022-12-02	positive	2022-12-08	Cytics-HPV-125	Cytics-HPV-125_S81_R1_001	2.5	221208_VH00537_74_AACGNVVM5
	Cytics-HPV-126	126	5.8	yes	1.495	0.74	nd	27.7653	31.8549	Ampliseq	cDNA	2022-11-25	21	2022-12-01	11	Ampliseq CD indexes set B	E11	2022-12-02	positive	2022-12-08	Cytics-HPV-126	Cytics-HPV-126_S82_R1_001	2.6	221208_VH00537_74_AACGNVVM5
	Cytics-HPV-127	127	18.56	yes	1.894	5.459	nd	20.039	23.6226	Ampliseq	cDNA	2022-11-25	21	2022-12-01	11	Ampliseq CD indexes set B	F11	2022-12-02	positive	2022-12-08	Cytics-HPV-127	Cytics-HPV-127_S83_R1_001	3.8	221208_VH00537_74_AACGNVVM5
	Cytics-HPV-128	128	8.2	yes	1.614	0.936	nd	25.5855	28.6087	Ampliseq	cDNA	2022-11-25	21	2022-12-01	11	Ampliseq CD indexes set B	G11	2022-12-02	positive	2022-12-08	Cytics-HPV-128	Cytics-HPV-128_S84_R1_001	4.1	221208_VH00537_74_AACGNVVM5
	Cytics-HPV-129	129	0.08	yes	0.125	-0.095	nd	35.975	37.7528	Ampliseq	cDNA	2022-11-25	21	2022-12-01	11	Ampliseq CD indexes set B	H11	2022-12-02	positive	2022-12-08	Cytics-HPV-129	Cytics-HPV-129_S85_R1_001	2.8	221208_VH00537_74_AACGNVVM5
	Cytics-HPV-130	130	3.1	yes	-1.714	0.273	nd	32.4524	36.7205	Ampliseq	cDNA	2022-11-25	21	2022-12-01	11	Ampliseq CD indexes set B	A12	2022-12-02	positive	2022-12-08	Cytics-HPV-130	Cytics-HPV-130_S86_R1_001	4.0	221208_VH00537_74_AACGNVVM5
	Cytics-HPV-131	131	5	yes	1.437	0.786	nd	27.7677	30.926	Ampliseq	cDNA	2022-11-25	21	2022-12-01	11	Ampliseq CD indexes set B	B12	2022-12-02	positive	2022-12-08	Cytics-HPV-131	Cytics-HPV-131_S87_R1_001	3.8	221208_VH00537_74_AACGNVVM5
	Cytics-HPV-132	132	5.72	yes	1.521	0.953	nd	27.0725	31.3293	Ampliseq	cDNA	2022-11-25	21	2022-12-01	11	Ampliseq CD indexes set B	C12	2022-12-02	positive	2022-12-08	Cytics-HPV-132	Cytics-HPV-132_S88_R1_001	3.5	221208_VH00537_74_AACGNVVM5
	Cytics-HPV-133	133	2.3	yes	9	0.327	nd	30.8377	35.7149	Ampliseq	cDNA	2022-11-25	21	2022-12-01	11	Ampliseq CD indexes set B	D12	2022-12-02	positive	2022-12-08	Cytics-HPV-133	Cytics-HPV-133_S89_R1_001	3.8	221208_VH00537_74_AACGNVVM5
	Cytics-HPV-134	134	36.8	yes	1.909	3.239	nd	32.849	29.2163	Ampliseq	cDNA	2022-11-25	21	2022-12-01	11	Ampliseq CD indexes set B	E12	2022-12-02	positive	2022-12-08	Cytics-HPV-134	Cytics-HPV-134_S90_R1_001	3.3	221208_VH00537_74_AACGNVVM5
	Cytics-HPV-135	135	10.28	yes	1.691	1.152	nd	22.9194	25.9889	Ampliseq	cDNA	2022-11-25	21	2022-12-01	11	Ampliseq CD indexes set B	F12	2022-12-02	positive	2022-12-08	Cytics-HPV-135	Cytics-HPV-135_S91_R1_001	3.4	221208_VH00537_74_AACGNVVM5
	Cytics-HPV-136	136	17.16	yes	1.915	3.83	nd	31.6517	29.5894	Ampliseq	cDNA	2022-11-25	21	2022-12-01	11	Ampliseq CD indexes set B	G12	2022-12-02	positive	2022-12-08	Cytics-HPV-136	Cytics-HPV-136_S92_R1_001	2.8	221208_VH00537_74_AACGNVVM5
	Cytics-HPV-137	137	7.72	yes	1.595	0.906	nd	24.1017	26.5825	Ampliseq	cDNA	2022-11-25	21	2022-12-01	11	Ampliseq CD indexes set B	H12	2022-12-02	positive	2022-12-08	Cytics-HPV-137	Cytics-HPV-137_S93_R1_001	2.0	221208_VH00537_74_AACGNVVM5
	Cytics-HPV-138	138	5.4	yes	1.588	0.964	nd	28.5181	33.4818	Ampliseq	cDNA	2023-03-21	21	2023-03-22	11	Ampliseq CD indexes set C	E12	2023-03-31	positive	2023-04-13	Cytics-HPV-138	Cytics-HPV-138_S71_R1_001	4.4	230413_VH00537_102_AACLNNYM5
	Cytics-HPV-139	139	6.88	yes	1.67	1.237	nd	27.6293	29.9749	Ampliseq	cDNA	2023-03-21	21	2023-03-22	11	Ampliseq CD indexes set C	F12	2023-03-31	positive	2023-04-13	Cytics-HPV-139	Cytics-HPV-139_S72_R1_001	5.7	230413_VH00537_102_AACLNNYM5
	Cytics-HPV-140	140	2.96	yes	1.451	0.892	nd	28.7958	33.0179	Ampliseq	cDNA	2023-03-21	21	2023-03-22	11	Ampliseq CD indexes set C	G12	2023-03-31	positive	2023-04-13	Cytics-HPV-140	Cytics-HPV-140_S73_R1_001	3.1	230413_VH00537_102_AACLNNYM5
	Cytics-HPV-141	141	2.96	yes	1.156	0.937	nd	30.1728	33.0475	Ampliseq	cDNA	2023-03-21	21	2023-03-22	11	Ampliseq CD indexes set C	H12	2023-03-31	positive	2023-04-13	Cytics-HPV-141	Cytics-HPV-141_S74_R1_001	4.6	230413_VH00537_102_AACLNNYM5
	Cytics-C6-01	C6-01	60.04	yes	3.014	1.851	nd	29.0795	29.8034	Ampliseq	cDNA	2023-03-08	21	2023-03-09	11	Ampliseq CD indexes set A	A1	2023-03-10	positive	2023-03-29	Cytics-C6-01	Cytics-C6-01_S1_R1_001	5.2	230329_VH00537_94_AACKHVWM5
	Cytics-C6-02	C6-02	7.4	yes	0.661	1.412	nd	31.6139	32.1561	Ampliseq	cDNA	2023-03-08	21	2023-03-09	11	Ampliseq CD indexes set A	B1	2023-03-24	positive	2023-03-29	Cytics-C6-02	Cytics-C6-02_S2_R1_001	1.6	230329_VH00537_94_AACKHVWM5
	Cytics-C6-03	C6-03	18.08	yes	0.958	1.699	nd	31.4169	32.3673	Ampliseq	cDNA	2023-03-08	21	2023-03-09	11	Ampliseq CD indexes set A	C1	2023-03-24	positive	2023-03-29	Cytics-C6-03	Cytics-C6-03_S3_R1_001	4.0	230329_VH00537_94_AACKHVWM5
	Cytics-C6-04	C6-04	36.52	yes	1.763	1.848	nd	29.4098	32.5886	Ampliseq	cDNA	2023-03-08	21	2023-03-09	11	Ampliseq CD indexes set A	D1	2023-03-24	positive	2023-03-29	Cytics-C6-04	Cytics-C6-04_S4_R1_001	1.3	230329_VH00537_94_AACKHVWM5
	Cytics-C6-05	C6-05	0	yes	0.633	2.972	nd	33.1094	33.7773	Ampliseq	cDNA	2023-03-08	21	2023-03-09	11	Ampliseq CD indexes set A	E1	2023-03-24	positive	2023-03-29	Cytics-C6-05	Cytics-C6-05_S5_R1_001	5.0	230329_VH00537_94_AACKHVWM5
	Cytics-C6-06	C6-06	0	yes	0.663	6.1	nd	29.0552	30.4768	Ampliseq	cDNA	2023-03-08	21	2023-03-09	11	Ampliseq CD indexes set A	F1	2023-03-24	positive	2023-03-29	Cytics-C6-06	Cytics-C6-06_S6_R1_001	5.1	230329_VH00537_94_AACKHVWM5
	Cytics-C6-07	C6-07	52.76	yes	2.508	1.868	nd	30.5136	29.0395	Ampliseq	cDNA	2023-03-08	21	2023-03-09	11	Ampliseq CD indexes set A	G1	2023-03-24	positive	2023-03-29	Cytics-C6-07	Cytics-C6-07_S7_R1_001	3.7	230329_VH00537_94_AACKHVWM5
	Cytics-C6-08	C6-08	89.88	yes	1.994	1.939	nd	30.6302	31.7532	Ampliseq	cDNA	2023-03-08	21	2023-03-09	11	Ampliseq CD indexes set A	H1	2023-03-24	positive	2023-03-29	Cytics-C6-08	Cytics-C6-08_S8_R1_001	5.4	230329_VH00537_94_AACKHVWM5
	Cytics-C6-10	C6-10	12.12	yes	1.188	1.53	7.71856	31.7664	29.6903	Ampliseq	cDNA	2023-03-08	21	2023-03-09	11	Ampliseq CD indexes set A	B2	2023-03-24	positive	2023-03-29	Cytics-C6-10	Cytics-C6-10_S10_R1_001	5.2	230329_VH00537_94_AACKHVWM5
	Cytics-C6-11	C6-11	0	yes	0.619	3.5	6.38415	30.0848	31.384	Ampliseq	cDNA	2023-03-08	21	2023-03-09	11	Ampliseq CD indexes set A	C2	2023-03-24	positive	2023-03-29	Cytics-C6-11	Cytics-C6-11_S11_R1_001	4.1	230329_VH00537_94_AACKHVWM5
	Cytics-C6-12	C6-12	39.96	yes	1.279	1.871	5.74623	32.0727	32.2535	Ampliseq	cDNA	2023-03-08	21	2023-03-09	11	Ampliseq CD indexes set A	D2	2023-03-24	positive	2023-03-29	Cytics-C6-12	Cytics-C6-12_S12_R1_001	3.8	230329_VH00537_94_AACKHVWM5
	Cytics-C6-13	C6-13	26.92	yes	4.233	1.824	nd	32.6612	28.2766	Ampliseq	cDNA	2023-03-08	21	2023-03-09	11	Ampliseq CD indexes set A	E2	2023-03-24	positive	2023-03-29	Cytics-C6-13	Cytics-C6-13_S13_R1_001	4.9	230329_VH00537_94_AACKHVWM5
	Cytics-C6-14	C6-14	0	yes	0.984	2.562	7.73133	34.8065	indetermined	Ampliseq	cDNA	2023-03-08	21	2023-03-09	11	Ampliseq CD indexes set A	F2	2023-03-24	positive	2023-03-29	Cytics-C6-14	Cytics-C6-14_S14_R1_001	3.6	230329_VH00537_94_AACKHVWM5
	Cytics-C6-15	C6-15	0	yes	0.88	2.933	5.47617	indetermined	35.2216	Ampliseq	cDNA	2023-03-08	21	2023-03-09	11	Ampliseq CD indexes set A	G2	2023-03-24	positive	2023-03-29	Cytics-C6-15	Cytics-C6-15_S15_R1_001	5.4	230329_VH00537_94_AACKHVWM5
	Cytics-C6-15	C6-15	0	yes	0.88	2.933	5.47617	indetermined	35.2216	Ampliseq	cDNA	2023-04-25	21	2023-04-26	15	Ampliseq CD indexes set A	D8	2023-04-26	positive	2023-04-28	Cytics-C6-15	Cytics-C6-15_S56_R1_001	5.5	230428_VH00505_85_AACKHLTM5
	Cytics-C6-16	C6-16	0	yes	0.848	2.562	6.81433	indetermined	34.5631	Ampliseq	cDNA	2023-03-08	21	2023-03-09	11	Ampliseq CD indexes set A	H2	2023-03-24	positive	2023-03-29	Cytics-C6-16	Cytics-C6-16_S16_R1_001	2.7	230329_VH00537_94_AACKHVWM5
	Cytics-C6-16	C6-16	0	yes	0.848	2.562	6.81433	indetermined	34.5631	Ampliseq	cDNA	2023-04-25	21	2023-04-26	15	Ampliseq CD indexes set A	C9	2023-04-26	positive	2023-04-28	Cytics-C6-16	Cytics-C6-16_S61_R1_001	6.9	230428_VH00505_85_AACKHLTM5
	Cytics-C6-17	C6-17	22.72	yes	15.35	1.753	6.94598	32.0741	30.2638	Ampliseq	cDNA	2023-03-08	21	2023-03-09	11	Ampliseq CD indexes set A	A3	10/03/2023 & 24/03/2023	positive	2023-03-29	Cytics-C6-17	Cytics-C6-17_S17_R1_001	4.9	230329_VH00537_94_AACKHVWM5
	Cytics-C6-18	C6-18	0	yes	0.734	2.647	7.13049	indetermined	35.2835	Ampliseq	cDNA	2023-03-08	21	2023-03-09	11	Ampliseq CD indexes set A	B3	2023-03-24	positive	2023-03-29	Cytics-C6-18	Cytics-C6-18_S18_R1_001	3.9	230329_VH00537_94_AACKHVWM5
	Cytics-C6-19	C6-19	55.36	yes	2.467	1.863	7.58703	34.331	29.9418	Ampliseq	cDNA	2023-03-08	21	2023-03-09	11	Ampliseq CD indexes set A	C3	2023-03-24	positive	2023-03-29	Cytics-C6-19	Cytics-C6-19_S19_R1_001	4.3	230329_VH00537_94_AACKHVWM5
	Cytics-C6-20	C6-20	228.84	yes	2.6	1.896	5.06177	31.7415	28.4231	Ampliseq	cDNA	2023-03-08	21	2023-03-09	11	Ampliseq CD indexes set A	D3	2023-03-24	positive	2023-03-29	Cytics-C6-20	Cytics-C6-20_S20_R1_001	4.4	230329_VH00537_94_AACKHVWM5
	Cytics-C6-21	C6-21	71	yes	2.76	1.927	6.69757	30.8755	31.0498	Ampliseq	cDNA	2023-03-08	21	2023-03-09	11	Ampliseq CD indexes set A	E3	2023-03-24	positive	2023-03-29	Cytics-C6-21	Cytics-C6-21_S21_R1_001	4.7	230329_VH00537_94_AACKHVWM5
	Cytics-C6-22	C6-22	9.88	yes	0.708	1.515	8.61192	32.1247	29.0078	Ampliseq	cDNA	2023-03-08	21	2023-03-09	11	Ampliseq CD indexes set A	F3	2023-03-24	positive	2023-03-29	Cytics-C6-22	Cytics-C6-22_S22_R1_001	4.1	230329_VH00537_94_AACKHVWM5
	Cytics-C6-23	C6-23	29	yes	3.326	1.79	5.04018	32.655	28.9436	Ampliseq	cDNA	2023-03-08	21	2023-03-09	11	Ampliseq CD indexes set A	G3	2023-03-24	positive	2023-03-29	Cytics-C6-23	Cytics-C6-23_S23_R1_001	5.8	230329_VH00537_94_AACKHVWM5
	Cytics-C6-24	C6-24	28.88	yes	3.471	1.847	nd	34.6806	35.6302	Ampliseq	cDNA	2023-03-08	21	2023-03-09	11	Ampliseq CD indexes set A	H3	2023-03-24	positive	2023-03-29	Cytics-C6-24	Cytics-C6-24_S24_R1_001	3.6	230329_VH00537_94_AACKHVWM5
	Cytics-C6-25	C6-25	110.4	yes	2.863	1.956	nd	29.8503	30.3666	Ampliseq	cDNA	2023-03-08	21	2023-03-09	11	Ampliseq CD indexes set A	A4	10/03/2023 & 24/03/2023	positive	2023-03-29	Cytics-C6-25	Cytics-C6-25_S25_R1_001	4.8	230329_VH00537_94_AACKHVWM5
	Cytics-C6-26	C6-26	107.36	yes	2.94	1.864	4.19024	33.8609	28.8816	Ampliseq	cDNA	2023-03-08	21	2023-03-09	11	Ampliseq CD indexes set A	B4	2023-03-24	positive	2023-03-29	Cytics-C6-26	Cytics-C6-26_S26_R1_001	7.8	230329_VH00537_94_AACKHVWM5
	Cytics-C6-27	C6-27	21.96	yes	1.504	1.765	nd	32.6744	28.3326	Ampliseq	cDNA	2023-03-08	21	2023-03-09	11	Ampliseq CD indexes set A	C4	2023-03-24	positive	2023-03-29	Cytics-C6-27	Cytics-C6-27_S27_R1_001	6.8	230329_VH00537_94_AACKHVWM5
	Cytics-C6-28	C6-28	413.36	yes	2.499	1.932	4.79612	31.3247	29.736	Ampliseq	cDNA	2023-03-08	21	2023-03-09	11	Ampliseq CD indexes set A	D4	2023-03-24	positive	2023-03-29	Cytics-C6-28	Cytics-C6-28_S28_R1_001	6.4	230329_VH00537_94_AACKHVWM5
	Cytics-C6-29	C6-29	21.8	yes	11.12	1.817	nd	31.0797	29.1592	Ampliseq	cDNA	2023-03-08	21	2023-03-09	11	Ampliseq CD indexes set A	E4	2023-03-24	positive	2023-03-29	Cytics-C6-29	Cytics-C6-29_S29_R1_001	4.3	230329_VH00537_94_AACKHVWM5
	Cytics-C6-30	C6-30	35.76	yes	3.59	1.824	nd	32.8633	29.2032	Ampliseq	cDNA	2023-03-08	21	2023-03-09	11	Ampliseq CD indexes set A	F4	2023-03-24	positive	2023-03-29	Cytics-C6-30	Cytics-C6-30_S30_R1_001	9.1	230329_VH00537_94_AACKHVWM5
	Cytics-C6-31	C6-31	12	yes	0.915	1.538	nd	31.5514	29.6174	Ampliseq	cDNA	2023-03-08	21	2023-03-09	11	Ampliseq CD indexes set A	G4	2023-03-24	positive	2023-03-29	Cytics-C6-31	Cytics-C6-31_S31_R1_001	4.4	230329_VH00537_94_AACKHVWM5
	Cytics-C6-32	C6-32	82.44	yes	2.987	1.83	nd	30.8226	28.0735	Ampliseq	cDNA	2023-03-08	21	2023-03-09	11	Ampliseq CD indexes set A	H4	2023-03-24	positive	2023-03-29	Cytics-C6-32	Cytics-C6-32_S32_R1_001	4.2	230329_VH00537_94_AACKHVWM5
	Cytics-C6-33	C6-33	41	yes	4.515	1.912	5.35566	31.5902	29.9004	Ampliseq	cDNA	2023-03-08	21	2023-03-09	11	Ampliseq CD indexes set A	A5	10/03/2023 & 24/03/2023	positive	2023-03-29	Cytics-C6-33	Cytics-C6-33_S33_R1_001	4.5	230329_VH00537_94_AACKHVWM5
	Cytics-C6-34	C6-34	14	yes	5.645	1.777	6.46753	29.8194	30.1777	Ampliseq	cDNA	2023-03-08	21	2023-03-09	11	Ampliseq CD indexes set A	B5	2023-03-24	positive	2023-03-29	Cytics-C6-34	Cytics-C6-34_S34_R1_001	3.3	230329_VH00537_94_AACKHVWM5
	Cytics-C6-35	C6-35	4.96	yes	0.623	1.278	6.61009	32.1867	30.0824	Ampliseq	cDNA	2023-03-08	21	2023-03-09	11	Ampliseq CD indexes set A	C5	2023-03-24	positive	2023-03-29	Cytics-C6-35	Cytics-C6-35_S35_R1_001	3.3	230329_VH00537_94_AACKHVWM5
	Cytics-C6-36	C6-36	40.16	yes	3.832	1.863	6.42625	30.5183	30.0353	Ampliseq	cDNA	2023-03-08	21	2023-03-09	11	Ampliseq CD indexes set A	D5	2023-03-24	positive	2023-03-29	Cytics-C6-36	Cytics-C6-36_S36_R1_001	6.8	230329_VH00537_94_AACKHVWM5
	Cytics-C6-37	C6-37	11.32	yes	0.757	1.59	6.09609	31.4927	33.6154	Ampliseq	cDNA	2023-03-08	21	2023-03-09	11	Ampliseq CD indexes set A	E5	2023-03-24	positive	2023-03-29	Cytics-C6-37	Cytics-C6-37_S37_R1_001	3.5	230329_VH00537_94_AACKHVWM5
	Cytics-C6-38	C6-38	116.2	yes	1.924	1.836	4.81639	31.9229	29.4998	Ampliseq	cDNA	2023-03-08	21	2023-03-09	11	Ampliseq CD indexes set A	F5	2023-03-24	positive	2023-03-29	Cytics-C6-38	Cytics-C6-38_S38_R1_001	5.3	230329_VH00537_94_AACKHVWM5
	Cytics-C6-39	C6-39	32.88	yes	2.946	1.827	5.13632	31.8637	28.4295	Ampliseq	cDNA	2023-03-08	21	2023-03-09	11	Ampliseq CD indexes set A	G5	2023-03-24	positive	2023-03-29	Cytics-C6-39	Cytics-C6-39_S39_R1_001	4.4	230329_VH00537_94_AACKHVWM5
	Cytics-C6-40	C6-40	132.16	yes	2.561	1.948	4.03022	26.6268	28.1575	Ampliseq	cDNA	2023-03-08	21	2023-03-09	11	Ampliseq CD indexes set A	H5	2023-03-24	positive	2023-03-29	Cytics-C6-40	Cytics-C6-40_S40_R1_001	3.7	230329_VH00537_94_AACKHVWM5
	Cytics-C6-41	C6-41	50.48	yes	3.019	1.903	nd	27.3368	29.6426	Ampliseq	cDNA	2023-03-08	21	2023-03-09	11	Ampliseq CD indexes set A	A6	10/03/2023 & 24/03/2023	positive	2023-03-29	Cytics-C6-41	Cytics-C6-41_S41_R1_001	4.9	230329_VH00537_94_AACKHVWM5
	Cytics-C6-42	C6-42	52.24	yes	3.628	1.858	nd	29.6678	28.8637	Ampliseq	cDNA	2023-03-08	21	2023-03-09	11	Ampliseq CD indexes set A	B6	2023-03-24	positive	2023-03-29	Cytics-C6-42	Cytics-C6-42_S42_R1_001	4.9	230329_VH00537_94_AACKHVWM5
	Cytics-C6-43	C6-43	71.76	yes	2.294	1.959	nd	30.8406	30.7091	Ampliseq	cDNA	2023-03-08	21	2023-03-09	11	Ampliseq CD indexes set A	C6	2023-03-24	positive	2023-03-29	Cytics-C6-43	Cytics-C6-43_S43_R1_001	3.2	230329_VH00537_94_AACKHVWM5
	Cytics-C6-44	C6-44	17.76	yes	2.387	1.748	nd	28.231	28.4034	Ampliseq	cDNA	2023-03-08	21	2023-03-09	11	Ampliseq CD indexes set A	D6	2023-03-24	positive	2023-03-29	Cytics-C6-44	Cytics-C6-44_S44_R1_001	3.5	230329_VH00537_94_AACKHVWM5
	Cytics-C6-45	C6-45	114.48	yes	2.638	1.956	nd	27.493	30.4471	Ampliseq	cDNA	2023-03-08	21	2023-03-09	11	Ampliseq CD indexes set A	E6	2023-03-24	positive	2023-03-29	Cytics-C6-45	Cytics-C6-45_S45_R1_001	4.4	230329_VH00537_94_AACKHVWM5
	Cytics-C6-46	C6-46	63.96	yes	3.046	1.815	nd	34.2192	27.8947	Ampliseq	cDNA	2023-03-08	21	2023-03-09	11	Ampliseq CD indexes set A	F6	2023-03-24	positive	2023-03-29	Cytics-C6-46	Cytics-C6-46_S46_R1_001	3.8	230329_VH00537_94_AACKHVWM5
	Cytics-C6-47	C6-47	133.24	yes	2.271	1.928	nd	30.1279	28.9346	Ampliseq	cDNA	2023-03-08	21	2023-03-09	11	Ampliseq CD indexes set A	G6	2023-03-24	positive	2023-03-29	Cytics-C6-47	Cytics-C6-47_S47_R1_001	3.8	230329_VH00537_94_AACKHVWM5
	Cytics-C6-48	C6-48	59.52	yes	2.488	1.966	nd	31.2966	31.3643	Ampliseq	cDNA	2023-03-08	21	2023-03-09	11	Ampliseq CD indexes set A	H6	2023-03-24	positive	2023-03-29	Cytics-C6-48	Cytics-C6-48_S48_R1_001	3.6	230329_VH00537_94_AACKHVWM5
	Cytics-C6-49	C6-49	10.28	yes	0.992	1.558	nd	27.2947	30.3696	Ampliseq	cDNA	2023-03-14	21	2023-03-15	11	Ampliseq CD indexes set A	A7	2023-03-24	positive	2023-03-29	Cytics-C6-49	Cytics-C6-49_S49_R1_001	5.0	230329_VH00537_94_AACKHVWM5
	Cytics-C6-50	C6-50	27.84	yes	3.222	1.827	nd	30.4676	28.863	Ampliseq	cDNA	2023-03-14	21	2023-03-15	11	Ampliseq CD indexes set A	B7	2023-03-24	positive	2023-03-29	Cytics-C6-50	Cytics-C6-50_S50_R1_001	3.3	230329_VH00537_94_AACKHVWM5
	Cytics-C6-51	C6-51	156.8	yes	2.073	2.007	nd	27.0274	29.4616	Ampliseq	cDNA	2023-03-14	21	2023-03-15	11	Ampliseq CD indexes set A	C7	2023-03-24	positive	2023-03-29	Cytics-C6-51	Cytics-C6-51_S51_R1_001	4.2	230329_VH00537_94_AACKHVWM5
	Cytics-C6-52	C6-52	0	yes	0.831	3.833	nd	32.1299	30.3853	Ampliseq	cDNA	2023-03-14	21	2023-03-15	11	Ampliseq CD indexes set A	D7	2023-03-24	positive	2023-03-29	Cytics-C6-52	Cytics-C6-52_S52_R1_001	3.7	230329_VH00537_94_AACKHVWM5
	Cytics-C6-53	C6-53	7.56	yes	0.643	1.454	nd	30.5784	29.7887	Ampliseq	cDNA	2023-03-14	21	2023-03-15	11	Ampliseq CD indexes set A	E7	2023-03-24	positive	2023-03-29	Cytics-C6-53	Cytics-C6-53_S53_R1_001	4.7	230329_VH00537_94_AACKHVWM5
	Cytics-C6-54	C6-54	0	yes	-0.333	-0.105	nd	27.6855	29.6743	Ampliseq	cDNA	2023-03-14	21	2023-03-15	11	Ampliseq CD indexes set A	F7	2023-03-24	positive	2023-03-29	Cytics-C6-54	Cytics-C6-54_S54_R1_001	4.7	230329_VH00537_94_AACKHVWM5
	Cytics-C6-55	C6-55	33.44	yes	3.573	1.841	nd	32.1238	28.2116	Ampliseq	cDNA	2023-03-14	21	2023-03-15	11	Ampliseq CD indexes set A	G7	2023-03-24	positive	2023-03-29	Cytics-C6-55	Cytics-C6-55_S55_R1_001	4.6	230329_VH00537_94_AACKHVWM5
	Cytics-C6-56	C6-56	0	yes	1.194	10.75	nd	32.5568	29.9488	Ampliseq	cDNA	2023-03-14	21	2023-03-15	11	Ampliseq CD indexes set A	H7	2023-03-24	positive	2023-03-29	Cytics-C6-56	Cytics-C6-56_S56_R1_001	3.3	230329_VH00537_94_AACKHVWM5
	Cytics-C6-57	C6-57	19.44	yes	1.659	1.676	nd	30.3513	29.7489	Ampliseq	cDNA	2023-03-14	21	2023-03-15	11	Ampliseq CD indexes set A	A8	2023-03-24	positive	2023-03-29	Cytics-C6-57	Cytics-C6-57_S57_R1_001	5.6	230329_VH00537_94_AACKHVWM5
	Cytics-C6-58	C6-58	15.24	yes	1.411	1.642	nd	31.7787	29.2807	Ampliseq	cDNA	2023-03-14	21	2023-03-15	11	Ampliseq CD indexes set A	B8	2023-03-24	positive	2023-03-29	Cytics-C6-58	Cytics-C6-58_S58_R1_001	3.9	230329_VH00537_94_AACKHVWM5
	Cytics-C6-59	C6-59	145.56	yes	2.674	1.912	4.82682	32.6119	28.5034	Ampliseq	cDNA	2023-03-14	21	2023-03-15	11	Ampliseq CD indexes set A	C8	2023-03-24	positive	2023-03-29	Cytics-C6-59	Cytics-C6-59_S59_R1_001	4.2	230329_VH00537_94_AACKHVWM5
	Cytics-C6-60	C6-60	17.52	yes	1.288	1.718	nd	33.9975	30.5952	Ampliseq	cDNA	2023-03-14	21	2023-03-15	11	Ampliseq CD indexes set A	D8	2023-03-24	positive	2023-03-29	Cytics-C6-60	Cytics-C6-60_S60_R1_001	3.8	230329_VH00537_94_AACKHVWM5
	Cytics-C6-61	C6-61	208.12	yes	2.537	1.936	3.30636	31.8427	29.6236	Ampliseq	cDNA	2023-03-14	21	2023-03-15	11	Ampliseq CD indexes set A	E8	2023-03-24	positive	2023-03-29	Cytics-C6-61	Cytics-C6-61_S61_R1_001	4.4	230329_VH00537_94_AACKHVWM5
	Cytics-C6-62	C6-62	22.6	yes	3.054	1.755	nd	30.2206	28.0316	Ampliseq	cDNA	2023-03-14	21	2023-03-15	11	Ampliseq CD indexes set A	F8	2023-03-24	positive	2023-03-29	Cytics-C6-62	Cytics-C6-62_S62_R1_001	6.9	230329_VH00537_94_AACKHVWM5
	Cytics-C6-63	C6-63	13.72	yes	0.731	1.715	nd	32.4198	30.5474	Ampliseq	cDNA	2023-03-14	21	2023-03-15	11	Ampliseq CD indexes set A	G8	2023-03-24	positive	2023-03-29	Cytics-C6-63	Cytics-C6-63_S63_R1_001	3.0	230329_VH00537_94_AACKHVWM5
	Cytics-C6-64	C6-64	36.04	yes	3.3	1.846	nd	30.9362	27.9988	Ampliseq	cDNA	2023-03-14	21	2023-03-15	11	Ampliseq CD indexes set A	H8	2023-03-24	positive	2023-03-29	Cytics-C6-64	Cytics-C6-64_S64_R1_001	3.7	230329_VH00537_94_AACKHVWM5
	Cytics-C6-65	C6-65	15.76	yes	2.558	1.691	5.68464	32.8851	30.1477	Ampliseq	cDNA	2023-03-14	21	2023-03-15	11	Ampliseq CD indexes set A	A9	2023-03-24	positive	2023-03-29	Cytics-C6-65	Cytics-C6-65_S65_R1_001	4.2	230329_VH00537_94_AACKHVWM5
	Cytics-C6-66	C6-66	15.52	yes	1.558	1.658	5.36434	30.7802	29.1182	Ampliseq	cDNA	2023-03-14	21	2023-03-15	11	Ampliseq CD indexes set A	B9	2023-03-24	positive	2023-03-29	Cytics-C6-66	Cytics-C6-66_S66_R1_001	4.7	230329_VH00537_94_AACKHVWM5
	Cytics-C6-67	C6-67	107.6	yes	2.635	1.939	3.98162	26.7917	28.5929	Ampliseq	cDNA	2023-03-14	21	2023-03-15	11	Ampliseq CD indexes set A	C9	2023-03-24	positive	2023-03-29	Cytics-C6-67	Cytics-C6-67_S67_R1_001	5.6	230329_VH00537_94_AACKHVWM5
	Cytics-C6-68	C6-68	30.52	yes	1.493	1.898	4.95469	29.0308	32.0351	Ampliseq	cDNA	2023-03-14	21	2023-03-15	11	Ampliseq CD indexes set A	D9	2023-03-24	positive	2023-03-29	Cytics-C6-68	Cytics-C6-68_S68_R1_001	2.1	230329_VH00537_94_AACKHVWM5
	Cytics-C6-69	C6-69	16.48	yes	1.264	1.717	4.97749	33.8841	30.7452	Ampliseq	cDNA	2023-03-14	21	2023-03-15	11	Ampliseq CD indexes set A	E9	2023-03-24	positive	2023-03-29	Cytics-C6-69	Cytics-C6-69_S69_R1_001	3.8	230329_VH00537_94_AACKHVWM5
	Cytics-C6-70	C6-70	220.52	yes	2.451	1.952	5.00953	30.4052	28.3678	Ampliseq	cDNA	2023-03-14	21	2023-03-15	11	Ampliseq CD indexes set A	F9	2023-03-24	positive	2023-03-29	Cytics-C6-70	Cytics-C6-70_S70_R1_001	4.0	230329_VH00537_94_AACKHVWM5
	Cytics-C6-71	C6-71	0	yes	0.838	2.588	6.8472	35.3406	35.6569	Ampliseq	cDNA	2023-03-14	21	2023-03-15	11	Ampliseq CD indexes set A	G9	2023-03-24	positive	2023-03-29	Cytics-C6-71	Cytics-C6-71_S71_R1_001	4.3	230329_VH00537_94_AACKHVWM5
	Cytics-C6-71	C6-71	0	yes	0.838	2.588	6.8472	35.3406	35.6569	Ampliseq	cDNA	2023-04-25	21	2023-04-26	15	Ampliseq CD indexes set A	E9	2023-04-26	positive	2023-04-28	Cytics-C6-71	Cytics-C6-71_S62_R1_001	4.3	230428_VH00505_85_AACKHLTM5
	Cytics-C6-72	C6-72	0	yes	0.953	2.7	6.29509	32.0839	33.348	Ampliseq	cDNA	2023-03-14	21	2023-03-15	11	Ampliseq CD indexes set A	H9	2023-03-24	positive	2023-03-29	Cytics-C6-72	Cytics-C6-72_S72_R1_001	3.9	230329_VH00537_94_AACKHVWM5
	Cytics-C6-73	C6-73	19.32	yes	1.261	1.707	4.99511	31.9008	30.9735	Ampliseq	cDNA	2023-03-14	21	2023-03-15	11	Ampliseq CD indexes set A	A10	2023-03-24	positive	2023-03-29	Cytics-C6-73	Cytics-C6-73_S73_R1_001	4.3	230329_VH00537_94_AACKHVWM5
	Cytics-C6-74	C6-74	0	yes	1.373	3.067	7.15413	indetermined	37.4362	Ampliseq	cDNA	2023-03-14	21	2023-03-15	11	Ampliseq CD indexes set A	B10	2023-03-24	positive	2023-03-29	Cytics-C6-74	Cytics-C6-74_S74_R1_001	4.3	230329_VH00537_94_AACKHVWM5
	Cytics-C6-75	C6-75	7.2	yes	0.396	1.513	5.09618	31.1548	33.0672	Ampliseq	cDNA	2023-03-14	21	2023-03-15	11	Ampliseq CD indexes set A	C10	2023-03-24	positive	2023-03-29	Cytics-C6-75	Cytics-C6-75_S75_R1_001	4.1	230329_VH00537_94_AACKHVWM5
	Cytics-C6-76	C6-76	20.52	yes	1.496	1.71	5.7657	30.9709	30.8828	Ampliseq	cDNA	2023-03-14	21	2023-03-15	11	Ampliseq CD indexes set A	D10	2023-03-24	positive	2023-03-29	Cytics-C6-76	Cytics-C6-76_S76_R1_001	6.1	230329_VH00537_94_AACKHVWM5
	Cytics-C6-77	C6-77	15.24	yes	1.183	1.671	5.38207	31.3775	30.0361	Ampliseq	cDNA	2023-03-14	21	2023-03-15	11	Ampliseq CD indexes set A	E10	2023-03-24	positive	2023-03-29	Cytics-C6-77	Cytics-C6-77_S77_R1_001	4.2	230329_VH00537_94_AACKHVWM5
	Cytics-C6-78	C6-78	38.52	yes	2.66	1.81	4.99935	32.7217	29.2651	Ampliseq	cDNA	2023-03-14	21	2023-03-15	11	Ampliseq CD indexes set A	F10	2023-03-24	positive	2023-03-29	Cytics-C6-78	Cytics-C6-78_S78_R1_001	3.5	230329_VH00537_94_AACKHVWM5
	Cytics-C6-79	C6-79	13.32	yes	1.156	1.601	6.06863	30.718	31.4585	Ampliseq	cDNA	2023-03-14	21	2023-03-15	11	Ampliseq CD indexes set A	G10	2023-03-24	positive	2023-03-29	Cytics-C6-79	Cytics-C6-79_S79_R1_001	3.9	230329_VH00537_94_AACKHVWM5
	Cytics-C6-80	C6-80	0	yes	0.143	-0.2	7.85533	33.7487	29.8397	Ampliseq	cDNA	2023-03-14	21	2023-03-15	11	Ampliseq CD indexes set A	H10	2023-03-24	positive	2023-03-29	Cytics-C6-80	Cytics-C6-80_S80_R1_001	3.0	230329_VH00537_94_AACKHVWM5
	Cytics-C6-81	C6-81	0	yes	1	2.667	nd	indetermined	37.1415	Ampliseq	cDNA	2023-03-14	21	2023-03-15	11	Ampliseq CD indexes set A	A11	2023-03-24	positive	2023-03-29	Cytics-C6-81	Cytics-C6-81_S81_R1_001	4.2	230329_VH00537_94_AACKHVWM5
	Cytics-C6-82	C6-82	56.88	yes	2.604	1.869	nd	28.4082	29.3959	Ampliseq	cDNA	2023-03-14	21	2023-03-15	11	Ampliseq CD indexes set A	B11	2023-03-24	positive	2023-03-29	Cytics-C6-82	Cytics-C6-82_S82_R1_001	3.6	230329_VH00537_94_AACKHVWM5
	Cytics-C6-83	C6-83	42.72	yes	3.123	1.877	nd	29.771	30.4451	Ampliseq	cDNA	2023-03-14	21	2023-03-15	11	Ampliseq CD indexes set A	C11	2023-03-24	positive	2023-03-29	Cytics-C6-83	Cytics-C6-83_S83_R1_001	5.5	230329_VH00537_94_AACKHVWM5
	Cytics-C6-84	C6-84	32.72	yes	3.38	1.885	nd	28.3945	29.3364	Ampliseq	cDNA	2023-03-14	21	2023-03-15	11	Ampliseq CD indexes set A	D11	2023-03-24	positive	2023-03-29	Cytics-C6-84	Cytics-C6-84_S84_R1_001	5.0	230329_VH00537_94_AACKHVWM5
	Cytics-C6-85	C6-85	0	yes	0.024	-0.056	nd	33.2112	31.1202	Ampliseq	cDNA	2023-03-14	21	2023-03-15	11	Ampliseq CD indexes set A	E11	2023-03-24	positive	2023-03-29	Cytics-C6-85	Cytics-C6-85_S85_R1_001	3.6	230329_VH00537_94_AACKHVWM5
	Cytics-C6-86	C6-86	73.84	yes	2.763	1.857	nd	28.9827	28.5649	Ampliseq	cDNA	2023-03-14	21	2023-03-15	11	Ampliseq CD indexes set A	F11	2023-03-24	positive	2023-03-29	Cytics-C6-86	Cytics-C6-86_S86_R1_001	3.9	230329_VH00537_94_AACKHVWM5
	Cytics-C6-87	C6-87	0	yes	0.934	3.542	nd	31.6319	32.958	Ampliseq	cDNA	2023-03-14	21	2023-03-15	11	Ampliseq CD indexes set A	G11	2023-03-24	positive	2023-03-29	Cytics-C6-87	Cytics-C6-87_S87_R1_001	3.1	230329_VH00537_94_AACKHVWM5
	Cytics-C6-88	C6-88	14.04	yes	1.182	1.704	nd	30.8023	29.4924	Ampliseq	cDNA	2023-03-14	21	2023-03-15	11	Ampliseq CD indexes set A	H11	2023-03-24	positive	2023-03-29	Cytics-C6-88	Cytics-C6-88_S88_R1_001	5.1	230329_VH00537_94_AACKHVWM5
	Cytics-C6-89	C6-89	22.96	yes	1.612	1.805	nd	30.2788	33.0207	Ampliseq	cDNA	2023-03-14	21	2023-03-15	11	Ampliseq CD indexes set A	A12	2023-03-24	positive	2023-03-29	Cytics-C6-89	Cytics-C6-89_S89_R1_001	4.1	230329_VH00537_94_AACKHVWM5
	Cytics-C6-90	C6-90	16.52	yes	1.279	1.735	nd	30.0763	31.9604	Ampliseq	cDNA	2023-03-14	21	2023-03-15	11	Ampliseq CD indexes set A	B12	2023-03-24	positive	2023-03-29	Cytics-C6-90	Cytics-C6-90_S90_R1_001	4.6	230329_VH00537_94_AACKHVWM5
	Cytics-C6-91	C6-91	44	yes	2.439	1.88	nd	32.5522	29.0872	Ampliseq	cDNA	2023-03-14	21	2023-03-15	11	Ampliseq CD indexes set A	C12	2023-03-24	positive	2023-03-29	Cytics-C6-91	Cytics-C6-91_S91_R1_001	6.5	230329_VH00537_94_AACKHVWM5
	Cytics-C6-92	C6-92	143.72	yes	2.221	1.967	nd	30.5654	30.1587	Ampliseq	cDNA	2023-03-14	21	2023-03-15	11	Ampliseq CD indexes set A	D12	2023-03-24	positive	2023-03-29	Cytics-C6-92	Cytics-C6-92_S92_R1_001	5.4	230329_VH00537_94_AACKHVWM5
	Cytics-C6-93	C6-93	44.76	yes	1.757	1.967	nd	28.7027	31.3191	Ampliseq	cDNA	2023-03-14	21	2023-03-15	11	Ampliseq CD indexes set A	E12	2023-03-24	positive	2023-03-29	Cytics-C6-93	Cytics-C6-93_S93_R1_001	4.8	230329_VH00537_94_AACKHVWM5
	Cytics-C6-94	C6-94	175.68	yes	2.435	1.921	4.75	32.7409	28.9617	Ampliseq	cDNA	2023-03-14	21	2023-03-15	11	Ampliseq CD indexes set A	F12	2023-03-24	positive	2023-03-29	Cytics-C6-94	Cytics-C6-94_S94_R1_001	4.2	230329_VH00537_94_AACKHVWM5
	Cytics-C6-95	C6-95	88	yes	2.366	1.991	nd	29.5367	31.3241	Ampliseq	cDNA	2023-03-14	21	2023-03-15	11	Ampliseq CD indexes set A	G12	2023-03-24	positive	2023-03-29	Cytics-C6-95	Cytics-C6-95_S95_R1_001	3.2	230329_VH00537_94_AACKHVWM5
	Cytics-C6-96	C6-96	67.64	yes	2.231	1.904	nd	33.4517	27.1533	Ampliseq	cDNA	2023-03-14	21	2023-03-15	11	Ampliseq CD indexes set A	H12	2023-03-24	positive	2023-03-29	Cytics-C6-96	Cytics-C6-96_S96_R1_001	4.9	230329_VH00537_94_AACKHVWM5
	Cytics-C6-97	C6-97	20.96	yes	32.75	1.782	nd	29.9507	33.6898	Ampliseq	cDNA	2023-03-16	21	2023-03-17	11	Ampliseq CD indexes set C	A1	2023-03-31	positive	2023-04-13	Cytics-C6-97	Cytics-C6-97_S1_R1_001	5.9	230413_VH00537_102_AACLNNYM5
	Cytics-C6-98	C6-98	13.68	yes	-15.55	1.621	nd	33.9045	29.3345	Ampliseq	cDNA	2023-03-16	21	2023-03-17	11	Ampliseq CD indexes set C	B1	2023-03-31	positive	2023-04-13	Cytics-C6-98	Cytics-C6-98_S2_R1_001	3.7	230413_VH00537_102_AACLNNYM5
	Cytics-C6-99	C6-99	165.44	yes	2.553	1.976	nd	29.1543	32.7642	Ampliseq	cDNA	2023-03-16	21	2023-03-17	11	Ampliseq CD indexes set C	C1	2023-03-31	positive	2023-04-13	Cytics-C6-99	Cytics-C6-99_S3_R1_001	5.6	230413_VH00537_102_AACLNNYM5
	Cytics-C6-100	C6-100	63.4	yes	2.461	1.935	nd	32.1162	35.0689	Ampliseq	cDNA	2023-03-16	21	2023-03-17	11	Ampliseq CD indexes set C	D1	2023-03-31	positive	2023-04-13	Cytics-C6-100	Cytics-C6-100_S4_R1_001	5.1	230413_VH00537_102_AACLNNYM5
	Cytics-C6-101	C6-101	197.64	yes	2.727	1.878	4.85	32.0785	30.2364	Ampliseq	cDNA	2023-03-16	21	2023-03-17	11	Ampliseq CD indexes set C	E1	2023-03-31	positive	2023-04-13	Cytics-C6-101	Cytics-C6-101_S5_R1_001	5.1	230413_VH00537_102_AACLNNYM5
	Cytics-C6-102	C6-102	169.2	yes	2.659	1.886	5	31.5251	28.6951	Ampliseq	cDNA	2023-03-16	21	2023-03-17	11	Ampliseq CD indexes set C	F1	2023-03-31	positive	2023-04-13	Cytics-C6-102	Cytics-C6-102_S6_R1_001	4.6	230413_VH00537_102_AACLNNYM5
	Cytics-C6-103	C6-103	26.24	yes	4.824	1.787	nd	31.4338	31.9759	Ampliseq	cDNA	2023-03-16	21	2023-03-17	11	Ampliseq CD indexes set C	G1	2023-03-31	positive	2023-04-13	Cytics-C6-103	Cytics-C6-103_S7_R1_001	4.3	230413_VH00537_102_AACLNNYM5
	Cytics-C6-104	C6-104	69.68	yes	2.963	1.984	nd	30.1902	31.5397	Ampliseq	cDNA	2023-03-16	21	2023-03-17	11	Ampliseq CD indexes set C	H1	2023-03-31	positive	2023-04-13	Cytics-C6-104	Cytics-C6-104_S8_R1_001	4.1	230413_VH00537_102_AACLNNYM5
	Cytics-C6-105	C6-105	36.2	yes	5.201	1.855	nd	32.1703	30.0772	Ampliseq	cDNA	2023-03-16	21	2023-03-17	11	Ampliseq CD indexes set C	A2	2023-03-31	positive	2023-04-13	Cytics-C6-105	Cytics-C6-105_S9_R1_001	6.1	230413_VH00537_102_AACLNNYM5
	Cytics-C6-106	C6-106	16.48	yes	1.237	1.622	5.54	36.8102	30.3602	Ampliseq	cDNA	2023-03-16	21	2023-03-17	11	Ampliseq CD indexes set C	B2	2023-03-31	positive	2023-04-13	Cytics-C6-106	Cytics-C6-106_S10_R1_001	4.9	230413_VH00537_102_AACLNNYM5
	Cytics-C6-107	C6-107	0	yes	0.689	2.891	nd	36.9356	34.1497	Ampliseq	cDNA	2023-04-25	21	2023-04-26	15	Ampliseq CD indexes set A	F9	2023-04-26	positive	2023-04-28	Cytics-C6-107	Cytics-C6-107_S63_R1_001	4.9	230428_VH00505_85_AACKHLTM5
	Cytics-C6-108	C6-108	23.48	yes	8.761	1.863	nd	33.2253	30.4437	Ampliseq	cDNA	2023-03-16	21	2023-03-17	11	Ampliseq CD indexes set C	D2	2023-03-31	positive	2023-04-13	Cytics-C6-108	Cytics-C6-108_S11_R1_001	5.8	230413_VH00537_102_AACLNNYM5
	Cytics-C6-109	C6-109	0	yes	0.748	2.702	nd	33.8591	29.9188	Ampliseq	cDNA	2023-03-16	21	2023-03-17	11	Ampliseq CD indexes set C	E2	2023-03-31	positive	2023-04-13	Cytics-C6-109	Cytics-C6-109_S12_R1_001	6.0	230413_VH00537_102_AACLNNYM5
	Cytics-C6-110	C6-110	43.2	yes	4.355	1.846	nd	30.5984	28.9902	Ampliseq	cDNA	2023-03-16	21	2023-03-17	11	Ampliseq CD indexes set C	F2	2023-03-31	positive	2023-04-13	Cytics-C6-110	Cytics-C6-110_S13_R1_001	4.5	230413_VH00537_102_AACLNNYM5
	Cytics-C6-111	C6-111	28.68	yes	4.979	1.802	nd	33.5681	29.3641	Ampliseq	cDNA	2023-03-16	21	2023-03-17	11	Ampliseq CD indexes set C	G2	2023-03-31	positive	2023-04-13	Cytics-C6-111	Cytics-C6-111_S14_R1_001	5.4	230413_VH00537_102_AACLNNYM5
	Cytics-C6-112	C6-112	0	yes	0.656	2.736	nd	33.3094	34.7873	Ampliseq	cDNA	2023-03-16	21	2023-03-17	11	Ampliseq CD indexes set C	H2	2023-03-31	positive	2023-04-13	Cytics-C6-112	Cytics-C6-112_S15_R1_001	4.9	230413_VH00537_102_AACLNNYM5
	Cytics-C6-113	C6-113	129.64	yes	1.927	1.905	nd	29.437	32.5913	Ampliseq	cDNA	2023-03-16	21	2023-03-17	11	Ampliseq CD indexes set C	A3	2023-03-31	positive	2023-04-13	Cytics-C6-113	Cytics-C6-113_S16_R1_001	5.8	230413_VH00537_102_AACLNNYM5
	Cytics-C6-114	C6-114	274	yes	2.553	1.931	nd	28.2702	29.1576	Ampliseq	cDNA	2023-03-16	21	2023-03-17	11	Ampliseq CD indexes set C	B3	2023-03-31	positive	2023-04-13	Cytics-C6-114	Cytics-C6-114_S17_R1_001	9.2	230413_VH00537_102_AACLNNYM5
	Cytics-C6-115	C6-115	63.12	yes	1.881	1.936	nd	33.9488	33.3162	Ampliseq	cDNA	2023-03-16	21	2023-03-17	11	Ampliseq CD indexes set C	C3	2023-03-31	positive	2023-04-13	Cytics-C6-115	Cytics-C6-115_S18_R1_001	8.8	230413_VH00537_102_AACLNNYM5
	Cytics-C6-116	C6-116	101.96	yes	3.031	1.877	nd	31.2762	29.1829	Ampliseq	cDNA	2023-03-16	21	2023-03-17	11	Ampliseq CD indexes set C	D3	2023-03-31	positive	2023-04-13	Cytics-C6-116	Cytics-C6-116_S19_R1_001	5.8	230413_VH00537_102_AACLNNYM5
	Cytics-C6-117	C6-117	21.8	yes	11.85	1.703	nd	33.9673	29.2099	Ampliseq	cDNA	2023-03-16	21	2023-03-17	11	Ampliseq CD indexes set C	E3	2023-03-31	positive	2023-04-13	Cytics-C6-117	Cytics-C6-117_S20_R1_001	7.5	230413_VH00537_102_AACLNNYM5
	Cytics-C6-118	C6-118	9.92	yes	0.679	1.434	nd	30.0563	30.1267	Ampliseq	cDNA	2023-03-16	21	2023-03-17	11	Ampliseq CD indexes set C	F3	2023-03-31	positive	2023-04-13	Cytics-C6-118	Cytics-C6-118_S21_R1_001	10.0	230413_VH00537_102_AACLNNYM5
	Cytics-C6-119	C6-119	156.76	yes	2.791	1.91	nd	33.3397	29.0903	Ampliseq	cDNA	2023-03-16	21	2023-03-17	11	Ampliseq CD indexes set C	G3	2023-03-31	positive	2023-04-13	Cytics-C6-119	Cytics-C6-119_S22_R1_001	9.9	230413_VH00537_102_AACLNNYM5
	Cytics-C6-120	C6-120	12.84	yes	0.955	1.514	nd	31.563	29.9382	Ampliseq	cDNA	2023-03-16	21	2023-03-17	11	Ampliseq CD indexes set C	H3	2023-03-31	positive	2023-04-13	Cytics-C6-120	Cytics-C6-120_S23_R1_001	5.6	230413_VH00537_102_AACLNNYM5
	Cytics-C6-121	C6-121	13.48	yes	-7.021	1.644	nd	28.1621	29.6383	Ampliseq	cDNA	2023-03-16	21	2023-03-17	11	Ampliseq CD indexes set C	A4	2023-03-31	positive	2023-04-13	Cytics-C6-121	Cytics-C6-121_S24_R1_001	7.1	230413_VH00537_102_AACLNNYM5
	Cytics-C6-122	C6-122	8.16	yes	0.776	1.388	nd	34.9804	31.209	Ampliseq	cDNA	2023-03-16	21	2023-03-17	11	Ampliseq CD indexes set C	B4	2023-03-31	positive	2023-04-13	Cytics-C6-122	Cytics-C6-122_S25_R1_001	5.8	230413_VH00537_102_AACLNNYM5
	Cytics-C6-123	C6-123	28.76	yes	5.574	1.882	nd	24.3524	23.309	Ampliseq	cDNA	2023-03-16	21	2023-03-17	11	Ampliseq CD indexes set C	C4	2023-03-31	positive	2023-04-13	Cytics-C6-123	Cytics-C6-123_S26_R1_001	8.1	230413_VH00537_102_AACLNNYM5
	Cytics-C6-124	C6-124	0	yes	0.581	2.75	nd	35.4618	33.988	Ampliseq	cDNA	2023-03-16	21	2023-03-17	11	Ampliseq CD indexes set C	D4	2023-03-31	positive	2023-04-13	Cytics-C6-124	Cytics-C6-124_S27_R1_001	7.1	230413_VH00537_102_AACLNNYM5
	Cytics-C6-125	C6-125	0	yes	0.579	2.907	nd	31.7872	33.721	Ampliseq	cDNA	2023-03-16	21	2023-03-17	11	Ampliseq CD indexes set C	E4	2023-03-31	positive	2023-04-13	Cytics-C6-125	Cytics-C6-125_S28_R1_001	5.6	230413_VH00537_102_AACLNNYM5
	Cytics-C6-126	C6-126	0	yes	0.663	2.789	nd	34.5693	35.6798	Ampliseq	cDNA	2023-03-16	21	2023-03-17	11	Ampliseq CD indexes set C	F4	2023-03-31	positive	2023-04-13	Cytics-C6-126	Cytics-C6-126_S29_R1_001	6.1	230413_VH00537_102_AACLNNYM5
	Cytics-C6-127	C6-127	0	yes	0.538	3.071	nd	25.9532	29.7671	Ampliseq	cDNA	2023-03-16	21	2023-03-17	11	Ampliseq CD indexes set C	G4	2023-03-31	positive	2023-04-13	Cytics-C6-127	Cytics-C6-127_S30_R1_001	4.8	230413_VH00537_102_AACLNNYM5
	Cytics-C6-128	C6-128	10	yes	0.674	1.515	nd	31.4872	31.1545	Ampliseq	cDNA	2023-03-16	21	2023-03-17	11	Ampliseq CD indexes set C	H4	2023-03-31	positive	2023-04-13	Cytics-C6-128	Cytics-C6-128_S31_R1_001	4.9	230413_VH00537_102_AACLNNYM5
	Cytics-C6-129	C6-129	0	yes	0.593	2.6	9.66	31.1067	37.525	Ampliseq	cDNA	2023-04-25	21	2023-04-26	15	Ampliseq CD indexes set A	G9	2023-04-26	positive	2023-04-28	Cytics-C6-129	Cytics-C6-129_S64_R1_001	5.1	230428_VH00505_85_AACKHLTM5
	Cytics-C6-130	C6-130	0	yes	0.622	2.55	nd	32.5126	33.3371	Ampliseq	cDNA	2023-03-16	21	2023-03-17	11	Ampliseq CD indexes set C	B5	2023-03-31	positive	2023-04-13	Cytics-C6-130	Cytics-C6-130_S32_R1_001	7.6	230413_VH00537_102_AACLNNYM5
	Cytics-C6-131	C6-131	19.56	yes	1.397	1.692	6.74	33.2015	32.0666	Ampliseq	cDNA	2023-03-16	21	2023-03-17	11	Ampliseq CD indexes set C	C5	2023-03-31	positive	2023-04-13	Cytics-C6-131	Cytics-C6-131_S33_R1_001	10.4	230413_VH00537_102_AACLNNYM5
	Cytics-C6-132	C6-132	0	yes	0.595	2.673	8	33.9003	31.8539	Ampliseq	cDNA	2023-03-16	21	2023-03-17	11	Ampliseq CD indexes set C	D5	2023-03-31	positive	2023-04-13	Cytics-C6-132	Cytics-C6-132_S34_R1_001	6.8	230413_VH00537_102_AACLNNYM5
	Cytics-C6-133	C6-133	0	yes	0.543	2.623	5.76	31.3556	35.4988	Ampliseq	cDNA	2023-03-16	21	2023-03-17	11	Ampliseq CD indexes set C	E5	2023-03-31	positive	2023-04-13	Cytics-C6-133	Cytics-C6-133_S35_R1_001	11.1	230413_VH00537_102_AACLNNYM5
	Cytics-C6-134	C6-134	137.32	yes	2.699	1.89	5	32.7846	29.3289	Ampliseq	cDNA	2023-03-16	21	2023-03-17	11	Ampliseq CD indexes set C	F5	2023-03-31	positive	2023-04-13	Cytics-C6-134	Cytics-C6-134_S36_R1_001	8.4	230413_VH00537_102_AACLNNYM5
	Cytics-C6-137	C6-137	0	yes	0.59	2.508	nd	34.7925	indetermined	Ampliseq	cDNA	2023-04-25	21	2023-04-26	15	Ampliseq CD indexes set A	A10	2023-04-26	positive	2023-04-28	Cytics-C6-137	Cytics-C6-137_S65_R1_001	4.9	230428_VH00505_85_AACKHLTM5
	Cytics-C6-138	C6-138	40.48	yes	4.961	1.837	nd	32.6928	29.9372	Ampliseq	cDNA	2023-03-16	21	2023-03-17	11	Ampliseq CD indexes set C	B6	2023-03-31	positive	2023-04-13	Cytics-C6-138	Cytics-C6-138_S38_R1_001	5.3	230413_VH00537_102_AACLNNYM5
	Cytics-C6-139	C6-139	0	yes	0.624	2.691	nd	35.2386	33.1075	Ampliseq	cDNA	2023-03-16	21	2023-03-17	11	Ampliseq CD indexes set C	C6	2023-03-31	positive	2023-04-13	Cytics-C6-139	Cytics-C6-139_S39_R1_001	5.7	230413_VH00537_102_AACLNNYM5
	Cytics-C6-140	C6-140	8.96	yes	0.78	1.391	nd	34.012	30.2111	Ampliseq	cDNA	2023-03-16	21	2023-03-17	11	Ampliseq CD indexes set C	D6	2023-03-31	positive	2023-04-13	Cytics-C6-140	Cytics-C6-140_S40_R1_001	5.9	230413_VH00537_102_AACLNNYM5
	Cytics-C6-141	C6-141	0	yes	0.447	3.5	nd	28.2588	28.4917	Ampliseq	cDNA	2023-03-16	21	2023-03-17	11	Ampliseq CD indexes set C	E6	2023-03-31	positive	2023-04-13	Cytics-C6-141	Cytics-C6-141_S41_R1_001	4.7	230413_VH00537_102_AACLNNYM5
	Cytics-C6-142	C6-142	85.36	yes	3.066	1.958	nd	29.1257	29.7168	Ampliseq	cDNA	2023-03-16	21	2023-03-17	11	Ampliseq CD indexes set C	F6	2023-03-31	positive	2023-04-13	Cytics-C6-142	Cytics-C6-142_S42_R1_001	5.2	230413_VH00537_102_AACLNNYM5
	Cytics-C6-143	C6-143	0	yes	0.591	2.606	nd	indetermined	37.402	Ampliseq	cDNA	2023-04-25	21	2023-04-26	15	Ampliseq CD indexes set A	C10	2023-04-26	positive	2023-04-28	Cytics-C6-143	Cytics-C6-143_S66_R1_001	5.9	230428_VH00505_85_AACKHLTM5
	Cytics-C6-146	C6-146	0	yes	0.507	2.894	nd	30.7185	30.6248	Ampliseq	cDNA	2023-03-21	21	2023-03-22	11	Ampliseq CD indexes set C	B7	2023-03-31	positive	2023-04-13	Cytics-C6-146	Cytics-C6-146_S44_R1_001	5.2	230413_VH00537_102_AACLNNYM5
	Cytics-C6-147	C6-147	0	yes	0.642	3	nd	33.2984	34.3129	Ampliseq	cDNA	2023-04-25	21	2023-04-26	15	Ampliseq CD indexes set A	D10	2023-04-26	positive	2023-04-28	Cytics-C6-147	Cytics-C6-147_S67_R1_001	5.6	230428_VH00505_85_AACKHLTM5
	Cytics-C6-148	C6-148	0	yes	0.639	2.923	nd	indetermined	36.0744	Ampliseq	cDNA	2023-04-25	21	2023-04-26	15	Ampliseq CD indexes set A	E10	2023-04-26	positive	2023-04-28	Cytics-C6-148	Cytics-C6-148_S68_R1_001	4.7	230428_VH00505_85_AACKHLTM5
	Cytics-C6-150	C6-150	0	yes	0.737	2.694	nd	34.1942	34.3908	Ampliseq	cDNA	2023-04-25	21	2023-04-26	15	Ampliseq CD indexes set A	G10	2023-04-26	positive	2023-04-28	Cytics-C6-150	Cytics-C6-150_S69_R1_001	5.4	230428_VH00505_85_AACKHLTM5
	Cytics-C6-152	C6-152	0	yes	0.649	2.683	nd	indetermined	35.142	Ampliseq	cDNA	2023-04-25	21	2023-04-26	15	Ampliseq CD indexes set A	A11	2023-04-26	positive	2023-04-28	Cytics-C6-152	Cytics-C6-152_S70_R1_001	5.8	230428_VH00505_85_AACKHLTM5
	Cytics-C6-153	C6-153	77.48	yes	3.594	1.901	nd	31.3749	27.9385	Ampliseq	cDNA	2023-03-21	21	2023-03-22	11	Ampliseq CD indexes set C	A8	2023-03-31	positive	2023-04-13	Cytics-C6-153	Cytics-C6-153_S45_R1_001	5.7	230413_VH00537_102_AACLNNYM5
	Cytics-C6-154	C6-154	42.08	yes	7.306	1.846	nd	34.4069	28.3671	Ampliseq	cDNA	2023-03-21	21	2023-03-22	11	Ampliseq CD indexes set C	B8	2023-03-31	positive	2023-04-13	Cytics-C6-154	Cytics-C6-154_S46_R1_001	5.2	230413_VH00537_102_AACLNNYM5
	Cytics-C6-155	C6-155	101.96	yes	2.349	1.915	nd	indetermined	36.2583	Ampliseq	cDNA	2023-04-25	21	2023-04-26	15	Ampliseq CD indexes set A	B11	2023-04-26	positive	2023-04-28	Cytics-C6-155	Cytics-C6-155_S71_R1_001	6.5	230428_VH00505_85_AACKHLTM5
	Cytics-C6-156	C6-156	8.68	yes	0.693	1.447	nd	32.1326	26.9011	Ampliseq	cDNA	2023-03-21	21	2023-03-22	11	Ampliseq CD indexes set C	D8	2023-03-31	positive	2023-04-13	Cytics-C6-156	Cytics-C6-156_S47_R1_001	6.6	230413_VH00537_102_AACLNNYM5
	Cytics-C6-157	C6-157	11.04	yes	0.748	1.394	nd	28.1071	27.6391	Ampliseq	cDNA	2023-03-21	21	2023-03-22	11	Ampliseq CD indexes set C	E8	2023-03-31	positive	2023-04-13	Cytics-C6-157	Cytics-C6-157_S48_R1_001	5.2	230413_VH00537_102_AACLNNYM5
	Cytics-C6-158	C6-158	0	yes	0.418	6.9	nd	27.991	29.1836	Ampliseq	cDNA	2023-03-21	21	2023-03-22	11	Ampliseq CD indexes set C	F8	2023-03-31	positive	2023-04-13	Cytics-C6-158	Cytics-C6-158_S49_R1_001	6.3	230413_VH00537_102_AACLNNYM5
	Cytics-C6-159	C6-159	0	yes	0.693	2.678	nd	33.265	33.3798	Ampliseq	cDNA	2023-04-25	21	2023-04-26	15	Ampliseq CD indexes set A	C11	2023-04-26	positive	2023-04-28	Cytics-C6-159	Cytics-C6-159_S72_R1_001	5.1	230428_VH00505_85_AACKHLTM5
	Cytics-C6-160	C6-160	0	yes	0.594	2.4	nd	32.5686	35.775	Ampliseq	cDNA	2023-04-25	21	2023-04-26	15	Ampliseq CD indexes set A	D11	2023-04-26	positive	2023-04-28	Cytics-C6-160	Cytics-C6-160_S73_R1_001	4.9	230428_VH00505_85_AACKHLTM5
	Cytics-C6-161	C6-161	0	yes	0.674	2.486	5.66	indetermined	37.2375	Ampliseq	cDNA	2023-04-25	21	2023-04-26	15	Ampliseq CD indexes set A	E11	2023-04-26	positive	2023-04-28	Cytics-C6-161	Cytics-C6-161_S74_R1_001	5.2	230428_VH00505_85_AACKHLTM5
	Cytics-C6-162	C6-162	0	yes	0.626	2.726	5.87	32.0129	33.2399	Ampliseq	cDNA	2023-04-25	21	2023-04-26	15	Ampliseq CD indexes set A	F11	2023-04-26	positive	2023-04-28	Cytics-C6-162	Cytics-C6-162_S75_R1_001	4.7	230428_VH00505_85_AACKHLTM5
	Cytics-C6-163	C6-163	0	yes	0.712	2.644	nd	30.5968	32.1076	Ampliseq	cDNA	2023-03-21	21	2023-03-22	11	Ampliseq CD indexes set C	C9	2023-03-31	positive	2023-04-13	Cytics-C6-163	Cytics-C6-163_S50_R1_001	4.5	230413_VH00537_102_AACLNNYM5
	Cytics-C6-164	C6-164	0	yes	0.657	2.629	8.44	30.7225	31.7288	Ampliseq	cDNA	2023-03-21	21	2023-03-22	11	Ampliseq CD indexes set C	D9	2023-03-31	positive	2023-04-13	Cytics-C6-164	Cytics-C6-164_S51_R1_001	4.7	230413_VH00537_102_AACLNNYM5
	Cytics-C6-165	C6-165	0	yes	0.633	2.776	8.7	29.7071	30.155	Ampliseq	cDNA	2023-03-21	21	2023-03-22	11	Ampliseq CD indexes set C	E9	2023-03-31	positive	2023-04-13	Cytics-C6-165	Cytics-C6-165_S52_R1_001	4.8	230413_VH00537_102_AACLNNYM5
	Cytics-C6-166	C6-166	0	yes	0.72	2.53	7.87	31.1315	31.8606	Ampliseq	cDNA	2023-03-21	21	2023-03-22	11	Ampliseq CD indexes set C	F9	2023-03-31	positive	2023-04-13	Cytics-C6-166	Cytics-C6-166_S53_R1_001	4.7	230413_VH00537_102_AACLNNYM5
	Cytics-C6-167	C6-167	0	yes	0.65	2.678	7.77	indetermined	35.8754	Ampliseq	cDNA	2023-04-25	21	2023-04-26	15	Ampliseq CD indexes set A	G11	2023-04-26	positive	2023-04-28	Cytics-C6-167	Cytics-C6-167_S76_R1_001	4.3	230428_VH00505_85_AACKHLTM5
	Cytics-C6-168	C6-168	8.44	yes	0.655	1.416	6.74	33.2015	28.0885	Ampliseq	cDNA	2023-03-21	21	2023-03-22	11	Ampliseq CD indexes set C	H9	2023-03-31	positive	2023-04-13	Cytics-C6-168	Cytics-C6-168_S54_R1_001	4.3	230413_VH00537_102_AACLNNYM5
	Cytics-C6-169	C6-169	0	yes	0.719	2.274	8.91	indetermined	36.4832	Ampliseq	cDNA	2023-04-25	21	2023-04-26	15	Ampliseq CD indexes set A	H11	2023-04-26	positive	2023-04-28	Cytics-C6-169	Cytics-C6-169_S77_R1_001	3.6	230428_VH00505_85_AACKHLTM5
	Cytics-C6-170	C6-170	0	yes	0.739	2.338	nd	indetermined	36.4053	Ampliseq	cDNA	2023-04-25	21	2023-04-26	15	Ampliseq CD indexes set A	A12	2023-04-26	positive	2023-04-28	Cytics-C6-170	Cytics-C6-170_S78_R1_001	4.7	230428_VH00505_85_AACKHLTM5
	Cytics-C6-171	C6-171	14.2	yes	1.011	1.592	nd	indetermined	27.2438	Ampliseq	cDNA	2023-03-21	21	2023-03-22	11	Ampliseq CD indexes set C	C10	2023-03-31	positive	2023-04-13	Cytics-C6-171	Cytics-C6-171_S55_R1_001	5.5	230413_VH00537_102_AACLNNYM5
	Cytics-C6-172	C6-172	15.52	yes	1.021	1.577	nd	27.0922	28.6429	Ampliseq	cDNA	2023-03-21	21	2023-03-22	11	Ampliseq CD indexes set C	D10	2023-03-31	positive	2023-04-13	Cytics-C6-172	Cytics-C6-172_S56_R1_001	5.6	230413_VH00537_102_AACLNNYM5
	Cytics-C6-173	C6-173	58.16	yes	3.366	1.973	nd	26.6539	26.2937	Ampliseq	cDNA	2023-03-21	21	2023-03-22	11	Ampliseq CD indexes set C	E10	2023-03-31	positive	2023-04-13	Cytics-C6-173	Cytics-C6-173_S57_R1_001	5.1	230413_VH00537_102_AACLNNYM5
	Cytics-C6-174	C6-174	0	yes	0.689	2.594	nd	25.3752	25.2585	Ampliseq	cDNA	2023-03-21	21	2023-03-22	11	Ampliseq CD indexes set C	F10	2023-03-31	positive	2023-04-13	Cytics-C6-174	Cytics-C6-174_S58_R1_001	6.2	230413_VH00537_102_AACLNNYM5
	Cytics-C6-175	C6-175	0	yes	0.712	2.519	6.53	29.9758	30.3014	Ampliseq	cDNA	2023-03-21	21	2023-03-22	11	Ampliseq CD indexes set C	G10	2023-03-31	positive	2023-04-13	Cytics-C6-175	Cytics-C6-175_S59_R1_001	5.7	230413_VH00537_102_AACLNNYM5
	Cytics-C6-177	C6-177	0	yes	0.356	5.636	nd	27.371	29.4828	Ampliseq	cDNA	2023-03-21	21	2023-03-22	11	Ampliseq CD indexes set C	A11	2023-03-31	positive	2023-04-13	Cytics-C6-177	Cytics-C6-177_S60_R1_001	4.9	230413_VH00537_102_AACLNNYM5
	Cytics-C6-178	C6-178	0	yes	0.729	2.423	nd	37.0354	35.6196	Ampliseq	cDNA	2023-03-21	21	2023-03-22	11	Ampliseq CD indexes set C	B11	2023-03-31	positive	2023-04-13	Cytics-C6-178	Cytics-C6-178_S61_R1_001	5.9	230413_VH00537_102_AACLNNYM5
	Cytics-C6-179	C6-179	0	yes	0.704	2.604	nd	31.3333	31.8271	Ampliseq	cDNA	2023-03-21	21	2023-03-22	11	Ampliseq CD indexes set C	C11	2023-03-31	positive	2023-04-13	Cytics-C6-179	Cytics-C6-179_S62_R1_001	5.6	230413_VH00537_102_AACLNNYM5
	Cytics-C6-180	C6-180	0	yes	0.577	2.795	nd	27.699	27.7075	Ampliseq	cDNA	2023-03-21	21	2023-03-22	11	Ampliseq CD indexes set C	D11	2023-03-31	positive	2023-04-13	Cytics-C6-180	Cytics-C6-180_S63_R1_001	7.3	230413_VH00537_102_AACLNNYM5
	Cytics-C6-181	C6-181	0	yes	0.787	2.434	nd	26.3006	26.2959	Ampliseq	cDNA	2023-03-21	21	2023-03-22	11	Ampliseq CD indexes set C	E11	2023-03-31	positive	2023-04-13	Cytics-C6-181	Cytics-C6-181_S64_R1_001	8.4	230413_VH00537_102_AACLNNYM5
	Cytics-C6-182	C6-182	0	yes	0.743	2.292	nd	28.8583	29.02	Ampliseq	cDNA	2023-03-21	21	2023-03-22	11	Ampliseq CD indexes set C	F11	2023-03-31	positive	2023-04-13	Cytics-C6-182	Cytics-C6-182_S65_R1_001	4.9	230413_VH00537_102_AACLNNYM5
	Cytics-C6-183	C6-183	0	yes	0.73	2.455	nd	31.7693	33.8469	Ampliseq	cDNA	2023-04-25	21	2023-04-26	15	Ampliseq CD indexes set A	C12	2023-04-26	positive	2023-04-28	Cytics-C6-183	Cytics-C6-183_S79_R1_001	4.2	230428_VH00505_85_AACKHLTM5
	Cytics-C6-184	C6-184	0	yes	0.713	3.045	nd	29.2059	30.9954	Ampliseq	cDNA	2023-03-21	21	2023-03-22	11	Ampliseq CD indexes set C	H11	2023-03-31	positive	2023-04-13	Cytics-C6-184	Cytics-C6-184_S66_R1_001	4.2	230413_VH00537_102_AACLNNYM5
	Cytics-C6-185	C6-185	0	yes	0.863	2.397	nd	32.4164	32.8531	Ampliseq	cDNA	2023-03-21	21	2023-03-22	11	Ampliseq CD indexes set C	A12	2023-03-31	positive	2023-04-13	Cytics-C6-185	Cytics-C6-185_S67_R1_001	4.6	230413_VH00537_102_AACLNNYM5
	Cytics-C6-187	C6-187	0	yes	0.658	2.724	nd	indetermined	32.4591	Ampliseq	cDNA	2023-03-21	21	2023-03-22	11	Ampliseq CD indexes set C	C12	2023-03-31	positive	2023-04-13	Cytics-C6-187	Cytics-C6-187_S69_R1_001	4.9	230413_VH00537_102_AACLNNYM5
	Cytics-C7-HPV-1	C7-01	68.36	yes	2.249	1.951	nd	32.2846	30.4222	Ampliseq	cDNA	2023-04-20	21	2023-04-21	11	Ampliseq CD indexes set A	A1	2023-04-24	positive	2023-04-28	Cytics-C7-HPV-1	Cytics-C7-HPV-1_S1_R1_001	5.6	230428_VH00505_85_AACKHLTM5
	Cytics-C7-HPV-2	C7-02	139.72	yes	1.465	1.969	nd	31.4736	32.5663	Ampliseq	cDNA	2023-04-20	21	2023-04-21	11	Ampliseq CD indexes set A	B1	2023-04-24	positive	2023-04-28	Cytics-C7-HPV-2	Cytics-C7-HPV-2_S2_R1_001	4.1	230428_VH00505_85_AACKHLTM5
	Cytics-C7-HPV-3	C7-03	141.12	yes	2.347	1.947	nd	28.8534	29.4506	Ampliseq	cDNA	2023-04-20	21	2023-04-21	11	Ampliseq CD indexes set A	C1	2023-04-24	positive	2023-04-28	Cytics-C7-HPV-3	Cytics-C7-HPV-3_S3_R1_001	4.7	230428_VH00505_85_AACKHLTM5
	Cytics-C7-HPV-4	C7-04	41.96	yes	2.241	2.025	nd	32.1791	31.6271	Ampliseq	cDNA	2023-04-20	21	2023-04-21	11	Ampliseq CD indexes set A	D1	2023-04-24	positive	2023-04-28	Cytics-C7-HPV-4	Cytics-C7-HPV-4_S4_R1_001	4.1	230428_VH00505_85_AACKHLTM5
	Cytics-C7-HPV-5	C7-05	150.92	yes	2.116	1.949	nd	30.4499	30.4927	Ampliseq	cDNA	2023-04-20	21	2023-04-21	11	Ampliseq CD indexes set A	E1	2023-04-24	positive	2023-04-28	Cytics-C7-HPV-5	Cytics-C7-HPV-5_S5_R1_001	5.2	230428_VH00505_85_AACKHLTM5
	Cytics-C7-HPV-6	C7-06	14.88	yes	1.512	1.879	nd	30.2661	28.3086	Ampliseq	cDNA	2023-04-20	21	2023-04-21	11	Ampliseq CD indexes set A	F1	2023-04-24	positive	2023-04-28	Cytics-C7-HPV-6	Cytics-C7-HPV-6_S6_R1_001	4.7	230428_VH00505_85_AACKHLTM5
	Cytics-C7-HPV-7	C7-07	157.16	yes	2.35	1.943	nd	27.9077	29.1255	Ampliseq	cDNA	2023-04-20	21	2023-04-21	11	Ampliseq CD indexes set A	G1	2023-04-24	positive	2023-04-28	Cytics-C7-HPV-7	Cytics-C7-HPV-7_S7_R1_001	2.8	230428_VH00505_85_AACKHLTM5
	Cytics-C7-HPV-8	C7-08	8.36	yes	1.432	1.633	nd	31.5287	30.5813	Ampliseq	cDNA	2023-04-20	21	2023-04-21	11	Ampliseq CD indexes set A	H1	2023-04-24	positive	2023-04-28	Cytics-C7-HPV-8	Cytics-C7-HPV-8_S8_R1_001	4.5	230428_VH00505_85_AACKHLTM5
	Cytics-C7-HPV-9	C7-09	123.2	yes	2.256	1.93	nd	33.3012	30.0025	Ampliseq	cDNA	2023-04-20	21	2023-04-21	11	Ampliseq CD indexes set A	A2	2023-04-24	positive	2023-04-28	Cytics-C7-HPV-9	Cytics-C7-HPV-9_S9_R1_001	4.1	230428_VH00505_85_AACKHLTM5
	Cytics-C7-HPV-10	C7-10	6.36	yes	0.898	1.559	nd	30.214	29.8862	Ampliseq	cDNA	2023-04-20	21	2023-04-21	11	Ampliseq CD indexes set A	B2	2023-04-24	positive	2023-04-28	Cytics-C7-HPV-10	Cytics-C7-HPV-10_S10_R1_001	3.9	230428_VH00505_85_AACKHLTM5
	Cytics-C7-HPV-11	C7-11	5.12	yes	0.5	1.524	nd	35.1262	33.4305	Ampliseq	cDNA	2023-04-20	21	2023-04-21	11	Ampliseq CD indexes set A	C2	2023-04-24	positive	2023-04-28	Cytics-C7-HPV-11	Cytics-C7-HPV-11_S11_R1_001	3.6	230428_VH00505_85_AACKHLTM5
	Cytics-C7-HPV-12	C7-12	13.8	yes	1.474	1.835	nd	30.8647	29.0032	Ampliseq	cDNA	2023-04-20	21	2023-04-21	11	Ampliseq CD indexes set A	D2	2023-04-24	positive	2023-04-28	Cytics-C7-HPV-12	Cytics-C7-HPV-12_S12_R1_001	2.8	230428_VH00505_85_AACKHLTM5
	Cytics-C7-HPV-13	C7-13	60.68	yes	1.367	1.988	nd	29.0212	30.986	Ampliseq	cDNA	2023-04-20	21	2023-04-21	11	Ampliseq CD indexes set A	E2	2023-04-24	positive	2023-04-28	Cytics-C7-HPV-13	Cytics-C7-HPV-13_S13_R1_001	10.2	230428_VH00505_85_AACKHLTM5
	Cytics-C7-HPV-14	C7-14	129.92	yes	2.392	1.915	nd	32.4559	28.9388	Ampliseq	cDNA	2023-04-20	21	2023-04-21	11	Ampliseq CD indexes set A	F2	2023-04-24	positive	2023-04-28	Cytics-C7-HPV-14	Cytics-C7-HPV-14_S14_R1_001	0.0	230428_VH00505_85_AACKHLTM5
	Cytics-C7-HPV-15	C7-15	9.28	yes	1.557	1.785	nd	32.471	29.6293	Ampliseq	cDNA	2023-04-20	21	2023-04-21	11	Ampliseq CD indexes set A	G2	2023-04-24	positive	2023-04-28	Cytics-C7-HPV-15	Cytics-C7-HPV-15_S15_R1_001	3.2	230428_VH00505_85_AACKHLTM5
	Cytics-C7-HPV-16	C7-16	13.12	yes	2.262	1.754	nd	31.2183	30.7647	Ampliseq	cDNA	2023-04-20	21	2023-04-21	11	Ampliseq CD indexes set A	H2	2023-04-24	positive	2023-04-28	Cytics-C7-HPV-16	Cytics-C7-HPV-16_S16_R1_001	3.1	230428_VH00505_85_AACKHLTM5
	Cytics-C7-HPV-19	C7-19	46.36	yes	1.463	1.916	nd	31.8074	32.5575	Ampliseq	cDNA	2023-04-20	21	2023-04-21	11	Ampliseq CD indexes set A	C3	2023-04-24	positive	2023-04-28	Cytics-C7-HPV-19	Cytics-C7-HPV-19_S17_R1_001	4.6	230428_VH00505_85_AACKHLTM5
	Cytics-C7-HPV-20	C7-20	71.96	yes	2.342	1.953	nd	31.6443	29.7339	Ampliseq	cDNA	2023-04-20	21	2023-04-21	11	Ampliseq CD indexes set A	D3	2023-04-24	positive	2023-04-28	Cytics-C7-HPV-20	Cytics-C7-HPV-20_S18_R1_001	3.0	230428_VH00505_85_AACKHLTM5
	Cytics-C7-HPV-21	C7-21	44.76	yes	2.27	1.843	6.11	32.4897	29.3742	Ampliseq	cDNA	2023-04-20	21	2023-04-21	11	Ampliseq CD indexes set A	E3	2023-04-24	positive	2023-04-28	Cytics-C7-HPV-21	Cytics-C7-HPV-21_S19_R1_001	3.9	230428_VH00505_85_AACKHLTM5
	Cytics-C7-HPV-22	C7-22	8.6	yes	1.039	1.72	nd	30.2488	31.5347	Ampliseq	cDNA	2023-04-20	21	2023-04-21	11	Ampliseq CD indexes set A	F3	2023-04-24	positive	2023-04-28	Cytics-C7-HPV-22	Cytics-C7-HPV-22_S20_R1_001	3.2	230428_VH00505_85_AACKHLTM5
	Cytics-C7-HPV-23	C7-23	4.6	yes	0.545	1.597	nd	indetermined	35.8081	Ampliseq	cDNA	2023-04-20	21	2023-04-21	11	Ampliseq CD indexes set A	G3	2023-04-24	positive	2023-04-28	Cytics-C7-HPV-23	Cytics-C7-HPV-23_S21_R1_001	3.4	230428_VH00505_85_AACKHLTM5
	Cytics-C7-HPV-24	C7-24	139.64	yes	1.916	1.988	nd	32.7137	31.7462	Ampliseq	cDNA	2023-04-20	21	2023-04-21	11	Ampliseq CD indexes set A	H3	2023-04-24	positive	2023-04-28	Cytics-C7-HPV-24	Cytics-C7-HPV-24_S22_R1_001	3.5	230428_VH00505_85_AACKHLTM5
	Cytics-C7-HPV-25	C7-25	215.48	yes	1.467	1.967	nd	31.2353	31.8115	Ampliseq	cDNA	2023-04-20	21	2023-04-21	11	Ampliseq CD indexes set A	A4	2023-04-24	positive	2023-04-28	Cytics-C7-HPV-25	Cytics-C7-HPV-25_S23_R1_001	3.0	230428_VH00505_85_AACKHLTM5
	Cytics-C7-HPV-26	C7-26	12.44	yes	1.329	1.681	nd	30.7592	30.8573	Ampliseq	cDNA	2023-04-20	21	2023-04-21	11	Ampliseq CD indexes set A	B4	2023-04-24	positive	2023-04-28	Cytics-C7-HPV-26	Cytics-C7-HPV-26_S24_R1_001	3.1	230428_VH00505_85_AACKHLTM5
	Cytics-C7-HPV-27	C7-27	94.76	yes	2.348	1.932	8.05	29.9986	29.6561	Ampliseq	cDNA	2023-04-20	21	2023-04-21	11	Ampliseq CD indexes set A	C4	2023-04-24	positive	2023-04-28	Cytics-C7-HPV-27	Cytics-C7-HPV-27_S25_R1_001	2.8	230428_VH00505_85_AACKHLTM5
	Cytics-C7-HPV-28	C7-28	20.44	yes	1.806	1.845	6.75	30.9771	32.7547	Ampliseq	cDNA	2023-04-20	21	2023-04-21	11	Ampliseq CD indexes set A	D4	2023-04-24	positive	2023-04-28	Cytics-C7-HPV-28	Cytics-C7-HPV-28_S26_R1_001	4.1	230428_VH00505_85_AACKHLTM5
	Cytics-C7-HPV-29	C7-29	33.2	yes	2.712	1.908	nd	30.4958	31.4127	Ampliseq	cDNA	2023-04-20	21	2023-04-21	11	Ampliseq CD indexes set A	E4	2023-04-24	positive	2023-04-28	Cytics-C7-HPV-29	Cytics-C7-HPV-29_S27_R1_001	4.0	230428_VH00505_85_AACKHLTM5
	Cytics-C7-HPV-30	C7-30	5.6	yes	0.864	1.458	nd	33.7761	32.7907	Ampliseq	cDNA	2023-04-20	21	2023-04-21	11	Ampliseq CD indexes set A	F4	2023-04-24	positive	2023-04-28	Cytics-C7-HPV-30	Cytics-C7-HPV-30_S28_R1_001	3.7	230428_VH00505_85_AACKHLTM5
	Cytics-C7-HPV-31	C7-31	5.64	yes	0.675	1.469	6.45	indetermined	35.3865	Ampliseq	cDNA	2023-04-20	21	2023-04-21	11	Ampliseq CD indexes set A	G4	2023-04-24	positive	2023-04-28	Cytics-C7-HPV-31	Cytics-C7-HPV-31_S29_R1_001	3.6	230428_VH00505_85_AACKHLTM5
	Cytics-C7-HPV-32	C7-32	5.24	yes	0.716	1.472	nd	indetermined	37.6932	Ampliseq	cDNA	2023-04-20	21	2023-04-21	11	Ampliseq CD indexes set A	H4	2023-04-24	positive	2023-04-28	Cytics-C7-HPV-32	Cytics-C7-HPV-32_S30_R1_001	3.6	230428_VH00505_85_AACKHLTM5
	Cytics-C7-HPV-33	C7-33	0.68	yes	0.607	0.68	5.35	indetermined	36.4267	Ampliseq	cDNA	2023-04-20	21	2023-04-21	11	Ampliseq CD indexes set A	A5	2023-04-24	positive	2023-04-28	Cytics-C7-HPV-33	Cytics-C7-HPV-33_S31_R1_001	3.0	230428_VH00505_85_AACKHLTM5
	Cytics-C7-HPV-34	C7-34	7.68	yes	0.831	1.524	nd	29.6845	31.8604	Ampliseq	cDNA	2023-04-20	21	2023-04-21	11	Ampliseq CD indexes set A	B5	2023-04-24	positive	2023-04-28	Cytics-C7-HPV-34	Cytics-C7-HPV-34_S32_R1_001	4.5	230428_VH00505_85_AACKHLTM5
	Cytics-C7-HPV-35	C7-35	8	yes	0.893	1.575	nd	31.036	31.6975	Ampliseq	cDNA	2023-04-20	21	2023-04-21	11	Ampliseq CD indexes set A	C5	2023-04-24	positive	2023-04-28	Cytics-C7-HPV-35	Cytics-C7-HPV-35_S33_R1_001	2.9	230428_VH00505_85_AACKHLTM5
	Cytics-C7-HPV-36	C7-36	17.04	yes	1.658	1.79	nd	33.8349	32.153	Ampliseq	cDNA	2023-04-20	21	2023-04-21	11	Ampliseq CD indexes set A	D5	2023-04-24	positive	2023-04-28	Cytics-C7-HPV-36	Cytics-C7-HPV-36_S34_R1_001	5.6	230428_VH00505_85_AACKHLTM5
	Cytics-C7-HPV-37	C7-37	167.24	yes	2.465	2.019	nd	32.6867	31.7523	Ampliseq	cDNA	2023-04-20	21	2023-04-21	11	Ampliseq CD indexes set A	E5	2023-04-24	positive	2023-04-28	Cytics-C7-HPV-37	Cytics-C7-HPV-37_S35_R1_001	5.0	230428_VH00505_85_AACKHLTM5
	Cytics-C7-HPV-38	C7-38	17.28	yes	1.886	1.862	6.57	31.8311	30.0139	Ampliseq	cDNA	2023-04-20	21	2023-04-21	11	Ampliseq CD indexes set A	F5	2023-04-24	positive	2023-04-28	Cytics-C7-HPV-38	Cytics-C7-HPV-38_S36_R1_001	4.1	230428_VH00505_85_AACKHLTM5
	Cytics-C7-HPV-39	C7-39	159.72	yes	1.602	1.954	7.42	31.5346	32.0728	Ampliseq	cDNA	2023-04-20	21	2023-04-21	11	Ampliseq CD indexes set A	G5	2023-04-24	positive	2023-04-28	Cytics-C7-HPV-39	Cytics-C7-HPV-39_S37_R1_001	4.6	230428_VH00505_85_AACKHLTM5
	Cytics-C7-HPV-40	C7-40	5.76	yes	0.791	1.426	nd	indetermined	32.1354	Ampliseq	cDNA	2023-04-20	21	2023-04-21	11	Ampliseq CD indexes set A	H5	2023-04-24	positive	2023-04-28	Cytics-C7-HPV-40	Cytics-C7-HPV-40_S38_R1_001	3.1	230428_VH00505_85_AACKHLTM5
	Cytics-C7-HPV-41	C7-41	11.76	yes	1.33	1.67	5.14	34.4212	31.0943	Ampliseq	cDNA	2023-04-20	21	2023-04-21	11	Ampliseq CD indexes set A	A6	2023-04-24	positive	2023-04-28	Cytics-C7-HPV-41	Cytics-C7-HPV-41_S39_R1_001	2.0	230428_VH00505_85_AACKHLTM5
	Cytics-C7-HPV-42	C7-42	9.04	yes	0.987	1.537	nd	30.4556	30.7373	Ampliseq	cDNA	2023-04-20	21	2023-04-21	11	Ampliseq CD indexes set A	B6	2023-04-24	positive	2023-04-28	Cytics-C7-HPV-42	Cytics-C7-HPV-42_S40_R1_001	2.8	230428_VH00505_85_AACKHLTM5
	Cytics-C7-HPV-43	C7-43	60.68	yes	1.009	1.866	nd	28.8394	32.2523	Ampliseq	cDNA	2023-04-20	21	2023-04-21	15	Ampliseq CD indexes set A	C6	2023-04-24	positive	2023-04-28	Cytics-C7-HPV-43	Cytics-C7-HPV-43_S41_R1_001	3.4	230428_VH00505_85_AACKHLTM5
	Cytics-C7-HPV-44	C7-44	8.84	yes	0.987	1.556	nd	33.3401	30.1799	Ampliseq	cDNA	2023-04-20	21	2023-04-21	15	Ampliseq CD indexes set A	D6	2023-04-24	positive	2023-04-28	Cytics-C7-HPV-44	Cytics-C7-HPV-44_S42_R1_001	4.1	230428_VH00505_85_AACKHLTM5
	Cytics-C7-HPV-45	C7-45	76.04	yes	2.4	1.93	nd	33.0658	30.5728	Ampliseq	cDNA	2023-04-20	21	2023-04-21	15	Ampliseq CD indexes set A	E6	2023-04-24	positive	2023-04-28	Cytics-C7-HPV-45	Cytics-C7-HPV-45_S43_R1_001	3.8	230428_VH00505_85_AACKHLTM5
	Cytics-C7-HPV-46	C7-46	126.36	yes	2.609	1.888	5.95	indetermined	36.8869	Ampliseq	cDNA	2023-04-20	21	2023-04-21	15	Ampliseq CD indexes set A	F6	2023-04-24	positive	2023-04-28	Cytics-C7-HPV-46	Cytics-C7-HPV-46_S44_R1_001	2.2	230428_VH00505_85_AACKHLTM5
	Cytics-C7-HPV-48	C7-48	6.28	yes	0.734	1.481	nd	32.083	31.2148	Ampliseq	cDNA	2023-04-20	21	2023-04-21	15	Ampliseq CD indexes set A	H6	2023-04-24	positive	2023-04-28	Cytics-C7-HPV-48	Cytics-C7-HPV-48_S45_R1_001	2.7	230428_VH00505_85_AACKHLTM5
	Cytics-C7-HPV-49	C7-49	---		---		nd	indetermined	37.2661	Ampliseq	cDNA	2023-04-25	21	2023-04-26	15	Ampliseq CD indexes set A	A7	2023-04-26	positive	2023-04-28	Cytics-C7-HPV-49	Cytics-C7-HPV-49_S46_R1_001	5.8	230428_VH00505_85_AACKHLTM5
	Cytics-C7-HPV-50	C7-50	7.96	yes	0.909	1.496	5.41	30.0479	31.0737	Ampliseq	cDNA	2023-04-25	21	2023-04-26	15	Ampliseq CD indexes set A	B7	2023-04-26	positive	2023-04-28	Cytics-C7-HPV-50	Cytics-C7-HPV-50_S47_R1_001	4.6	230428_VH00505_85_AACKHLTM5
	Cytics-C7-HPV-51	C7-51	10.16	yes	0.962	1.597	7.83	27.3949	30.2439	Ampliseq	cDNA	2023-04-25	21	2023-04-26	15	Ampliseq CD indexes set A	C7	2023-04-26	positive	2023-04-28	Cytics-C7-HPV-51	Cytics-C7-HPV-51_S48_R1_001	4.7	230428_VH00505_85_AACKHLTM5
	Cytics-C7-HPV-52	C7-52	6.64	yes	0.709	1.469	nd	29.6684	30.344	Ampliseq	cDNA	2023-04-25	21	2023-04-26	15	Ampliseq CD indexes set A	D7	2023-04-26	positive	2023-04-28	Cytics-C7-HPV-52	Cytics-C7-HPV-52_S49_R1_001	4.5	230428_VH00505_85_AACKHLTM5
	Cytics-C7-HPV-53	C7-53	13.4	yes	1.147	1.658	3.31	31.2653	30.5717	Ampliseq	cDNA	2023-04-25	21	2023-04-26	15	Ampliseq CD indexes set A	E7	2023-04-26	positive	2023-04-28	Cytics-C7-HPV-53	Cytics-C7-HPV-53_S50_R1_001	4.9	230428_VH00505_85_AACKHLTM5
	Cytics-C7-HPV-54	C7-54	4.56	yes	0.687	1.407	nd	33.9697	34.4418	Ampliseq	cDNA	2023-04-25	21	2023-04-26	15	Ampliseq CD indexes set A	F7	2023-04-26	positive	2023-04-28	Cytics-C7-HPV-54	Cytics-C7-HPV-54_S51_R1_001	5.0	230428_VH00505_85_AACKHLTM5
	Cytics-C7-HPV-55	C7-55	50.64	yes	2.826	1.951	nd	27.5618	29.7887	Ampliseq	cDNA	2023-04-25	21	2023-04-26	15	Ampliseq CD indexes set A	G7	2023-04-26	positive	2023-04-28	Cytics-C7-HPV-55	Cytics-C7-HPV-55_S52_R1_001	4.0	230428_VH00505_85_AACKHLTM5
	Cytics-C7-HPV-56	C7-56	5.88	yes	0.602	1.47	nd	33.0629	32.4827	Ampliseq	cDNA	2023-04-25	21	2023-04-26	15	Ampliseq CD indexes set A	H7	2023-04-26	positive	2023-04-28	Cytics-C7-HPV-56	Cytics-C7-HPV-56_S53_R1_001	4.2	230428_VH00505_85_AACKHLTM5
	Cytics-C7-HPV-57	C7-57	35.04	yes	3.129	1.917	nd	32.5504	30.539	Ampliseq	cDNA	2023-04-25	21	2023-04-26	15	Ampliseq CD indexes set A	A8	2023-04-26	positive	2023-04-28	Cytics-C7-HPV-57	Cytics-C7-HPV-57_S54_R1_001	4.9	230428_VH00505_85_AACKHLTM5
	Cytics-C7-HPV-59	C7-59	35.96	yes	2.967	1.869	nd	30.2951	29.1309	Ampliseq	cDNA	2023-04-25	21	2023-04-26	15	Ampliseq CD indexes set A	C8	2023-04-26	positive	2023-04-28	Cytics-C7-HPV-59	Cytics-C7-HPV-59_S55_R1_001	5.4	230428_VH00505_85_AACKHLTM5
	Cytics-C7-HPV-62	C7-62	318.84	yes	2.349	1.998	7.61	29.9001	29.8499	Ampliseq	cDNA	2023-04-25	21	2023-04-26	15	Ampliseq CD indexes set A	F8	2023-04-26	positive	2023-04-28	Cytics-C7-HPV-62	Cytics-C7-HPV-62_S57_R1_001	4.6	230428_VH00505_85_AACKHLTM5
	Cytics-C7-HPV-63	C7-63	18.88	yes	1.405	1.768	7.59	30.2016	30.0304	Ampliseq	cDNA	2023-04-25	21	2023-04-26	15	Ampliseq CD indexes set A	G8	2023-04-26	positive	2023-04-28	Cytics-C7-HPV-63	Cytics-C7-HPV-63_S58_R1_001	3.2	230428_VH00505_85_AACKHLTM5
	Cytics-C7-HPV-68	C7-68	7	yes	0.778	1.522	nd	33.0569	32.4692	Ampliseq	cDNA	2023-04-25	21	2023-04-26	15	Ampliseq CD indexes set A	B9	2023-04-26	positive	2023-04-28	Cytics-C7-HPV-68	Cytics-C7-HPV-68_S60_R1_001	5.8	230428_VH00505_85_AACKHLTM5
