# Supplementary material for: Molecular detection of hrHPV-induced high-grade squamous intraepithelial lesions of the cervix through a targeted RNA next generation sequencing assay
Source: Mol Med. 2025 May 30;31:215. doi: 10.1186/s10020-025-01238-x (PMC12125924; doi:10.1186/s10020-025-01238-x)
Supplement: Supplementary file 8 — Supplementary Material 8: SuppTable 3. [file 10020_2025_1238_MOESM8_ESM.xlsx]

## Sheet: merged_counts
newid	Cytics-C6-147_S67_001	Cytics-C6-50_S50_001	Cytics-C6-61_S61_001	Cytics-HPV-53_S12_001	Cytics-C6-16_S61_001	Cytics-C6-57_S57_001	Cytics-HPV-48_S7_001	Cytics-C6-26_S26_001	Cytics-C6-75_S75_001	Cytics-C6-25_S25_001	Cytics-C6-177_S60_001	Cytics-C7-HPV-55_S52_001	Cytics-C6-44_S44_001	Cytics-HPV-78_S37_001	Cytics-C6-45_S45_001	Cytics-C6-42_S42_001	L28_HPV28_S7_001	L37_HPV37_S16_001	Cytics-C7-HPV-53_S50_001	Cytics-HPV-74_S33_001	Cytics-C6-127_S30_001	Cytics-C6-21_S21_001	Cytics-C6-68_S68_001	Cytics-C7-HPV-38_S36_001	Cytics-C6-140_S40_001	Cytics-HPV-110_S67_001	Cytics-C6-122_S25_001	Cytics-C7-HPV-68_S60_001	Cytics-C6-62_S62_001	Cytics-C7-HPV-7_S7_001	Cytics-C6-12_S12_001	Cytics-HPV-104_S61_001	Cytics-C7-HPV-23_S21_001	Cytics-C6-153_S45_001	Cytics-C7-HPV-35_S33_001	Cytics-HPV-130_S86_001	Cytics-C7-HPV-50_S47_001	Cytics-C6-65_S65_001	Cytics-C7-HPV-19_S17_001	Cytics-HPV-91_S49_001	Cytics-C7-HPV-42_S40_001	L38_HPV38_S17_001	L39_HPV39_S18_001	Cytics-HPV-87_S46_001	Cytics-C6-59_S59_001	Cytics-C6-13_S13_001	Cytics-HPV-83_S42_001	Cytics-HPV-96_S54_001	Cytics-HPV-59_S18_001
52_sp_224_3345	0	0	0	0	0	0	0	0	0	0	0	0	0	0	0	0	0	0	0	0	0	0	0	0	0	0	0	0	0	0	0	0	0	0	0	0	0	0	0	0	0	0	0	0	0	0	0	0	0
16_sp_880_3357	1102	0	0	4	0	0	0	0	0	2	2	0	0	0	0	4	174	0	2	300	10	1033	0	0	16	238	0	0	0	0	0	0	80	12	0	0	472	0	0	2	0	628	0	2	0	0	2	4	0
66_sp_3617_5647	0	0	0	0	0	0	0	0	0	0	0	0	0	0	0	0	0	0	0	0	0	0	0	0	0	0	0	0	0	0	0	0	0	0	0	0	0	0	108	0	0	0	0	0	0	0	0	0	0
35_sp_3596_5601	0	0	0	0	0	0	0	0	0	0	0	0	0	0	0	0	0	0	0	0	0	0	0	0	122	0	0	0	0	0	0	0	0	0	0	0	0	0	0	0	0	0	0	0	0	0	0	0	0
82_sp_1316_3345	0	0	0	0	0	0	0	0	0	0	0	0	0	0	0	0	0	0	0	0	0	0	0	0	0	0	0	0	0	0	0	0	0	0	0	0	0	0	0	0	0	0	0	0	0	0	0	0	0
52_sp_1301_3345	0	0	0	0	0	0	0	0	0	0	0	0	0	0	0	0	0	0	0	0	0	0	0	108	0	0	0	0	0	0	0	0	0	0	0	0	0	0	0	0	0	0	0	0	0	0	0	0	0
33_sp_1316_3351	0	0	0	0	0	0	0	0	0	0	0	0	0	0	0	0	0	0	0	0	0	0	0	0	0	0	0	0	0	0	0	0	0	0	0	0	0	0	0	0	0	0	0	0	0	0	0	0	0
59_sp_887_3359	0	0	0	0	0	0	0	0	0	0	0	0	0	0	0	0	0	0	0	0	0	0	0	0	0	0	0	0	0	0	0	0	0	0	0	0	0	0	0	0	0	0	0	0	0	0	0	0	0
16_sp_226_742	0	0	0	0	0	0	0	0	0	0	0	0	0	0	0	0	0	0	0	0	0	0	0	0	0	0	0	0	0	0	0	0	0	0	0	0	0	0	0	0	0	0	0	0	0	0	0	0	0
35_sp_232_2543	0	0	0	0	0	0	0	0	0	0	0	0	0	0	0	0	0	0	0	0	0	0	0	0	0	0	0	0	0	0	0	0	0	0	0	0	0	0	0	0	0	0	0	0	0	0	0	0	0
52_sp_879_3345	0	0	0	0	0	0	654	0	0	0	0	0	0	0	2	0	0	0	0	0	0	0	0	280	0	0	0	0	0	0	0	0	0	0	0	0	0	0	0	0	0	0	0	0	0	0	0	0	0
58_sp_232_3355	0	0	0	0	0	0	0	0	0	0	0	0	0	0	0	0	0	0	0	0	0	0	0	0	0	0	0	0	0	0	0	0	0	0	0	0	0	0	0	0	0	0	0	0	0	0	0	0	0
35_sp_1305_3319	0	0	0	0	0	0	0	0	0	0	2	0	0	0	0	0	0	0	0	0	0	0	0	0	32	0	0	0	0	0	0	0	0	0	0	0	0	0	0	0	0	0	0	0	0	0	0	0	0
31_sp_1296_3295	0	0	0	0	0	0	0	0	0	0	0	0	0	0	0	0	0	0	0	0	0	0	0	0	0	0	0	0	0	0	0	0	0	0	0	0	0	0	0	0	0	0	0	0	0	0	0	0	0
56_sp_1295_3349	0	0	0	0	0	0	0	0	0	0	0	0	0	0	0	0	0	0	0	0	0	0	0	0	0	0	0	0	0	0	0	0	0	0	0	0	0	0	0	0	0	0	0	0	0	0	0	0	0
58_sp_1320_2706	0	0	0	0	0	0	0	0	0	0	0	0	0	0	0	0	0	0	0	0	0	0	0	0	0	0	0	0	0	0	0	0	0	0	0	0	0	0	0	0	0	0	0	0	0	0	0	0	0
16_sp_1301_2708	0	0	0	0	0	0	0	0	0	0	0	0	0	0	0	0	0	0	0	0	0	0	0	0	0	0	0	0	0	0	0	0	0	0	0	0	0	0	0	0	0	0	0	0	0	0	0	0	0
33_sp_3589_5594	0	0	0	0	0	0	0	0	0	0	0	0	0	0	0	0	0	0	0	0	0	0	0	0	0	0	0	0	0	0	0	0	0	0	0	0	0	0	0	0	0	0	0	0	0	0	0	0	0
51_sp_3584_5521	0	0	0	0	0	0	0	0	0	0	0	0	0	0	0	0	0	0	0	0	0	0	0	0	0	0	0	0	0	0	0	0	0	0	0	0	0	0	0	0	0	0	0	0	0	0	0	0	0
35_sp_883_3319	0	0	0	0	0	0	0	0	0	0	0	0	0	0	0	0	0	0	0	0	0	0	0	0	9362	0	0	0	0	0	0	0	0	0	0	0	0	0	0	0	0	0	0	0	0	0	0	0	0
39_sp_943_3424	0	0	0	0	0	0	0	0	0	0	0	0	0	0	0	0	0	0	0	0	0	0	0	0	0	0	0	0	0	0	0	0	0	0	1006	0	0	0	0	0	0	0	0	0	0	0	0	0	0
18_sp_929_2779	0	0	0	0	0	64	0	0	0	0	0	0	0	0	0	0	0	0	0	0	0	0	0	0	0	0	0	0	0	0	0	0	0	2	0	0	0	0	0	0	0	0	0	0	0	0	0	0	0
16_sp_226_526	0	0	0	0	0	0	0	0	0	0	1528	0	0	0	0	0	0	0	0	0	0	0	0	0	0	0	0	0	0	0	0	0	0	0	0	0	0	0	0	0	0	494	0	0	0	0	0	0	0
18_sp_233_416	0	0	0	0	0	24	0	0	0	0	0	0	0	0	0	0	0	0	0	0	0	0	0	0	0	0	0	0	0	0	0	0	0	0	0	0	0	0	0	0	0	0	0	0	0	0	0	0	0
73_sp_862_3346	0	0	0	0	0	0	12	0	0	0	0	0	0	0	0	0	0	0	0	0	0	0	0	0	0	0	0	0	0	0	0	0	0	0	0	0	0	0	0	0	0	0	0	0	0	2	0	0	0
58_sp_898_2706	0	0	0	0	0	0	0	0	0	0	0	0	0	0	0	0	0	0	0	0	0	0	0	0	0	0	0	0	0	0	0	0	0	0	0	0	0	0	0	0	0	0	0	0	0	0	0	0	0
39_sp_235_418	0	0	0	0	0	0	0	0	0	0	0	0	0	0	0	0	0	0	0	0	0	0	0	0	0	0	0	0	0	0	0	0	0	0	106	0	0	0	0	0	0	0	0	0	0	0	0	0	0
16_sp_226_2708	0	0	0	0	0	0	0	0	0	0	0	0	0	0	0	0	0	0	0	0	0	0	0	0	0	0	0	0	0	0	0	0	0	0	0	0	0	0	0	0	0	0	0	0	0	0	0	0	0
52_sp_3625_5643	0	0	0	0	0	0	70	0	0	0	0	0	0	0	0	0	0	0	0	0	0	0	0	0	0	0	0	0	0	0	0	0	0	0	0	0	0	0	0	0	0	0	0	0	0	0	0	0	0
31_sp_230_3295	0	0	0	0	0	0	0	0	0	0	0	0	0	0	0	0	0	0	0	0	0	0	0	0	0	0	0	0	0	0	0	0	0	0	0	0	0	0	0	0	0	0	0	0	0	0	0	0	0
66_sp_910_2682	0	0	0	0	0	0	0	0	0	0	0	0	0	0	0	0	0	0	0	0	0	0	0	0	0	0	0	0	0	0	0	0	0	0	0	0	0	0	112	0	0	0	0	0	0	0	0	0	0
16_sp_226_2581	0	0	0	0	0	0	0	0	0	0	0	0	0	0	0	0	0	0	0	0	0	0	0	0	0	0	0	0	0	0	0	0	0	0	0	0	0	0	0	0	0	0	0	0	0	0	0	0	0
51_sp_217_402	0	0	0	0	0	0	0	0	0	0	0	0	0	0	0	0	0	0	0	0	0	0	0	0	0	0	0	0	0	0	0	0	0	0	0	0	0	0	0	0	0	0	0	0	0	0	0	0	0
73_sp_3572_5494	0	0	0	0	0	0	0	0	0	0	0	0	0	0	0	0	0	0	0	0	0	0	0	0	0	0	0	0	0	0	0	0	0	0	0	0	0	0	0	0	0	0	0	0	0	0	0	0	0
73_sp_1287_3346	0	0	0	0	0	0	0	0	0	0	0	0	0	0	0	0	0	0	0	0	0	0	0	0	0	0	0	0	0	0	0	0	0	0	0	0	0	0	0	0	0	0	0	0	0	0	0	0	0
31_sp_877_3295	0	0	0	0	0	0	0	0	0	0	0	0	0	0	0	0	0	0	0	0	0	2	0	0	0	0	0	0	428	0	0	0	0	0	0	0	0	0	0	0	0	0	0	0	0	0	0	0	0
39_sp_1368_3424	0	0	0	0	0	0	0	0	0	0	0	0	0	0	0	0	0	0	0	0	0	0	0	0	0	0	0	0	0	0	0	0	0	0	180	0	0	0	0	0	0	0	0	0	0	0	0	0	0
56_sp_910_3349	0	0	0	0	2	0	0	0	0	0	0	0	0	0	0	0	0	0	2	0	0	0	0	2	0	0	0	0	0	0	0	0	2	0	0	0	2	0	48	0	0	0	0	0	0	0	0	0	0
66_sp_233_2555	0	0	0	0	0	0	0	0	0	0	0	0	0	0	0	0	0	0	0	0	0	0	0	0	0	0	0	0	0	0	0	0	0	0	0	0	0	0	0	0	0	0	0	0	0	0	0	0	0
18_sp_929_3465	1343	0	0	0	0	0	0	0	0	0	0	0	0	0	2	0	0	0	0	0	0	0	0	0	0	0	0	0	0	0	0	0	0	0	0	0	0	0	0	0	0	0	0	0	0	0	0	0	0
45_sp_929_5608	0	0	0	0	0	0	0	0	0	0	0	0	0	0	0	0	0	0	0	0	0	0	0	0	0	0	0	0	0	0	0	0	0	0	0	0	0	0	0	0	0	0	0	0	0	0	0	0	0
45_sp_230_413	0	0	0	0	0	0	0	0	0	0	0	0	0	0	0	0	0	0	0	0	0	0	0	0	0	0	0	0	0	0	0	0	0	0	0	0	0	0	0	0	0	0	0	0	0	0	0	0	0
58_sp_898_3355	0	0	0	0	0	0	0	0	0	0	0	0	0	0	0	0	0	0	0	0	0	0	0	0	0	0	0	0	0	0	0	0	0	0	0	0	0	0	0	0	0	0	0	0	0	0	0	0	0
18_sp_3165_3465	0	0	0	0	0	0	0	0	0	0	0	0	0	0	0	0	0	0	0	0	0	0	0	0	0	0	0	0	0	0	0	0	0	0	0	0	0	0	0	0	0	0	0	0	0	0	0	0	0
31_sp_877_2646	0	0	0	0	0	0	0	0	0	0	0	0	0	0	0	0	0	0	0	0	0	0	0	0	0	0	0	0	0	0	0	0	0	0	0	0	0	0	0	0	0	0	0	0	0	0	0	0	0
31_sp_877_5552	0	0	0	0	0	0	0	0	0	0	0	0	0	0	0	0	0	0	0	0	0	0	0	0	0	0	0	0	0	0	0	0	0	0	0	0	0	0	0	0	0	0	0	0	0	0	0	0	0
35_sp_883_2670	0	0	0	0	0	0	0	0	0	0	0	0	0	0	0	0	0	0	0	0	0	0	0	0	12	0	0	0	0	0	0	0	0	0	0	0	0	0	0	0	0	0	0	0	0	0	0	0	0
56_sp_910_2699	0	0	0	0	0	0	0	0	0	0	0	0	0	0	0	0	0	0	0	0	0	0	0	0	0	0	0	0	0	0	0	0	0	0	0	0	0	0	2	0	0	0	0	0	0	0	0	0	0
58_sp_3608_5643	0	0	0	0	0	0	0	0	0	0	0	0	0	0	0	0	0	0	0	0	0	0	0	0	0	0	0	0	0	0	0	0	0	0	0	0	0	0	0	0	0	0	0	0	0	0	0	0	0
18_sp_1357_2779	0	0	0	0	0	0	0	0	0	0	0	0	0	0	0	0	0	0	0	0	0	0	0	0	0	0	0	0	0	0	0	0	0	0	0	0	0	0	0	0	0	0	0	0	0	0	0	0	0
66_sp_233_416	0	0	0	0	0	0	0	0	0	0	0	0	0	0	0	0	0	0	0	0	0	0	0	0	0	0	0	0	0	0	0	0	0	0	0	0	0	0	0	0	0	0	0	0	0	0	0	0	0
51_sp_886_3319	0	0	0	0	0	0	0	0	0	0	0	0	0	0	0	0	0	0	0	0	0	0	0	0	0	0	0	118	0	0	0	0	0	0	0	0	0	0	0	0	0	0	0	0	0	0	0	0	0
16_sp_226_3357	0	0	0	0	0	0	0	0	0	0	0	0	0	0	0	0	0	0	0	0	2	576	0	0	2	0	0	0	0	0	0	0	2	0	0	0	0	0	0	0	0	0	0	0	0	0	2	0	0
52_sp_879_2696	0	0	0	0	0	0	0	0	0	0	0	0	0	0	0	0	0	0	0	0	0	0	0	138	0	0	0	0	0	0	0	0	0	0	0	0	0	0	0	0	0	0	0	0	0	0	0	0	0
33_sp_894_3351	0	0	0	0	0	0	0	0	0	0	0	0	0	0	0	0	0	0	0	0	0	0	0	0	0	0	0	0	0	0	0	0	0	0	0	0	0	0	0	0	0	0	0	0	0	0	0	0	0
16_sp_1301_3357	0	0	0	0	0	0	0	0	0	0	0	0	0	0	0	0	0	0	0	0	0	0	0	0	0	4	0	0	0	0	0	0	0	0	0	0	0	0	0	0	0	0	0	0	0	0	0	0	0
16_sp_226_409	0	0	0	0	0	0	0	0	0	0	37440	0	0	0	0	0	2	0	0	30	0	0	2	0	8	40	0	0	0	0	0	0	2	2	0	0	0	0	0	0	0	772	0	0	0	0	0	0	2
58_sp_1320_3355	0	0	0	0	0	0	0	0	0	0	0	0	0	0	0	0	0	0	0	0	0	0	0	0	0	0	0	0	0	0	0	0	0	0	0	0	0	0	0	0	0	0	0	0	0	0	0	0	0
16_sp_880_2708	0	0	0	0	0	0	0	0	0	0	0	0	0	0	0	0	0	0	0	0	0	0	0	0	2	0	0	0	0	0	0	0	0	0	0	0	0	0	0	0	0	4	0	0	0	0	0	0	0
82_sp_888_3345	0	0	0	0	0	0	0	0	0	0	0	0	0	0	0	0	0	0	0	0	0	0	0	0	0	0	0	0	0	0	0	0	0	0	0	0	0	0	0	0	0	0	0	0	0	0	0	0	0
16_sp_3631_5637	0	0	0	0	0	0	0	0	0	0	0	0	0	0	0	0	4	0	0	0	0	0	0	0	0	0	0	0	0	0	0	0	0	0	0	0	0	0	0	0	0	0	0	0	0	0	0	0	0
45_sp_3660_5608	0	0	0	0	0	0	0	0	0	0	0	0	0	0	0	0	0	0	0	0	0	0	0	0	0	0	0	0	0	0	0	0	0	0	0	0	0	0	0	0	0	0	0	0	0	0	0	0	0
18_sp_1357_3465	0	0	0	0	0	0	0	0	0	0	0	0	0	0	0	0	0	0	0	0	0	0	0	0	0	0	0	0	0	0	0	0	0	0	0	0	0	0	0	0	0	0	0	0	0	0	0	0	0
18_sp_3696_5613	0	0	0	0	0	0	0	0	0	0	0	0	0	0	0	0	0	0	0	0	0	0	0	0	0	0	0	0	0	0	0	0	0	0	0	0	0	0	0	0	0	0	0	0	0	0	0	0	0
56_sp_3641_5597	0	0	0	0	0	0	0	0	0	0	0	0	0	0	0	0	0	0	0	0	0	0	0	0	0	0	0	0	0	0	0	0	0	0	0	0	0	0	0	0	0	0	0	0	0	0	0	0	0
31_sp_3590_5552	0	0	0	0	0	0	0	0	0	0	0	0	0	0	0	0	0	0	0	0	0	0	0	0	0	0	0	0	0	0	0	0	0	0	0	0	0	0	0	0	0	0	0	0	0	0	0	0	0
16_sp_880_2581	0	0	0	0	0	0	0	0	0	0	0	0	0	0	0	0	0	0	0	0	0	0	0	0	0	0	0	0	0	0	0	0	0	0	0	0	0	0	0	0	0	0	0	0	0	0	0	0	0
66_sp_910_5647	0	0	0	0	0	0	0	0	0	0	0	0	0	0	0	0	0	0	0	0	0	0	0	0	0	0	0	0	0	0	0	0	0	0	0	0	0	0	38	0	0	0	0	0	0	0	0	0	0
18_sp_233_3465	0	0	0	0	0	0	0	0	0	0	0	0	0	0	0	0	0	0	0	0	0	0	0	0	0	0	0	0	0	0	0	0	0	0	0	0	0	0	0	0	0	0	0	0	0	0	0	0	0
16_sp_880_5637	0	0	0	0	0	0	0	0	0	0	0	0	0	0	0	0	2	0	0	0	0	0	0	0	0	0	0	0	0	0	0	0	0	0	0	0	0	0	0	0	0	0	0	0	0	0	0	0	0
35_sp_232_415	0	0	0	0	0	0	0	0	0	0	0	0	0	0	0	0	0	0	0	0	0	0	0	0	76	0	0	0	0	0	0	0	0	0	0	0	0	0	0	0	0	0	0	0	0	0	0	0	0
39_sp_3689_5643	0	0	0	0	0	0	0	0	0	0	0	0	0	0	0	0	0	0	0	0	0	0	0	0	0	0	0	0	0	0	0	0	0	0	0	0	0	0	0	0	0	0	0	0	0	0	0	0	0
58_sp_898_5643	0	0	0	0	0	0	0	0	0	0	0	0	0	0	0	0	0	0	0	0	0	0	0	0	0	0	0	0	0	0	0	0	0	0	0	0	0	0	0	0	0	0	0	0	0	0	0	0	0
68_sp_838_3292	0	0	0	0	0	0	0	0	0	0	0	0	0	0	0	0	0	0	0	0	0	0	0	0	0	0	0	0	0	0	0	0	0	0	0	0	0	0	0	0	0	0	0	0	0	0	0	0	0
hg_TOP2A_E21E22	2	142	86	2	8	194	2	350	4	150	914	54	312	0	116	336	0	0	126	0	4	130	28	280	2	0	44	14	288	228	56	0	8	56	18	0	20	86	12	0	64	328	4	0	260	274	0	792	0
hg_KRT14_E3E4	1530	190	72	52	2	1654	5496	30	9320	20	262454	18560	36582	1076	6700	4346	78	57652	1460	3808	92234	23620	30990	18	166	19466	2112	1444	600	1338	1222	53742	4	566	228	502	2606	2482	700	21958	646	51116	30846	9486	368	398	4790	60346	1592
hg_MET_E2E3	0	0	0	0	0	0	156	0	0	0	8	0	616	0	0	2	0	0	2	0	450	0	4	0	0	0	0	0	2	0	4	0	0	0	124	436	0	0	0	0	0	982	154	0	2	316	0	2	0
hg_CDKN2B_E1E2	0	354	6	8	0	2	752	12	12000	10	201672	6184	14388	2850	10	1426	0	4824	768	10640	28286	878	26450	568	26	5110	12	740	10	216	2344	4932	0	14	48	2	236	6	164	8582	380	4316	0	15946	372	1020	6	1714	92
hg_TP53_E4E5	0	208	0	0	0	0	0	2	0	0	3624	0	366	0	0	0	0	0	0	7242	3646	0	0	0	2	0	0	0	0	0	0	0	0	0	0	0	2	0	12	0	0	1158	0	0	0	2	0	228	0
hg_ERBB2_E11E12	1020	152	22	4	2	34	40	72	4	36	15266	88	926	4	198	46	0	0	14	11820	15932	12	160	10	2	206	22	4	68	20	216	2	0	30	0	296	10	30	0	72	10	1714	226	94	54	126	4	300	0
hg_RB1_E22E23	0	308	30	0	4	32	116	94	0	20	486	270	1228	0	46	102	0	0	36	150	2270	678	2	222	0	202	12	6	106	48	12	2	2	14	14	2	0	6	24	268	64	1544	428	2	50	98	4	0	0
hg_GAPDH_E5E6	18366	196302	142438	1610	8418	208586	21606	378252	28066	135990	205864	86636	202264	25944	99352	233748	1832	54794	149800	100510	586186	103796	38746	54410	2230	58794	70494	29324	378548	109522	110716	50144	4658	44388	16678	2796	45012	143458	6456	39670	102808	89464	167262	151464	194668	353800	2548	47674	14754
hg_CDKN2A_E1E2	0	66	0	0	0	2	0	0	310	0	8590	82	450	0	194	0	0	0	0	44	972	0	90	10	4	22	0	0	0	0	220	0	0	82	0	0	42	2	0	0	0	252	0	0	0	0	0	32	0
hg_AKT1_E2E3	2594	0	2	4	0	1318	1650	2	2	442	10458	472	2866	1248	1196	0	0	1048	0	9424	26860	4	812	0	6	446	4	0	4	354	2	342	0	144	0	588	0	0	6	0	166	2966	926	4	0	252	0	3462	28
hg_ACTB_E4E5	25648	125420	215820	3372	268	249302	150980	524004	45760	182882	547686	186114	278302	54312	410654	455702	7636	311682	219706	210882	1250856	139718	80300	63826	3634	70718	94128	33252	549450	200990	113906	98008	1846	43904	4046	18194	15578	177922	8170	51982	146198	188452	332014	148744	258490	422538	14332	100938	52886
hg_BRAF_E11E12	0	34	126	0	0	232	136	86	2	2	3974	0	1342	0	996	62	6	518	10	3188	6170	0	390	214	2	314	0	0	18	0	0	0	0	2	0	0	2	30	16	8	4	1064	1566	4	434	2	2	934	242
hg_FOS_E3E4	0	72	860	398	0	204	26628	288	1818	22984	9120	6648	2262	6	21360	11038	354	51566	858	960	54386	2890	12	0	12	7698	546	0	2086	16174	4	426	2	2552	4	1522	454	544	56	256	180	1870	2482	854	316	16	12	11010	3904
hg_GUSB_E10E11	2322	0	2	2	0	382	64	2	2	420	17296	464	1686	2	328	2	6	1298	2	8138	15192	514	372	334	14	44	2	0	264	244	682	4	0	2	0	0	0	4	14	128	298	2898	2916	964	0	4	0	1550	44
hg_KRT10_E3E4	0	24	18	4	2	24	0	46	0	22	91554	2	50	14	22	36	0	16340	10	2906	1062	22	0	194	0	1268	12	4	410	28	10	2404	2	14	6	2	2	414	76	3294	10	1124	2172	1000	28	44	332	784	74
hg_RPLP0_E7E8	49014	479818	242798	3238	25066	498750	57588	657640	91966	269232	1220918	177524	570016	79194	204050	603166	6962	165388	283974	446986	1154858	178078	101272	131088	6398	58936	175078	45320	638332	267692	278810	119202	7264	100654	54924	3924	65500	293686	14030	95178	168872	276170	588556	206208	412722	617740	10014	89884	28246
hg_MYC_E1E2	0	2	0	0	0	462	142	0	0	0	6074	0	756	0	0	0	0	0	0	3698	2546	0	0	0	2	60	0	0	0	0	0	0	0	0	0	0	0	0	2	0	0	1694	0	2	0	0	2	4	0
hg_KRAS_E3E4	1168	128	72	6	16	198	124	618	38	266	4032	942	4530	64	1090	648	16	1752	796	844	1818	544	918	66	4	1414	60	8	176	1206	1188	260	2	20	86	434	520	92	50	262	458	784	4824	978	268	454	2	1904	330
hg_B2M_E1E2	21836	65006	119348	2720	16	51158	89604	25814	15670	131616	206458	59030	234598	6260	277072	86652	2208	438960	37338	148386	658510	125726	2488	6920	820	88442	6804	15566	76744	88208	28958	15186	24	53672	3152	17224	15080	2132	2790	6822	11422	181170	226058	14808	13784	40630	744	148014	44850
hg_WNT1_E2E3	0	2	0	0	0	0	0	0	0	0	0	0	0	0	0	0	0	0	0	0	0	0	0	0	0	0	0	0	0	2	0	0	0	2	0	0	0	0	0	0	0	0	0	0	0	0	0	0	0
hg_STAT1_E18E19	0	956	2	0	2	2	2374	0	0	538	11674	336	16028	6	822	4	12	604	2	7146	18304	10	566	4	20	1670	6	0	1670	1176	0	2	0	8	288	2	0	2	134	2	0	10128	536	6	0	6	0	642	400
hg_PCNA_E4E5	0	1486	2	0	0	1336	102	2	2	2	8284	0	942	4	2	4	2	0	0	972	3460	6	4	578	16	156	0	0	2	4	1502	0	0	78	84	0	58	2	52	0	224	2142	4332	0	0	740	2	606	0
hg_CDH1_E10E11	0	244	2	8	0	2	304	2	8	4	53130	312	2932	0	8	14	0	126	0	18464	17638	2	352	0	14	390	4	0	10	0	1608	4	0	2	70	2	0	4	2	216	0	2784	662	324	0	4	4	4034	26
hg_MKI67_E6E7	0	0	2	0	0	0	0	14	0	4	1010	4	14	0	8	12	0	0	0	190	0	8	4	0	2	0	0	0	6	6	2	0	0	0	0	0	0	0	4	0	0	282	0	0	2	4	0	248	0
hg_PTEN_E8E9	758	118446	125120	996	5198	141244	39010	322310	9774	132252	2576	60406	257498	29088	117346	306150	6062	44510	107438	43262	4740	122154	16698	40242	1416	26568	34940	17270	351312	130484	44530	65862	2450	26830	17360	1958	15912	77494	4148	38104	112614	58492	275440	97908	154370	269932	3000	8582	21772
hg_KRT17_E1E2	0	278	26	36	2	472	1510	1356	2414	12	47712	4256	15670	14	2326	1734	44	19970	0	562	23592	11772	7332	282	144	9178	134	736	10	456	8	17490	4	216	0	400	1442	1902	462	5690	472	14506	2538	3852	18	420	5236	17354	606
hg_BCL2_E2E3	0	0	2	0	0	2	0	0	0	0	856	138	2	0	0	0	0	0	0	3776	340	4	0	0	0	0	0	0	4	0	0	126	0	0	74	0	0	0	0	2	0	488	0	298	0	190	0	0	0
hg_TERT_E10E11	0	0	0	0	0	0	0	0	0	0	0	0	0	0	0	0	0	0	0	122	0	0	0	0	0	0	0	0	0	0	0	0	0	0	0	0	0	0	0	0	0	156	0	0	0	0	0	0	0
hg_NOTCH1_E31E32	4	0	2	0	0	0	4368	0	0	416	22734	230	1232	0	0	264	26	10670	486	35738	20804	2	2	0	8	462	2	0	2	1086	0	6	0	2	0	2216	0	2	0	2	0	11030	4406	360	4	0	0	1144	1370
hg_HRAS_E2E3	0	302	4	2	0	656	2	4	0	0	5832	6	270	592	0	12	0	108	0	4562	3350	2	2	0	4	52	4	0	14	0	322	4	2	2	0	0	66	2	26	128	2	860	0	136	6	2	2	336	0
33_unsp_1316_1317	0	0	6	0	0	0	0	0	0	2	2	272	0	0	0	8	0	0	0	6	2424	0	4	70	0	0	0	150	0	120	22	0	2	0	20	0	56	0	0	0	0	0	0	0	0	0	10315	0	0
33_unsp_2574_2575	0	0	0	2	0	0	0	0	0	0	0	38	0	0	0	2	0	0	0	2	824	0	0	8	0	0	0	14	0	16	2	0	0	0	0	0	8	0	0	2	0	0	0	0	0	0	141185	0	0
33_unsp_3350_3351	0	0	0	2	0	0	0	0	0	4	0	56	0	0	0	0	0	0	0	0	40	0	0	12	0	0	0	40	0	8	2	0	0	0	2	0	8	0	0	2	0	0	0	0	0	0	62653	0	0
52_gen_3893_4026_NoSplice	2	160	0	2	2	74	5056	0	0	0	0	92688	30	0	116	0	0	0	10	2	202	26	0	448102	0	1858	6	0	0	54	0	2	174	330	8	0	16902	0	46	2	6216	0	0	0	2	2	2	10	0
16_unsp_2707_2708	3974	3039	137893	16	0	54	6	11492	86	144	10802	124754	222	4	154	158	28772	4705	2	2904	258	134892	1958	54	188	1443	47342	0	20987	12	12	6	112930	456789	14	2	299826	20	0	866	2	29629	23	4	164	15673	859	2037	1000
35_unsp_5766_5767	0	0	0	4	0	0	0	0	0	0	10	0	0	0	0	0	0	0	10622	0	8	0	0	2	526495	0	28	0	0	6	0	0	0	12	16	0	0	0	0	0	24	0	0	12	0	0	0	0	0
35_gen_3898_4055_NoSplice	0	0	0	1262	2	0	0	0	0	0	10	0	0	0	0	0	0	0	6490	2	2	0	0	0	386846	0	24	4	0	0	0	2	0	4	18	0	4	0	0	0	12	0	0	2390	0	0	0	0	0
35_unsp_2542_2543	0	0	0	12	2	0	0	0	0	0	6	0	0	0	0	0	0	0	2410	0	2	0	0	0	145636	0	12	0	0	2	0	0	0	2	2	0	4	0	2	0	6	0	0	6	0	0	0	0	0
31_unsp_877_878	110	130	0	0	4	0	0	2	148	0	32	16	260	0	0	0	0	0	4	0	26	184	0	0	30	0	4	78	18979	22	0	0	0	2	36	0	6	160	4	0	1436	0	0	0	0	0	0	0	0
56_unsp_2698_2699	10	0	0	0	62	0	0	22	0	0	0	8	8	0	2	0	0	0	4	0	2	8	0	46	0	26	0	22	4	18	29	0	10	2	12	0	40	22	15	0	6	0	0	0	0	0	0	0	6
73_unsp_5493_5494	6	0	0	2	0	0	2134	56	0	0	0	4	0	0	0	0	0	0	4	0	10	0	0	0	0	0	2	2	0	2	54	0	0	14	6	0	2	48	0	20	2	0	0	0	0	18	2	4	0
82_unsp_3613_3614	0	0	0	0	0	0	0	0	0	0	0	0	0	0	0	0	0	0	0	0	0	0	0	0	0	0	0	0	0	0	0	0	0	2	0	0	0	0	4	0	0	0	0	0	0	0	0	0	4
31_unsp_3294_3295	84	152	0	0	0	0	0	0	176	0	12	12	202	0	0	0	0	0	6	0	12	140	0	0	24	0	4	80	10576	10	0	0	0	4	18	0	10	148	8	0	18	0	0	0	18	0	0	0	0
16_unsp_1301_1302	4580	249	52236	23	0	22	19	4686	51	98	15543	73944	155	39	757	74	198721	212	0	44251	159	77717	633	49	73	9660	22701	0	9238	2	456	192	73805	253635	8	25	130722	20	0	11641	4	205197	0	206	69	5015	14753	12945	8682
39_unsp_1368_1369	0	0	0	0	2	0	0	0	0	0	2	82	0	12	0	0	0	0	0	0	0	0	0	18	2	0	0	0	0	74	0	0	48	4	1202367	0	24	0	0	0	144	0	0	0	0	0	0	6	0
45_unsp_790_791	0	16	0	0	0	6	634	0	0	0	0	40	0	0	16	0	0	0	40	12	0	0	0	0	0	0	0	0	0	44	0	0	28	0	28	0	0	0	0	0	0	0	0	0	0	0	2	6	0
16_gen_3886_4011_NoSplice	280	82	8958	0	0	4	0	350	6	14	492	6096	24	0	12	8	336	60	0	172	16	10814	32	6	12	36	1730	0	744	0	2	0	7918	37972	0	0	22756	2	0	48	0	604	0	0	8	1606	30	72	38
82_gen_3867_3999_NoSplice	0	0	0	0	0	0	0	0	0	0	0	0	0	0	0	0	0	0	0	0	2	0	0	0	0	0	0	0	0	0	0	0	0	0	0	0	0	0	0	0	0	0	0	0	0	0	0	0	0
56_unsp_415_416	4	0	0	0	46	0	0	16	0	0	0	16	4	0	0	0	0	0	2	0	2	8	0	28	0	0	0	22	2	10	14	0	10	2	4	0	34	10	18	0	14	0	0	0	0	0	0	0	0
82_unsp_888_889	0	0	0	0	0	0	0	0	0	0	0	0	0	0	0	0	0	0	0	0	2	0	0	0	0	0	0	0	0	0	0	0	0	2	0	0	0	0	0	0	0	0	0	0	0	0	0	0	0
56_unsp_910_911	30	2	0	0	326	2	0	118	0	0	0	108	40	0	2	0	0	0	42	0	4	34	0	242	0	34	0	146	24	90	88	0	50	0	134	0	154	60	132	0	58	0	0	0	2	6	0	0	0
39_gen_1777_1926_NoSplice	0	0	0	0	0	0	8	0	0	0	0	18	0	0	0	0	0	0	0	0	0	0	0	6	0	2	0	0	0	14	0	0	6	0	185620	0	4	0	0	0	30	0	0	0	0	0	0	22	0
18_unsp_1357_1358	40874	226	30	2	78	148006	0	0	0	22	12	20	5802	0	344987	48	0	0	2	0	4	2	16	18	12	0	0	30	46	22	28	0	38	8	28	0	2	0	4	4	4	0	0	0	2	0	2	0	0
45_gen_1664_1794_NoSplice	0	24	0	0	0	4	10	0	0	0	0	44	0	0	18	0	0	0	64	2	0	0	0	0	0	0	0	0	0	62	0	0	54	0	48	0	2	0	0	0	0	0	0	0	0	0	0	2	0
68_gen_1794_1965_NoSplice	0	0	2	0	0	0	0	0	0	0	0	0	0	0	0	0	0	0	600	0	2	0	3086	0	0	0	0	4	0	2	0	0	0	0	0	0	0	0	4	0	0	0	0	0	0	18	0	0	0
59_unsp_2570_2571	0	0	0	0	0	0	0	0	0	0	0	0	0	0	0	0	0	0	0	0	0	0	0	0	0	0	0	0	0	0	0	0	0	0	0	0	0	0	0	0	0	0	0	0	0	0	0	0	0
31_unsp_1296_1297	48	40	0	0	2	0	0	2	52	0	6	6	66	0	0	2	0	0	6	0	6	42	0	0	0	0	2	40	7352	2	0	0	0	0	2	0	0	44	4	0	640	0	0	0	0	0	0	0	0
56_gen_1963_2106_NoSplice	12	4	0	0	94	0	0	70	0	0	0	52	28	0	4	0	0	0	18	0	0	18	0	74	0	34	0	62	26	52	48	0	42	4	36	0	74	60	48	0	16	0	0	0	0	0	0	0	4
73_gen_1759_1894_NoSplice	4	2	0	0	0	0	772	48	0	0	0	4	0	0	0	0	0	0	10	0	14	0	0	0	0	0	0	6	0	6	72	0	0	22	4	2	8	66	6	8	4	0	0	0	0	46	0	0	0
66_unsp_3617_3618	30	0	0	478	46	0	0	0	0	0	0	40	0	0	2	0	0	0	4	0	0	0	0	0	0	0	0	56	0	56	0	0	0	0	40	0	8	0	27878	0	4	0	0	0	0	0	0	0	0
39_unsp_3689_3690	0	0	0	0	0	0	6	0	0	0	0	8	0	0	0	0	0	0	0	0	0	0	0	0	0	6	0	0	0	14	0	0	2	0	104775	0	4	0	0	0	10	0	0	0	0	0	0	38	0
59_unsp_3627_3628	0	2	2	0	0	0	2	0	0	0	4	0	0	0	0	0	0	0	0	0	0	0	4	0	0	0	4	0	0	0	0	0	0	0	14	0	0	0	2	0	0	0	0	0	14	0	0	2	0
82_gen_1794_1947_NoSplice	0	0	0	0	0	0	2	0	0	0	0	0	0	0	0	0	0	0	0	0	0	0	0	2	0	0	0	0	0	0	0	0	0	0	0	0	0	0	2	0	0	0	0	0	0	0	0	0	2
16_unsp_226_227	10108	2474	222708	10	2	96	34	16712	108	242	15316	194184	364	32	1268	220	60780	12124	0	9694	382	215019	1238	116	194	7372	43764	12	29960	20	22	68	176180	610128	20	14	352622	22	6	4038	10	89632	0	76	222	28506	3806	9060	2360
73_unsp_1287_1288	10	0	0	0	0	0	362	50	0	0	0	8	0	0	0	0	0	0	2	0	16	0	0	0	0	0	2	8	0	6	58	0	0	32	8	0	12	50	2	2	2	0	0	0	0	42	0	0	0
45_gen_7482_7654_NoSplice	0	6	0	0	0	4	0	0	0	0	0	30	0	0	6	0	0	0	12	14	0	0	0	0	0	0	0	0	0	14	0	0	12	0	20	4	0	0	0	0	0	0	0	0	0	0	4	2	0
18_unsp_790_791	2946	74	4	0	34	47011	0	2	2	334	2	0	1998	0	129169	20	0	0	10	6	2	4	12	4	0	4069	2	10	22	2	4	0	4	0	2	2	0	0	4	112	0	0	0	2	0	4	0	4	0
52_unsp_879_880	0	28	0	14	0	8	49321	0	0	0	0	35742	10	4	32	0	0	0	0	18	54	16	0	172999	0	8622	10	0	0	12	0	14	46	84	2	4	7216	0	20	2	1096	0	0	190	0	0	10	88	0
56_unsp_233_234	4	0	0	0	58	2	0	36	0	0	0	42	16	0	2	0	0	0	8	0	0	20	0	50	0	0	0	26	10	28	18	0	18	0	30	0	50	28	18	0	12	0	0	0	0	0	0	0	10
33_unsp_231_232	0	0	2	8	0	0	0	0	2	2	0	56	0	0	0	4	0	0	0	6	330	0	0	26	0	0	0	34	0	28	8	0	0	2	2	0	12	0	0	0	0	0	0	0	0	0	82365	0	0
82_unsp_2574_2575	0	0	0	0	0	0	0	0	0	0	0	0	0	0	0	0	0	0	0	0	0	0	0	0	0	0	0	0	0	0	0	0	0	0	0	0	0	0	0	0	0	0	0	0	0	0	0	0	0
51_gen_3834_3969_NoSplice	0	0	0	0	0	0	0	0	0	32	2	726	26	0	0	0	0	0	0	4	22	0	0	4	12	0	4	1136	0	0	0	12	0	10	0	0	1836	0	6	0	0	0	0	0	42	0	2	2	0
52_gen_7562_7690_NoSplice	0	156	0	4	0	52	12844	0	0	0	0	113508	24	2	132	0	0	0	10	2	6	12	0	506282	0	2140	16	0	0	56	0	2	186	0	4	2	20974	0	62	0	7080	0	0	0	4	0	4	42	0
39_unsp_2635_2636	0	0	0	0	0	0	18	0	0	0	0	8	0	0	0	0	0	0	0	0	0	0	0	2	0	12	0	0	0	10	0	0	2	0	127299	0	4	0	0	0	18	0	0	0	0	0	0	78	0
31_unsp_5551_5552	40	56	0	0	4	0	0	0	52	0	6	4	84	0	0	0	0	0	2	0	6	60	0	0	4	0	4	22	3187	2	0	0	0	4	4	0	2	56	2	2	164	0	0	0	0	0	2	0	0
52_unsp_1301_1302	0	122	0	0	0	42	432	2	0	0	0	157904	36	0	148	0	0	0	4	0	212	40	0	659678	2	384	38	0	2	78	0	2	198	440	12	0	29396	0	56	2	8298	0	0	0	0	2	0	2	0
52_unsp_5809_5810	0	32	0	0	0	12	5436	0	0	0	0	39224	8	2	24	0	0	0	6	0	72	8	0	219185	0	764	4	0	0	10	0	0	60	146	4	0	7901	4	8	0	4368	0	0	0	0	0	0	16	0
52_unsp_3344_3345	2	20	0	0	0	8	1644	0	0	0	0	31028	2	2	36	0	0	0	2	0	64	10	0	130638	0	706	2	0	0	14	0	2	46	82	2	0	6066	0	10	0	1846	0	0	0	0	0	0	8	0
31_gen_5844_5968_NoSplice	70	84	0	0	6	0	0	0	110	0	20	8	106	0	0	2	0	0	8	0	6	86	0	0	16	0	2	28	10354	0	0	0	4	2	14	0	2	94	4	0	1310	0	0	0	0	0	0	0	0
52_gen_6980_7108_NoSplice	0	116	0	0	2	48	1098	0	0	0	0	68706	24	10	50	0	0	0	6	0	14	10	0	349588	0	308	22	0	0	34	0	0	134	0	14	0	19318	0	38	2	5086	0	0	0	2	0	0	6	0
31_unsp_2517_2518	38	62	0	0	0	0	0	0	66	0	8	8	74	0	0	4	0	0	4	0	4	64	0	0	12	0	4	32	7213	2	0	0	0	0	2	0	2	58	0	0	14	0	0	0	0	0	0	2	0
56_unsp_5758_5759	16	0	0	0	130	2	0	56	0	0	0	52	14	0	4	0	0	0	20	0	2	12	0	66	0	4	0	52	22	50	44	0	24	0	68	0	68	44	52	0	24	0	0	0	0	4	0	0	2
66_unsp_415_416	96	10	6	6	66	4	0	0	6	0	0	58	0	0	8	0	0	0	18	0	0	0	16	6	0	0	28	54	0	1250	0	0	0	0	84	0	24	0	318813	0	58	0	0	0	0	2	0	0	0
73_unsp_3572_3573	0	0	0	6	0	0	16120	72	0	0	0	2	0	0	0	0	0	0	0	0	26	0	0	0	0	8	2	2	0	14	82	0	0	28	4	0	10	82	0	0	0	0	0	0	0	38	0	8	0
18_unsp_5612_5613	19287	226	12	0	110	167351	0	0	0	1016	6	26	6314	0	256653	54	0	0	6	0	4	0	14	36	2	2	0	34	18	26	22	0	48	8	26	0	0	0	2	2	4	0	0	0	2	0	0	0	0
52_unsp_523_524	0	30	0	2	0	12	32993	0	0	0	0	28930	8	2	40	0	0	0	2	8	44	4	0	140356	0	6626	4	0	0	8	0	6	38	80	0	0	4329	0	14	0	2026	0	0	0	0	0	2	68	0
52_gen_1582_1739_NoSplice	0	70	0	6	0	20	93386	0	0	0	0	63532	14	6	104	0	0	0	8	2	112	16	0	327004	0	12146	10	0	0	28	0	20	94	186	2	12	8622	0	34	4	4498	0	0	4	0	0	10	148	0
31_unsp_529_530	16	8	0	0	0	0	0	2	10	0	6	2	18	0	0	0	0	0	0	0	2	2	0	0	2	0	4	4	6532	0	0	0	0	0	2	0	0	14	2	0	182	0	0	0	0	0	0	0	0
52_unsp_3625_3626	2	64	0	8	0	30	68364	0	0	0	0	28556	12	8	42	0	0	0	2	10	42	20	0	187578	0	6425	4	0	0	8	0	6	66	72	2	10	4906	0	12	182	2846	0	0	0	0	0	0	118	0
56_gen_7450_7615_NoSplice	0	0	0	0	6	0	0	0	0	0	0	2	0	0	0	0	0	0	0	0	0	0	0	6	0	0	0	0	0	8	2	0	0	0	10	0	6	2	0	0	2	0	0	0	0	0	0	0	2
45_unsp_2609_2610	0	4	0	0	0	2	0	0	0	0	0	4	0	0	0	0	0	0	2	0	0	0	0	0	0	0	0	0	0	8	0	0	10	0	2	0	0	0	0	0	0	0	0	0	0	0	0	0	0
56_unsp_532_533	12	0	0	0	54	0	0	30	0	0	0	10	22	0	0	0	0	0	12	0	0	20	0	48	0	64	0	40	14	12	44	0	18	0	16	0	52	24	44	0	16	0	0	0	0	0	0	0	2
59_unsp_183_184	0	0	4	0	0	0	0	0	2	0	10	0	0	0	0	0	0	0	0	0	0	0	2	0	0	0	6	0	0	0	0	0	0	0	144	0	0	0	0	0	0	0	0	0	36	0	0	0	0
66_unsp_772_773	232	40	0	6	234	22	0	0	2	0	0	90	0	0	10	2	0	0	114	0	0	0	0	24	0	0	58	136	4	3848	0	0	0	0	242	0	100	0	1434282	0	214	0	0	0	0	0	0	0	0
66_gen_7371_7506_NoSplice	22	4	0	0	22	0	0	0	0	0	0	8	0	0	6	0	0	0	14	0	0	0	0	2	0	0	12	4	0	130	0	0	280	0	14	0	4	0	124434	0	10	0	0	0	0	2	0	0	0
73_gen_5956_6106_NoSplice	4	0	0	4	0	0	5828	10	0	0	0	2	0	2	0	0	0	0	2	0	24	0	0	0	0	0	0	2	0	2	50	0	0	12	6	0	2	28	0	82	0	0	0	0	0	26	0	4	0
82_unsp_1316_1317	0	0	0	0	0	0	0	0	0	0	0	0	0	0	0	0	0	0	0	0	0	0	0	0	0	0	0	0	0	0	0	0	0	6	0	0	0	0	4	0	0	0	0	0	0	0	0	0	2
66_unsp_5646_5647	58	12	8	26	74	8	0	0	8	0	0	12	0	0	14	0	0	0	26	0	0	0	4	4	0	0	22	26	0	846	0	0	0	2	48	0	22	0	392349	0	52	0	0	0	0	6	0	0	0
39_gen_5972_6119_NoSplice	0	0	0	0	0	0	16	0	0	0	0	34	0	2	0	0	0	0	0	0	0	0	0	2	2	6	0	0	0	26	0	0	6	0	286002	0	8	0	0	0	32	0	0	0	0	0	0	72	0
68_unsp_3563_3564	0	0	0	0	0	0	0	0	0	0	0	0	0	0	0	0	0	0	238	0	0	0	1188	0	0	0	0	4	130	4	0	0	2	0	0	0	0	0	2	0	0	0	0	0	0	10	0	0	0
51_unsp_217_218	4	0	0	0	0	0	2	0	0	8	2	1014	16	0	0	0	0	0	0	24	6	0	0	2	10	122	2	69462	0	0	0	4242	0	6	2	0	873	0	2	2	0	0	0	0	10	0	16	0	0
33_gen_5898_6028_NoSplice	0	0	8	0	0	0	0	0	2	8	0	104	0	0	0	6	0	0	0	0	530	0	0	62	0	0	0	60	0	42	8	0	0	0	6	0	34	0	0	0	0	0	0	0	0	2	13574	0	0
18_gen_7317_7444_NoSplice	4266	108	14	0	46	64064	0	0	2	316	2	10	3558	0	149244	24	0	0	0	0	0	2	8	8	0	116	2	12	14	16	10	0	10	4	8	0	0	0	2	6	4	0	0	0	2	0	0	0	0
33_unsp_413_414	0	0	0	0	0	0	0	0	0	0	0	22	0	0	0	4	0	0	0	0	0	0	0	2	0	0	0	4	0	4	2	0	0	0	2	0	0	0	0	0	0	0	0	0	0	0	398	0	0
73_unsp_5646_5647	8	0	0	0	0	0	264	22	0	0	0	2	0	0	0	0	0	0	2	0	20	0	0	0	0	0	0	6	2	4	14	0	0	34	8	0	0	38	0	2	0	0	0	6	0	32	0	0	0
73_unsp_726_727	0	0	0	0	0	0	88	0	0	0	0	2	0	0	0	0	0	0	0	0	0	0	0	0	0	2	0	0	0	0	2	0	0	2	0	0	0	0	0	0	0	0	0	0	0	0	0	6	0
18_gen_4024_4137_NoSplice	5862	76	12	0	14	49878	0	0	2	444	0	4	1544	0	76492	18	0	0	0	0	2	0	4	8	0	4	0	16	16	8	12	0	14	2	10	0	0	0	4	0	8	0	0	0	0	0	0	0	0
68_unsp_5487_5488	0	0	0	0	0	0	0	0	0	0	0	0	0	0	0	0	0	0	0	0	0	0	1124	0	0	0	0	0	0	0	0	0	0	0	0	0	0	0	0	0	0	0	0	0	0	6	0	0	0
58_unsp_3354_3355	12	0	0	2	24	0	0	0	0	0	12	0	0	0	0	0	0	0	18	0	14	0	0	18	56	0	38	0	0	2	0	10	0	34	0	0	26	0	14	0	24	0	0	0	0	0	0	0	0
58_unsp_898_899	6	0	0	4	2	0	0	0	0	0	2	0	0	4	0	0	0	0	0	0	2	0	0	8	2	0	8	0	0	0	0	0	0	2	0	0	2	0	4	0	0	0	0	4	0	0	0	0	0
51_unsp_1302_1303	18	0	0	2	0	0	0	2	0	16	4	904	30	0	0	0	0	0	0	4	16	0	0	2	4	32	2	169895	0	0	0	826	0	14	0	0	1843	1130	2	0	0	0	0	0	16	0	4	0	0
35_unsp_1305_1306	0	0	0	56	0	0	0	0	0	0	26	0	0	0	0	0	0	0	12680	0	22	0	0	0	1212080	0	96	6	0	10	0	0	0	10	66	0	0	0	2	0	46	0	0	140	0	0	0	0	0
33_unsp_530_531	0	0	0	0	0	0	0	0	0	6	0	48	0	0	0	2	0	0	0	0	560	0	2	14	0	0	0	20	0	16	8	0	0	0	4	0	6	0	0	0	0	0	0	0	0	0	2076	0	0
31_unsp_3590_3591	26	22	0	0	2	0	0	0	46	0	10	2	72	0	0	0	0	0	2	0	0	42	0	2	10	0	0	10	1994	2	0	0	0	0	6	0	0	24	2	0	6	0	0	0	0	0	0	2	0
31_unsp_2645_2646	24	80	0	0	2	0	2	0	94	0	10	6	96	0	0	2	0	0	4	0	2	58	0	0	18	0	2	34	7845	6	0	0	2	2	16	0	2	60	4	0	474	0	0	0	0	0	2	4	2
56_gen_3937_4106_NoSplice	2	0	0	0	10	0	0	14	0	0	0	10	8	0	0	0	0	0	0	0	0	0	0	22	0	338	0	10	6	4	6	0	0	0	10	0	10	8	10	0	0	0	0	0	0	0	0	0	0
82_unsp_5570_5571	0	0	0	0	0	0	0	0	0	0	0	0	0	0	0	0	0	0	0	0	2	0	0	0	0	0	0	0	0	0	0	0	0	4	0	0	2	0	4	0	0	0	0	0	0	0	0	0	0
31_gen_3844_3992_NoSplice	32	36	0	0	2	0	0	0	54	0	14	6	84	0	0	0	0	0	4	0	4	64	0	0	6	0	12	20	3214	0	0	0	0	2	10	0	2	48	0	0	8	0	0	0	0	0	0	0	0
52_unsp_737_738	2	24	0	0	2	22	6551	0	0	0	0	24117	16	0	40	0	0	0	4	0	58	4	0	136055	0	1192	8	0	0	16	0	0	46	84	2	0	2679	0	10	0	2496	0	0	24	0	0	0	28	0
51_unsp_2547_2548	22	0	0	0	0	0	0	0	0	12	6	1321	24	0	0	0	0	0	0	6	14	0	0	2	2	72	6	193507	0	0	0	613	0	6	0	0	2430	0	2	0	2	0	0	0	10	0	2	0	0
58_unsp_3608_3609	4	0	0	0	4	0	0	0	0	0	4	0	0	2	0	0	0	0	8	0	2	0	0	16	10	0	18	0	0	0	0	0	0	8	0	0	8	0	2	2	4	0	0	2	0	0	0	0	0
68_gen_7184_7314_NoSplice	0	0	0	0	0	0	0	0	0	0	0	0	0	0	0	0	0	0	0	0	0	0	3800	0	0	0	0	6	0	2	0	0	2	2	0	0	0	0	6	0	0	0	0	0	0	24	0	0	0
51_unsp_3318_3319	2	0	0	0	0	0	4	0	0	12	2	512	28	0	0	0	0	0	0	56	20	0	0	4	10	4	10	72178	0	0	0	4456	0	20	0	0	2176	874	4	8	0	0	0	0	32	0	22	12	0
58_gen_3973_4144_NoSplice	14	0	0	0	12	0	0	0	0	0	6	0	0	0	0	0	0	0	12	0	12	0	0	28	14	0	8	0	0	0	0	0	0	14	0	0	20	0	14	0	10	0	0	0	0	0	0	0	2
73_unsp_862_863	14	0	0	0	2	0	608	144	0	0	0	18	0	0	0	0	0	0	6	0	60	2	0	0	0	0	2	10	0	10	162	0	0	78	16	0	10	152	2	6	4	0	0	0	0	84	0	4	0
58_gen_5934_6060_NoSplice	2	0	0	0	8	0	0	0	0	0	4	0	0	0	0	0	0	0	6	0	14	0	0	12	20	0	10	0	0	0	0	0	0	12	0	0	12	0	0	0	16	0	0	0	0	0	0	0	0
39_unsp_943_944	0	0	0	0	0	0	6	0	0	0	2	36	0	0	0	0	0	0	0	0	0	0	0	8	0	2	0	0	0	40	0	0	18	0	418628	0	22	0	0	0	60	0	0	0	0	0	0	22	0
82_unsp_3344_3345	0	0	0	0	0	0	0	0	0	0	0	0	0	0	0	0	0	0	0	0	4	0	0	4	0	0	0	0	0	0	0	0	0	4	0	0	2	0	4	0	0	0	0	0	0	0	0	0	2
45_gen_5910_6038_NoSplice	0	8	0	0	0	2	0	0	0	0	0	30	0	0	14	0	0	0	40	0	0	0	0	0	0	0	0	0	0	38	0	0	16	0	38	2	2	0	0	0	0	0	0	0	0	0	0	0	0
66_gen_4054_4226_NoSplice	20	0	0	466	20	0	0	0	0	0	0	22	0	0	0	0	0	0	0	0	0	0	0	0	0	0	0	22	0	24	0	0	0	0	22	0	2	0	166	0	0	0	0	0	0	0	0	0	0
16_unsp_3356_3357	6597	3088	172310	16	0	68	6	13383	102	222	19059	179300	382	10	1864	270	22890	3464	2	3699	252	131438	1774	186	198	1365	67512	12	29158	16	28	18	179241	522842	30	0	440770	26	2	1103	16	29639	0	8	224	19211	1420	1737	1158
59_gen_6084_6215_NoSplice	0	0	4	0	0	0	0	0	0	0	6	0	0	0	0	0	0	0	0	0	0	0	0	2	0	0	2	2	0	0	0	0	0	0	0	0	0	0	0	0	0	0	0	0	26	0	0	0	0
66_unsp_1290_1291	98	20	6	18	100	24	0	0	12	0	0	36	0	0	8	0	0	0	36	0	0	0	4	10	0	0	30	54	0	1734	0	0	0	0	90	0	32	0	534685	0	98	0	0	0	0	4	0	0	0
18_gen_6033_6160_NoSplice	12532	160	2	0	2	139670	0	0	2	760	0	0	5862	0	275194	30	0	0	6	0	8	2	22	18	2	702	2	18	36	0	0	0	32	4	0	0	0	0	2	10	6	0	0	0	0	4	0	0	0
18_unsp_3464_3465	1499	8	0	0	2	7529	0	0	0	39	0	0	289	0	11481	0	0	0	0	0	0	0	2	0	0	0	0	0	4	0	0	0	0	0	0	0	0	0	0	0	0	0	0	0	0	0	0	0	0
68_unsp_311_312	0	0	0	0	0	0	0	0	0	0	0	0	0	0	0	0	0	0	0	0	2	0	1998	0	0	0	0	6	0	2	0	0	0	0	0	0	0	0	0	0	0	0	0	0	0	26	0	0	0
18_gen_1657_1782_NoSplice	8150	158	28	0	54	101662	0	0	2	1026	0	18	2838	0	228400	42	0	0	0	2	6	0	16	16	0	412	0	10	42	4	14	0	22	2	24	0	0	2	2	26	2	0	0	0	2	0	2	0	0
51_unsp_3584_3585	0	0	0	2	0	0	2	0	0	26	2	46	24	0	0	0	0	0	0	18	10	0	0	4	4	0	2	316	0	0	0	4	0	18	0	0	1820	102	6	0	0	0	0	0	28	0	14	8	0
51_unsp_886_887	1	0	0	0	0	0	2	0	0	10	4	793	8	0	0	0	0	0	0	24	2	0	0	2	6	138	0	87531	0	0	0	3701	0	0	0	0	879	176	0	2	0	0	0	0	10	0	0	0	0
18_unsp_3786_3787	6695	114	2	0	52	77974	0	0	0	2	4	8	2354	0	127374	40	0	0	2	10	4	0	12	10	0	0	0	20	24	4	8	0	12	0	4	2	0	0	2	139	0	0	0	0	0	0	2	0	2
18_unsp_3165_3166	16512	140	12	0	52	100796	0	0	0	400	4	12	3744	0	194069	44	0	0	4	2	4	0	12	16	0	0	0	16	20	20	18	0	20	0	12	0	0	0	6	0	2	0	0	0	2	0	0	0	0
16_unsp_408_409	500	524	23834	2	0	8	0	2260	20	24	4358	25046	36	0	108	44	720	80	0	116	50	20190	270	20	46	170	9488	0	3300	2	0	4	25376	100842	6	0	58828	0	0	104	2	792	0	2	44	3358	24	100	134
66_unsp_910_911	224	22	10	0	192	18	0	0	12	0	2	80	0	0	28	4	0	0	80	0	0	0	14	10	0	0	78	104	0	1210	0	0	0	0	188	0	60	0	1434618	0	214	0	0	0	0	6	0	0	0
58_gen_2123_2294_NoSplice	18	0	0	2	18	0	0	0	0	0	26	0	0	2	0	0	0	0	18	0	20	0	0	30	22	0	30	0	0	0	0	0	0	26	0	0	26	0	14	6	20	0	0	2	0	0	0	0	0
39_gen_3976_4101_NoSplice	0	0	0	0	0	0	2	0	0	0	0	20	0	0	0	0	0	0	0	0	0	0	0	4	0	4	0	0	0	28	0	0	2	0	418700	0	24	0	0	0	38	0	0	0	0	0	0	8	0
35_gen_1716_1841_NoSplice	0	0	0	32	0	0	0	0	0	0	12	0	0	0	0	0	0	0	12260	0	4	0	0	0	622262	0	34	4	0	4	0	0	0	12	26	0	0	0	2	0	24	0	0	64	0	0	0	0	0
31_gen_7245_7407_NoSplice	0	0	0	0	0	0	0	0	0	0	2	0	0	0	0	0	0	0	0	0	0	0	0	0	0	0	0	0	3464	0	0	0	0	0	0	0	0	0	0	0	0	0	0	0	0	0	0	0	0
39_gen_7444_7606_NoSplice	0	0	0	0	0	0	0	0	0	0	0	4	0	0	0	0	0	0	0	0	0	0	0	2	0	0	0	0	0	0	0	0	0	0	9652	0	4	0	0	0	2	0	0	0	0	0	0	4	0
58_unsp_2578_2579	8	0	0	4	4	0	0	0	0	0	2	0	0	0	0	0	0	0	2	0	6	0	0	6	6	0	2	0	0	0	0	0	0	4	0	0	4	0	4	0	2	0	0	2	0	0	0	0	0
56_unsp_772_773	30	0	0	0	242	2	0	88	0	0	0	94	42	0	2	0	0	0	32	0	0	30	0	206	0	18	0	90	36	74	104	0	60	0	106	0	158	74	140	0	54	0	0	0	0	4	0	0	2
18_unsp_2650_2651	1997	51	4	0	24	47702	0	0	0	228	0	2	1394	0	72606	20	0	0	0	2	0	0	4	2	0	870	0	6	10	2	6	0	6	2	0	0	0	0	2	0	0	0	0	0	0	0	0	0	0
45_unsp_929_930	0	6	0	0	0	6	4	0	0	0	0	56	0	0	20	0	0	0	62	4	0	0	0	0	0	0	0	2	0	66	0	0	40	0	50	0	0	0	0	0	0	0	0	0	0	0	0	2	0
33_gen_7370_7505_NoSplice	0	0	4	0	0	0	0	0	2	6	0	56	0	0	0	0	0	0	0	4	710	0	4	12	0	0	0	24	0	30	4	0	2	0	2	0	8	0	0	0	0	0	0	0	0	0	51824	0	0
52_unsp_2568_2569	0	86	0	0	0	42	166	2	0	0	0	126224	26	0	84	0	0	0	10	0	142	18	0	513212	0	132	26	0	0	60	0	0	164	222	4	0	25368	2	46	0	8898	0	0	0	0	0	0	2	0
59_unsp_1306_1307	0	0	6	0	0	0	0	0	0	0	16	0	0	0	0	0	0	0	0	0	0	0	0	0	0	0	2	0	0	0	0	0	0	0	0	0	2	0	0	0	0	0	0	0	24	2	0	0	0
59_unsp_5605_5606	0	0	4	0	0	0	0	0	4	0	14	0	0	0	0	0	0	0	0	0	0	0	4	0	0	0	0	0	0	0	0	0	0	0	0	0	0	0	2	0	0	0	0	0	34	2	0	0	0
58_gen_7343_7472_NoSplice	26	0	0	0	22	0	0	0	0	0	22	0	0	0	0	0	0	0	10	0	8	0	0	26	24	0	28	0	0	2	0	0	0	22	0	0	18	0	20	0	22	0	0	0	0	0	0	0	0
73_unsp_227_228	0	0	0	2	2	0	13716	36	0	0	0	0	2	0	0	0	0	0	0	0	26	0	0	0	0	8	0	6	0	2	46	0	0	32	2	0	0	54	0	0	0	0	0	0	0	44	2	12	0
33_gen_1794_1959_NoSplice	0	0	10	0	0	0	0	0	0	4	0	66	0	0	0	2	0	0	0	22	0	0	2	16	0	0	0	24	0	28	0	0	0	0	6	0	6	0	0	2	0	0	0	0	0	0	273150	4	0
59_gen_1762_1920_NoSplice	0	0	8	0	0	0	0	0	0	0	2	0	0	0	0	0	0	0	0	0	0	0	2	0	0	0	0	0	0	0	0	0	0	0	0	0	0	0	0	0	0	0	0	0	28	2	0	0	0
82_gen_5868_5992_NoSplice	0	0	0	0	0	0	0	0	0	0	0	0	0	0	0	0	0	0	0	0	4	0	0	2	0	0	0	0	0	0	0	0	0	0	0	0	0	0	0	6	0	0	0	0	0	0	0	0	0
52_unsp_5642_5643	2	40	0	2	0	22	206	0	0	0	0	38754	10	0	26	0	0	0	8	0	68	8	2	215589	0	107	6	0	0	24	0	0	74	108	8	0	9720	0	18	0	3728	0	0	0	0	2	14	2	0
82_gen_7312_7466_NoSplice	0	0	0	0	0	0	0	0	0	0	0	0	0	0	0	0	0	0	0	0	4	0	0	0	0	0	0	0	0	0	0	0	0	2	0	0	0	0	2	0	0	0	0	0	0	0	0	0	4
45_unsp_230_231	0	0	0	0	0	0	2	0	0	0	0	0	0	0	2	0	0	0	4	0	0	0	0	0	0	0	0	0	0	2	0	0	0	0	2	0	0	0	0	0	0	0	0	0	0	0	0	0	0
16_unsp_2580_2581	4340	1792	70337	4	0	46	54	7368	52	100	60	67766	160	12	110	84	67203	18052	0	13882	130	72702	868	58	100	4350	26416	2	13360	8	10	86	69698	280516	102	10	142368	10	4	7296	8	84601	234	12	80	7838	2912	8298	1370
45_unsp_1357_1358	0	24	0	0	0	4	12	0	0	0	0	72	0	0	24	0	0	0	86	2	0	0	0	0	0	0	0	0	0	74	0	0	52	0	98	0	0	0	0	0	2	0	0	0	0	0	2	0	0
68_unsp_696_697	0	0	0	0	0	0	0	0	0	0	0	0	0	0	0	0	0	0	532	0	0	0	2010	0	0	0	0	0	0	0	0	0	8	0	0	0	0	0	6	0	0	0	0	0	0	14	0	0	0
68_unsp_838_839	0	2	2	0	0	0	0	0	2	0	0	2	0	0	0	0	12	0	588	0	2	0	7762	0	0	0	0	8	0	4	0	0	2	2	0	0	0	0	10	0	0	0	0	0	0	38	0	0	0
33_unsp_5593_5594	0	0	4	8	0	0	0	0	0	0	0	84	0	0	0	4	0	0	0	10	296	0	2	58	0	0	0	46	0	34	4	0	0	0	0	0	22	0	0	0	0	0	0	0	0	2	83348	0	0
59_unsp_5768_5769	0	0	0	0	0	0	0	0	0	0	0	0	0	0	0	0	0	0	0	0	0	0	0	0	0	0	0	0	0	0	0	0	0	0	0	0	0	0	0	0	0	0	0	0	0	0	0	0	0
45_unsp_3750_3751	0	4	0	0	0	2	0	0	0	0	0	28	0	0	6	0	0	0	18	10	0	0	0	0	0	0	0	0	0	26	0	0	12	0	4	2	0	0	0	0	0	0	0	0	0	0	7	6	0
16_unsp_525_526	3970	4219	256936	57	0	112	3	18793	110	230	193404	207877	417	28	945	283	71219	11462	4	11885	374	237670	1177	114	220	4011	50977	12	26791	10	18	107	196808	695518	18	14	337780	34	0	2913	8	96162	0	6	218	42475	1227	6210	1582
39_unsp_5642_5643	0	0	0	0	0	0	22	0	0	0	0	18	0	0	0	0	0	0	0	0	0	0	0	0	0	20	0	0	0	14	0	0	4	0	199500	0	6	0	0	0	12	0	0	0	0	0	0	84	0
58_unsp_1320_1321	18	0	0	0	22	0	0	0	0	0	2	0	0	0	0	0	0	0	16	0	6	0	0	16	38	0	40	0	0	0	0	0	0	24	0	0	14	0	18	0	30	0	0	0	0	0	0	0	0
31_gen_1802_1974_NoSplice	28	54	0	0	0	0	0	0	64	0	4	4	98	0	0	0	0	0	2	0	0	66	0	0	16	0	2	26	2804	0	0	0	0	6	6	0	4	56	2	0	670	0	0	0	0	0	0	0	2
59_unsp_887_888	0	0	0	0	0	0	0	0	2	0	22	0	0	0	0	0	0	0	0	0	0	0	4	0	0	0	0	0	0	0	0	0	0	0	78	0	0	0	0	0	0	0	0	0	24	0	0	0	0
82_unsp_406_407	0	0	0	0	0	0	0	0	0	0	0	0	0	0	0	0	0	0	0	0	0	0	0	0	0	0	0	0	0	0	0	0	0	2	0	0	2	0	0	0	0	0	0	0	0	0	0	0	0
52_unsp_406_407	2	156	0	0	4	70	1828	0	0	0	0	168552	32	0	142	0	0	0	12	0	286	22	0	800322	0	1242	14	0	0	76	0	2	260	486	18	0	32074	0	86	2	16600	0	0	0	2	0	4	12	0
59_gen_7284_7410_NoSplice	0	0	0	0	0	0	0	0	4	0	4	0	0	0	0	0	0	0	0	0	0	0	2	0	0	0	0	0	0	0	0	0	0	0	0	0	0	0	0	0	0	0	0	0	14	0	0	0	0
39_unsp_801_802	0	0	0	0	0	0	0	0	0	0	0	32	0	0	0	0	0	0	0	0	0	0	0	6	0	10	0	0	0	52	0	0	8	4	446984	0	12	0	0	0	44	0	0	0	0	0	0	24	0
52_unsp_224_225	0	78	0	4	2	28	1452	0	0	0	0	64090	24	0	74	0	0	0	6	0	160	10	0	303790	0	296	12	0	0	52	2	0	108	258	4	0	9506	0	36	0	6528	0	0	0	0	0	0	4	0
51_gen_6812_6944_NoSplice	16	0	0	0	0	0	0	0	0	22	8	436	8	0	0	0	0	0	0	12	26	0	0	4	4	46	10	203334	0	0	2	3098	0	10	0	0	2072	604	8	0	0	0	0	0	26	0	8	6	0
68_unsp_129_130	0	0	0	0	0	0	0	0	0	0	0	0	0	0	0	0	0	0	0	0	2	0	1516	0	0	0	0	0	0	4	0	0	2	2	0	0	0	0	0	0	0	0	0	0	0	10	0	0	0
51_unsp_401_402	18	0	0	0	0	0	2	0	0	28	4	1982	26	0	0	0	0	0	0	44	12	0	0	2	2	194	2	195806	0	0	0	8746	0	10	0	0	2122	364	4	2	0	0	0	0	26	0	12	10	0
68_gen_5788_5931_NoSplice	0	0	2	0	0	0	0	0	0	0	0	0	0	0	0	0	0	0	0	0	0	0	3704	0	0	0	0	2	0	2	0	144	0	2	0	0	0	0	4	0	0	0	0	0	0	28	0	0	0
51_gen_7239_7377_NoSplice	12	0	0	0	0	0	0	0	0	16	4	1684	34	0	0	0	0	0	0	6	4	0	0	4	6	4	2	203524	0	0	0	646	0	12	0	0	3026	1912	2	0	4	0	0	0	20	0	4	0	0
35_unsp_3318_3319	0	0	0	124	2	0	0	0	0	0	12	0	0	0	0	0	0	0	8924	0	14	0	0	0	540563	0	30	0	0	2	0	0	0	16	14	0	0	0	0	0	14	0	0	336	0	0	0	0	0
73_unsp_3345_3346	0	0	0	0	0	0	28	2	0	0	0	0	0	0	0	0	0	0	2	0	6	0	0	0	0	0	0	2	0	0	4	0	0	10	0	0	0	6	0	0	0	0	0	0	0	2	0	0	0
56_unsp_1295_1296	56	2	0	0	320	2	0	126	0	0	0	96	48	0	4	0	0	0	50	0	2	36	0	206	0	16	0	102	32	120	114	0	80	2	120	0	170	90	144	0	88	0	0	0	0	2	0	0	0
73_gen_7262_7405_NoSplice	2	0	0	0	0	0	836	14	0	0	0	0	0	0	0	0	0	0	0	0	14	0	0	0	0	0	0	0	0	0	28	0	0	8	0	0	0	50	0	0	0	0	0	0	0	2	0	16	0
51_unsp_5520_5521	16	0	0	0	0	0	0	0	0	14	0	224	16	0	0	0	0	0	0	0	6	0	0	2	8	2	4	103998	0	0	0	30	0	14	0	0	1022	286	6	0	2	0	0	0	10	0	2	0	0
35_unsp_232_233	0	0	0	418	2	0	0	0	0	0	18	0	0	0	0	0	0	0	13650	0	4	0	0	0	810681	0	36	0	0	0	0	0	0	14	18	2	0	0	0	0	36	0	0	1304	0	0	0	0	0
35_gen_7486_7624_NoSplice	2	0	0	1404	0	0	0	0	0	0	6	0	0	0	0	0	0	0	5116	2	10	0	0	0	351668	0	38	2	0	0	0	0	0	0	4	2	0	0	0	0	12	0	0	7150	0	0	0	0	0
73_unsp_409_410	4	0	0	0	2	0	3382	26	0	0	0	6	0	0	0	0	0	0	0	0	34	0	0	0	0	0	2	4	0	0	10	0	0	16	12	0	0	14	0	60	0	0	0	0	0	22	0	8	0
58_unsp_414_415	32	0	0	2	18	0	0	0	0	0	18	0	0	0	0	0	0	0	24	0	22	0	0	54	60	0	50	0	0	0	0	0	0	34	0	0	42	0	24	2	22	0	0	0	0	0	2	0	0
66_gen_1986_2151_NoSplice	24	0	2	310	14	0	0	0	0	0	0	26	0	0	0	0	0	0	0	0	0	0	0	0	0	0	2	18	0	1546	0	2	0	0	6	2	0	0	9420	0	2	0	0	0	0	0	0	0	0
16_unsp_880_881	12	2	418	0	0	0	0	36	0	0	594	432	2	0	0	2	10	0	0	4	0	468	4	0	0	2	162	2	62	0	0	0	502	2088	0	0	1264	0	0	2	0	10	0	0	0	22	0	0	4
82_unsp_222_223	0	0	0	0	0	0	0	0	0	0	0	0	0	0	0	0	0	0	0	0	0	0	0	0	0	0	0	0	0	0	0	0	0	0	0	0	0	0	0	0	0	0	0	0	0	0	0	0	0
68_unsp_1233_1234	0	0	4	0	0	0	0	0	0	0	0	0	0	0	0	0	0	0	958	0	0	0	8604	0	0	0	0	12	0	4	0	0	4	4	0	0	0	0	14	0	0	0	0	0	0	70	0	0	0
56_gen_6074_6201_NoSplice	28	4	0	0	192	2	0	72	0	0	0	78	22	0	2	0	0	0	16	0	0	38	0	134	0	20	0	62	12	62	84	0	34	0	76	0	130	62	60	0	32	0	0	0	0	2	0	0	0
68_gen_3850_3989_NoSplice	0	0	0	0	0	0	0	0	0	0	0	0	0	0	0	0	0	0	0	0	0	0	1890	0	0	0	0	2	0	4	0	0	0	0	0	0	0	0	4	0	0	0	0	0	0	4	0	0	0
39_unsp_417_418	0	0	0	0	0	0	22	0	0	0	0	12	0	0	0	0	0	0	0	0	0	0	0	4	0	26	0	0	0	20	0	0	8	0	186706	0	8	0	0	2	16	0	0	0	0	0	0	80	0
33_gen_3927_4073_NoSplice	0	0	0	4	0	0	0	0	0	0	0	54	0	0	0	2	0	0	0	6	454	0	0	22	0	0	0	16	0	30	6	0	0	0	10	0	10	0	0	0	2	0	0	0	0	2	51266	0	0
16_unsp_3631_3632	2742	2697	128454	54	0	88	220	10408	118	228	7701	115426	334	110	790	164	411870	90414	0	135813	278	128919	1108	120	229	24611	46435	6	16490	12	16	894	140144	399519	14	66	236396	20	0	38453	12	457684	0	340	197	16650	32725	35253	12889
68_unsp_2509_2510	0	0	0	0	0	0	0	0	0	0	0	20	0	0	0	0	0	0	428	0	0	0	1262	0	0	0	0	2	0	0	0	0	2	2	0	0	0	0	2	0	0	0	0	0	0	16	0	0	0
56_unsp_3641_3642	14	0	0	0	86	0	0	44	0	0	0	46	18	0	0	0	0	0	6	0	0	10	0	52	0	177	0	14	8	34	30	0	8	0	18	0	48	32	32	0	12	0	0	0	0	2	0	0	0
33_unsp_3589_3590	0	0	0	6	0	0	0	0	0	2	0	54	0	0	0	2	0	0	0	12	798	0	0	14	0	0	0	14	0	24	0	0	4	0	4	0	6	0	0	0	0	0	0	0	0	0	170283	0	0
33_unsp_894_895	0	0	0	0	0	0	0	0	0	0	0	2	0	0	0	0	0	0	0	0	64	0	0	2	0	0	0	4	0	0	0	0	0	0	0	0	4	0	0	0	0	0	0	0	0	0	62	0	0
73_unsp_2569_2570	0	0	0	0	2	0	282	44	0	0	0	2	2	0	0	0	0	0	0	0	16	0	0	0	0	0	0	4	0	2	64	0	0	18	0	0	4	44	2	0	0	0	0	0	0	44	0	2	0
82_unsp_752_753	0	0	0	0	0	0	0	0	0	0	0	0	0	0	0	0	0	0	0	0	0	0	0	2	0	0	0	0	0	0	0	0	0	2	0	0	0	0	0	0	0	0	0	0	0	0	0	0	0
45_gen_3995_4169_NoSplice	0	2	0	0	0	0	0	0	0	0	0	4	0	0	2	0	0	0	10	0	0	0	0	0	0	0	0	0	0	12	0	0	8	0	6	4	0	0	0	0	0	0	0	0	0	0	4	6	0
35_unsp_2669_2670	0	0	0	16	2	0	0	0	0	0	6	0	0	0	0	0	0	0	4164	0	2	0	0	0	294136	0	22	2	0	2	0	0	0	2	14	0	2	0	0	0	10	0	0	20	0	0	0	0	0
45_unsp_3660_3661	0	14	0	0	0	4	0	0	0	0	0	26	0	0	0	0	0	0	50	0	0	0	0	0	0	0	0	0	0	34	0	0	30	0	34	0	2	0	0	0	0	0	0	0	0	0	0	0	0
35_unsp_414_415	0	0	0	108	0	0	0	0	0	0	10	0	0	0	0	0	0	0	6774	0	6	0	0	4	563156	0	44	4	0	6	0	0	0	4	20	0	0	0	0	0	18	0	0	195	0	0	0	0	0
66_unsp_233_234	30	16	6	550	42	8	0	0	2	0	0	18	0	2	8	0	0	0	22	0	0	0	6	12	0	0	12	8	2	434	0	0	0	0	28	0	14	0	288313	0	38	0	0	0	0	4	0	0	0
16_unsp_5636_5637	1859	1006	76626	18	0	38	10	5379	66	100	4782	69043	160	16	782	76	46546	7460	0	15697	148	81791	1268	38	124	7445	24696	4	13287	0	8	226	78641	247976	6	4	114488	8	0	6350	2	40115	0	16	78	9244	4272	6481	2959
16_gen_5938_6068_NoSplice	3638	1898	79970	12	0	38	0	11552	88	108	11486	66528	150	4	1150	110	5990	3400	2	3026	218	62836	954	60	212	814	41858	8	12448	8	18	6	108192	318938	10	2	164900	14	0	774	2	14636	0	4	112	7568	534	1176	730
31_unsp_230_231	0	0	0	0	0	0	0	0	0	0	0	2	2	0	0	0	0	0	0	0	0	0	0	0	0	0	0	0	46	0	0	0	0	0	0	0	0	0	0	0	0	0	0	0	0	0	0	0	0
16_gen_1556_1682_NoSplice	7390	2894	173882	10	0	62	0	19568	144	218	94650	173432	284	4	250	818	20122	4814	2	3638	318	180518	1804	94	224	1232	59806	14	27680	20	24	52	176928	605266	18	0	334156	28	2	846	18	32266	22	30	194	21682	804	2100	928
16_gen_7428_7576_NoSplice	0	2	584	0	0	0	0	0	0	0	12	196	0	0	0	0	232	4	0	108	2	30	0	0	0	16	102	0	30	0	0	0	174	1500	0	0	626	0	0	6	0	352	0	0	0	30	40	4	4
35_unsp_3596_3597	0	0	0	394	0	0	0	0	0	0	0	0	0	0	0	0	0	0	1498	0	0	0	0	0	120789	0	8	0	0	0	0	0	0	4	4	0	0	0	0	0	2	0	0	2044	0	0	0	0	0
16_unsp_741_742	824	684	75943	38	0	36	28	4358	46	102	36169	62496	132	14	550	76	252342	61459	0	73235	160	77803	660	50	70	18840	19794	0	11021	0	386	438	78194	281182	2	20	130198	4	0	30006	0	326993	0	38	84	8267	12352	25735	6895
45_unsp_5607_5608	0	14	0	0	0	6	0	0	0	0	0	22	0	0	4	0	0	0	24	0	0	0	0	0	0	0	0	0	0	34	0	0	18	0	18	2	0	0	0	0	2	0	0	0	0	0	10	6	0
18_unsp_3696_3697	290	60	0	0	0	16489	0	0	0	0	0	0	240	0	145819	0	0	0	2	0	0	2	12	2	2	0	0	0	4	0	0	0	6	0	0	0	0	0	2	0	2	0	0	0	0	0	0	0	0
45_unsp_412_413	0	4	0	0	0	2	8	0	0	0	0	22	0	0	4	0	0	0	24	0	0	0	0	0	0	0	0	0	0	16	0	0	20	0	26	0	0	0	0	0	0	0	0	0	0	0	0	2	0
59_unsp_748_749	0	0	0	0	0	0	0	0	2	0	14	0	0	0	0	0	0	0	0	0	0	0	2	0	0	0	0	0	0	0	0	0	0	0	100	0	0	0	0	0	0	0	0	0	46	4	0	0	0
66_gen_5962_6130_NoSplice	28	6	4	328	42	2	2	0	6	0	0	18	0	0	8	0	0	0	18	2	0	0	2	2	0	0	12	14	0	996	0	0	0	0	36	0	12	0	286188	0	28	0	0	0	0	0	0	0	0
31_unsp_412_413	0	0	0	0	0	0	0	0	0	0	0	0	0	0	0	0	0	0	0	0	0	0	0	0	0	0	0	0	12	0	0	0	0	0	0	0	0	0	0	0	0	0	0	0	0	0	0	0	0
51_gen_2134_2273_NoSplice	30	0	0	2	0	0	2	0	0	28	4	1902	40	0	0	0	0	0	0	10	22	0	0	4	10	98	10	329020	0	0	0	1724	0	16	0	0	3368	2000	6	2	0	0	0	0	28	0	2	6	0
18_unsp_233_234	0	24	0	0	8	18532	0	0	2	112	0	0	556	0	28970	4	0	0	0	0	2	0	0	4	0	82	0	2	4	2	8	0	0	0	0	0	0	0	0	10	2	0	0	0	0	0	0	0	0
58_unsp_232_233	8	0	0	4	14	0	0	0	0	0	10	0	0	0	0	0	0	0	6	0	14	0	0	18	32	0	20	2	0	2	0	0	0	28	0	0	16	0	16	6	4	0	0	0	0	0	0	0	0
73_gen_3873_4017_NoSplice	4	0	0	4	0	0	1902	32	0	0	0	0	0	0	0	0	0	0	0	0	12	2	0	0	0	2	0	2	0	2	58	0	0	12	4	0	0	54	0	0	0	0	0	0	0	40	2	6	0
35_gen_6018_6156_NoSplice	2	0	0	254	0	0	0	0	0	0	14	0	0	0	0	0	0	0	12984	0	6	0	0	4	650444	0	60	2	0	2	0	4	0	10	36	0	2	0	0	0	24	0	0	510	0	0	0	0	0
18_unsp_415_416	0	2	0	0	2	1041	0	0	0	4	0	0	32	0	1491	0	0	0	0	0	0	0	0	0	0	0	0	0	0	0	0	0	0	0	0	0	0	0	0	4	0	0	0	0	0	0	0	0	0
59_gen_3957_4109_NoSplice	0	0	0	0	0	0	0	0	0	0	10	0	0	0	0	0	0	0	0	0	0	0	6	0	0	0	4	0	0	0	0	0	0	0	0	0	0	0	2	0	0	0	0	0	20	0	0	0	0
31_unsp_739_740	8	24	0	0	0	0	0	0	34	0	6	6	46	0	0	2	0	0	0	0	2	32	0	0	8	0	0	4	3823	0	0	0	0	0	0	0	2	26	6	0	140	0	0	0	0	0	0	0	2
39_unsp_235_236	0	0	0	0	0	0	14	0	0	0	0	24	0	0	0	0	0	0	0	0	0	0	0	8	0	4	0	2	0	28	0	0	12	0	384554	0	28	0	0	2	38	0	0	0	0	0	0	36	0
58_unsp_5642_5643	16	0	30	0	16	0	0	0	16	0	6	62	26	2	0	0	0	0	12	0	4	0	24	160	20	0	18	0	0	0	0	0	0	12	0	0	22	0	16	2	20	0	0	0	0	12	0	0	0
68_unsp_3291_3292	0	0	0	0	0	0	0	0	0	0	0	32	0	0	0	0	18	0	0	0	0	0	2632	0	0	0	0	8	0	0	0	0	2	0	0	0	0	0	6	0	0	0	0	0	0	12	0	0	0
35_unsp_5600_5601	2	0	0	602	2	0	0	0	0	0	4	0	0	2	0	0	0	0	5784	0	2	0	0	0	368473	0	16	0	0	0	0	0	0	8	12	2	0	0	2	0	10	0	0	3630	0	0	0	0	0
56_unsp_5596_5597	16	4	0	0	104	0	0	46	0	0	0	42	22	0	0	0	0	0	20	0	0	20	0	68	0	38	0	34	14	34	32	0	24	0	44	0	40	30	52	0	46	0	0	0	0	4	0	0	0
35_unsp_883_884	2	0	0	28	2	0	0	0	0	0	14	0	0	0	0	0	0	0	15428	0	20	0	0	0	843825	0	40	2	0	2	0	0	0	8	30	0	2	0	2	0	40	0	0	44	0	0	0	0	0
18_unsp_5775_5776	2504	98	10	0	30	74055	0	0	4	510	2	2	2988	0	122134	24	0	0	0	2	0	0	14	12	0	218	0	12	20	2	14	0	20	2	12	0	0	0	0	16	0	0	0	0	2	0	0	0	0
18_unsp_929_930	14709	110	10	0	38	75368	0	2	0	10	2	12	2178	0	184294	38	0	0	4	0	4	0	10	16	0	274	2	14	15	12	10	0	4	4	18	0	0	0	4	8	2	0	0	0	2	2	0	0	0
51_unsp_750_751	24	0	0	0	0	0	4	0	0	16	10	840	28	0	0	0	0	0	0	42	8	0	0	0	2	152	4	120472	0	0	2	7136	0	16	0	0	1530	520	0	8	0	0	0	0	26	0	14	14	0
[truncated: 313 more columns]
