# Supplementary material for: Molecular detection of hrHPV-induced high-grade squamous intraepithelial lesions of the cervix through a targeted RNA next generation sequencing assay
Source: Mol Med. 2025 May 30;31:215. doi: 10.1186/s10020-025-01238-x (PMC12125924; doi:10.1186/s10020-025-01238-x)
Supplement: Supplementary file 9 — Supplementary Material 9: SuppTable 4. [file 10020_2025_1238_MOESM9_ESM.xlsx]

## Sheet: Sheet1
predictors	TYPE	S+uS+H			uS+H			S			H			Us			S+H			S+uSS			transcipts by HPV			ALL
		2-class (en)	2-class (rf)	3-class (rf)	2-class (en)	2-class (rf)	3-class (rf)	2-class (en)	2-class (rf)	3-class (rf)	2-class (en)	2-class (rf)	3-class (rf)	2-class (en)	2-class (rf)	3-class (rf)	2-class (en)	2-class (rf)	3-class (rf)	2-class (en)	2-class (rf)	3-class (rf)	2-class (en)	2-class (rf)	3-class (rf)	2-class (en)	2-class (rf)	3-class (rf)
SD2_SA6	spliced junction (sum)	Confirmed	Confirmed	Confirmed				Confirmed	Confirmed	Confirmed							Rejected	Confirmed	Confirmed	Rejected	Confirmed	Confirmed				Rejected	Confirmed	Confirmed
SD2_SA5	spliced junction (sum)	Rejected	Confirmed	Rejected				Confirmed	Confirmed	Tentative							Rejected	Confirmed	Rejected	Confirmed	Tentative	Rejected				Confirmed	Rejected	Rejected
SD3_SA6	spliced junction (sum)	Rejected	Tentative	Rejected				Rejected	Confirmed	Rejected							Rejected	Confirmed	Rejected	Rejected	Confirmed	Rejected				Rejected	Rejected	Rejected
SD1_SA1	spliced junction (sum)	Rejected	Rejected	Confirmed				Rejected	Tentative	Confirmed							Rejected	Confirmed	Rejected	Rejected	Tentative	Confirmed				Rejected	Rejected	Rejected
SD2_SA7	spliced junction (sum)	Rejected	Rejected	Rejected				Rejected	Tentative	Rejected							Rejected	Rejected	Rejected	Rejected	Rejected	Rejected				Rejected	Rejected	Rejected
SD5_SA9	spliced junction (sum)	Rejected	Rejected	Rejected				Rejected	Rejected	Confirmed							Rejected	Confirmed	Confirmed	Rejected	Rejected	Rejected				Confirmed	Rejected	Confirmed
SD1_SA6	spliced junction (sum)	Rejected	Rejected	Rejected				Rejected	Rejected	Rejected							Rejected	Confirmed	Rejected	Rejected	Rejected	Rejected				Rejected	Confirmed	Rejected
SD2_SA9	spliced junction (sum)	Rejected	Rejected	Rejected				Confirmed	Rejected	Rejected							Rejected	Rejected	Rejected	Confirmed	Rejected	Rejected				Rejected	Rejected	Rejected
SD2_SA8	spliced junction (sum)	Confirmed	Rejected	Rejected				Confirmed	Rejected	Rejected							Confirmed	Rejected	Rejected	Confirmed	Rejected	Rejected				Confirmed	Rejected	Rejected
SD1_SA3	spliced junction (sum)	Rejected	Rejected	Rejected				Confirmed	Rejected	Rejected							Rejected	Rejected	Rejected	Confirmed	Rejected	Rejected				Rejected	Rejected	Rejected
SD1_SA4	spliced junction (sum)	Confirmed	Rejected	Rejected				Confirmed	Rejected	Rejected							Confirmed	Rejected	Rejected	Confirmed	Rejected	Rejected				Rejected	Rejected	Rejected
SD1_SA5	spliced junction (sum)	Rejected	Rejected	Rejected				Rejected	Rejected	Rejected							Rejected	Rejected	Rejected	Rejected	Rejected	Rejected				Rejected	Rejected	Rejected
SD2_SA4	spliced junction (sum)	Confirmed	Rejected	Rejected				Rejected	Rejected	Rejected							Rejected	Rejected	Rejected	Rejected	Rejected	Rejected				Rejected	Rejected	Rejected
SD3_SA5	spliced junction (sum)	Rejected	Rejected	Rejected				Rejected	Rejected	Rejected							Rejected	Rejected	Rejected	Rejected	Rejected	Rejected				Rejected	Rejected	Rejected
SD4_SA6	spliced junction (sum)	Confirmed	Rejected	Rejected				Confirmed	Rejected	Rejected							Rejected	Rejected	Rejected	Rejected	Rejected	Rejected				Rejected	Rejected	Rejected
SD3_SA7	spliced junction (sum)	Confirmed	Rejected	Rejected				Confirmed	Rejected	Rejected							Confirmed	Rejected	Rejected	Confirmed	Rejected	Rejected				Confirmed	Rejected	Rejected
SD1_SA2	spliced junction (sum)	Rejected	Rejected	Rejected				Rejected	Rejected	Rejected							Rejected	Rejected	Rejected	Rejected	Rejected	Rejected				Rejected	Rejected	Rejected
MYC_E1E2	human oncogene	Rejected	Confirmed	Confirmed	Confirmed	Confirmed	Confirmed				Rejected	Confirmed	Confirmed				Rejected	Confirmed	Confirmed				Rejected	Confirmed	Tentative	Rejected	Confirmed	Tentative
NOTCH1_E31E32	human oncogene	Confirmed	Confirmed	Confirmed	Confirmed	Confirmed	Confirmed				Confirmed	Confirmed	Confirmed				Rejected	Confirmed	Confirmed				Rejected	Confirmed	Confirmed	Rejected	Confirmed	Confirmed
TOP2A_E21E22	human oncogene	Rejected	Confirmed	Confirmed	Rejected	Confirmed	Confirmed				Confirmed	Confirmed	Confirmed				Rejected	Confirmed	Confirmed				Rejected	Confirmed	Confirmed	Rejected	Confirmed	Confirmed
CDKN2A_E1E2	human oncogene	Confirmed	Confirmed	Confirmed	Confirmed	Confirmed	Confirmed				Rejected	Confirmed	Confirmed				Rejected	Confirmed	Confirmed				Rejected	Tentative	Confirmed	Rejected	Rejected	Confirmed
STAT1_E18E19	human oncogene	Confirmed	Confirmed	Confirmed	Confirmed	Confirmed	Confirmed				Confirmed	Confirmed	Confirmed				Confirmed	Confirmed	Confirmed				Confirmed	Rejected	Confirmed	Confirmed	Rejected	Confirmed
PTEN_E8E9	human oncogene	Rejected	Confirmed	Confirmed	Rejected	Confirmed	Confirmed				Rejected	Confirmed	Confirmed				Rejected	Confirmed	Confirmed				Rejected	Confirmed	Confirmed	Rejected	Confirmed	Confirmed
KRAS_E3E4	human oncogene	Confirmed	Confirmed	Confirmed	Confirmed	Confirmed	Confirmed				Confirmed	Confirmed	Confirmed				Rejected	Confirmed	Confirmed				Rejected	Confirmed	Confirmed	Rejected	Confirmed	Confirmed
ERBB2_E11E12	human oncogene	Rejected	Confirmed	Confirmed	Rejected	Confirmed	Confirmed				Confirmed	Confirmed	Confirmed				Rejected	Confirmed	Confirmed				Rejected	Confirmed	Confirmed	Rejected	Confirmed	Confirmed
FOS_E3E4	human oncogene	Confirmed	Rejected	Confirmed	Rejected	Rejected	Confirmed				Confirmed	Confirmed	Confirmed				Rejected	Confirmed	Confirmed				Rejected	Rejected	Rejected	Rejected	Rejected	Confirmed
TP53_E4E5	human oncogene	Confirmed	Rejected	Confirmed	Confirmed	Tentative	Confirmed				Confirmed	Confirmed	Confirmed				Confirmed	Rejected	Rejected				Confirmed	Rejected	Rejected	Confirmed	Rejected	Tentative
CDKN2B_E1E2	human oncogene	Rejected	Confirmed	Tentative	Confirmed	Confirmed	Rejected				Confirmed	Confirmed	Confirmed				Rejected	Confirmed	Confirmed				Rejected	Confirmed	Confirmed	Rejected	Confirmed	Confirmed
MET_E2E3	human oncogene	Rejected	Rejected	Rejected	Confirmed	Rejected	Rejected				Rejected	Confirmed	Rejected				Rejected	Tentative	Rejected				Rejected	Rejected	Rejected	Rejected	Rejected	Rejected
CDH1_E10E11	human oncogene	Confirmed	Confirmed	Confirmed	Confirmed	Confirmed	Confirmed				Confirmed	Confirmed	Confirmed				Confirmed	Confirmed	Confirmed				Confirmed	Rejected	Confirmed	Confirmed	Rejected	Confirmed
BCL2_E2E3	human oncogene	Confirmed	Rejected	Rejected	Confirmed	Rejected	Rejected				Confirmed	Tentative	Rejected				Confirmed	Rejected	Rejected				Confirmed	Rejected	Rejected	Confirmed	Rejected	Rejected
RB1_E22E23	human oncogene	Confirmed	Confirmed	Confirmed	Confirmed	Confirmed	Confirmed				Confirmed	Tentative	Rejected				Rejected	Tentative	Rejected				Confirmed	Confirmed	Confirmed	Rejected	Confirmed	Confirmed
HRAS_E2E3	human oncogene	Confirmed	Confirmed	Confirmed	Confirmed	Confirmed	Confirmed				Confirmed	Rejected	Tentative				Confirmed	Tentative	Confirmed				Confirmed	Rejected	Confirmed	Confirmed	Rejected	Confirmed
AKT1_E2E3	human oncogene	Confirmed	Rejected	Tentative	Confirmed	Rejected	Confirmed				Rejected	Rejected	Rejected				Rejected	Rejected	Rejected				Rejected	Rejected	Confirmed	Rejected	Rejected	Confirmed
TERT_E10E11	human oncogene	Confirmed	Rejected	Rejected	Confirmed	Rejected	Rejected				Confirmed	Rejected	Rejected				Rejected	Rejected	Rejected				Rejected	Confirmed	Tentative	Rejected	Confirmed	Rejected
MKI67_E6E7	human oncogene	Rejected	Rejected	Rejected	Confirmed	Rejected	Rejected				Confirmed	Rejected	Rejected				Rejected	Rejected	Rejected				Confirmed	Rejected	Rejected	Confirmed	Rejected	Rejected
PCNA_E4E5	human oncogene	Confirmed	Rejected	Tentative	Rejected	Rejected	Tentative				Confirmed	Rejected	Rejected				Rejected	Rejected	Rejected				Confirmed	Rejected	Rejected	Confirmed	Rejected	Rejected
BRAF_E11E12	human oncogene	Confirmed	Rejected	Rejected	Confirmed	Rejected	Rejected				Confirmed	Rejected	Rejected				Rejected	Rejected	Rejected				Confirmed	Rejected	Rejected	Confirmed	Rejected	Rejected
WNT1_E2E3	human oncogene	Confirmed	Rejected	Rejected	Confirmed	Rejected	Rejected				Confirmed	Rejected	Rejected				Rejected	Rejected	Rejected				Rejected	Rejected	Rejected	Rejected	Rejected	Rejected
SD5	unspliced junction (sum)	Rejected	Confirmed	Confirmed	Confirmed	Confirmed	Confirmed							Confirmed	Confirmed	Confirmed				Rejected	Confirmed	Confirmed				Rejected	Confirmed	Confirmed
SD3	unspliced junction (sum)	Confirmed	Confirmed	Confirmed	Confirmed	Confirmed	Confirmed							Confirmed	Confirmed	Confirmed				Confirmed	Confirmed	Confirmed				Rejected	Confirmed	Confirmed
SD2	unspliced junction (sum)	Confirmed	Confirmed	Confirmed	Confirmed	Confirmed	Confirmed							Confirmed	Confirmed	Confirmed				Confirmed	Confirmed	Confirmed				Confirmed	Confirmed	Confirmed
SD6	unspliced junction (sum)	Confirmed	Rejected	Rejected	Confirmed	Rejected	Rejected							Confirmed	Tentative	Rejected				Confirmed	Confirmed	Rejected				Confirmed	Rejected	Rejected
SD4	unspliced junction (sum)	Confirmed	Rejected	Rejected	Confirmed	Rejected	Rejected							Confirmed	Tentative	Tentative				Confirmed	Rejected	Rejected				Confirmed	Rejected	Rejected
SD1	unspliced junction (sum)	Rejected	Confirmed	Confirmed	Rejected	Confirmed	Confirmed							Confirmed	Rejected	Confirmed				Confirmed	Rejected	Confirmed				Rejected	Confirmed	Confirmed
58:SD1	unspliced junction																						Rejected	Confirmed	Confirmed	Rejected	Confirmed	Confirmed
58:SD3	unspliced junction																						Rejected	Confirmed	Confirmed	Rejected	Confirmed	Confirmed
58:SD5	unspliced junction																						Confirmed	Confirmed	Confirmed	Confirmed	Confirmed	Confirmed
35:SD3	unspliced junction																						Rejected	Confirmed	Confirmed	Rejected	Confirmed	Confirmed
35:SD2	unspliced junction																						Rejected	Confirmed	Confirmed	Rejected	Confirmed	Confirmed
35:SD1	unspliced junction																						Rejected	Confirmed	Confirmed	Rejected	Confirmed	Confirmed
58:SD2	unspliced junction																						Confirmed	Confirmed	Confirmed	Confirmed	Confirmed	Confirmed
35:SD5	unspliced junction																						Rejected	Confirmed	Confirmed	Rejected	Confirmed	Confirmed
16:SD2_SA6	spliced junction																						Rejected	Confirmed	Confirmed	Rejected	Confirmed	Confirmed
31:SD2	unspliced junction																						Rejected	Confirmed	Confirmed	Rejected	Confirmed	Confirmed
31:SD5	unspliced junction																						Confirmed	Confirmed	Confirmed	Confirmed	Confirmed	Confirmed
31:SD3	unspliced junction																						Confirmed	Confirmed	Confirmed	Confirmed	Confirmed	Confirmed
31:SD1	unspliced junction																						Confirmed	Confirmed	Confirmed	Rejected	Confirmed	Confirmed
16:SD3	unspliced junction																						Rejected	Confirmed	Confirmed	Rejected	Confirmed	Confirmed
39:SD1	unspliced junction																						Confirmed	Confirmed	Confirmed	Rejected	Confirmed	Confirmed
16:SD5	unspliced junction																						Confirmed	Confirmed	Confirmed	Rejected	Confirmed	Confirmed
31:SD2_SA6	spliced junction																						Confirmed	Confirmed	Confirmed	Confirmed	Confirmed	Tentative
39:SD3	unspliced junction																						Confirmed	Confirmed	Confirmed	Confirmed	Confirmed	Confirmed
16:SD1	unspliced junction																						Rejected	Confirmed	Confirmed	Rejected	Confirmed	Confirmed
39:SD2	unspliced junction																						Rejected	Confirmed	Confirmed	Rejected	Confirmed	Confirmed
16:SD1_SA6	spliced junction																						Confirmed	Confirmed	Rejected	Confirmed	Confirmed	Rejected
45:SD2	unspliced junction																						Confirmed	Confirmed	Confirmed	Rejected	Confirmed	Confirmed
35:SD2_SA6	spliced junction																						Rejected	Confirmed	Rejected	Rejected	Confirmed	Rejected
16:SD2	unspliced junction																						Confirmed	Confirmed	Tentative	Confirmed	Confirmed	Confirmed
45:SD3	unspliced junction																						Rejected	Confirmed	Confirmed	Rejected	Tentative	Confirmed
18:SD1	unspliced junction																						Rejected	Confirmed	Rejected	Rejected	Confirmed	Rejected
51:SD1	unspliced junction																						Confirmed	Confirmed	Confirmed	Confirmed	Tentative	Confirmed
45:SD5	unspliced junction																						Rejected	Tentative	Confirmed	Rejected	Rejected	Confirmed
51:SD5	unspliced junction																						Rejected	Tentative	Confirmed	Rejected	Tentative	Tentative
51:SD2	unspliced junction																						Rejected	Tentative	Confirmed	Rejected	Tentative	Confirmed
51:SD3	unspliced junction																						Confirmed	Tentative	Confirmed	Confirmed	Rejected	Confirmed
18:SD2	unspliced junction																						Rejected	Tentative	Rejected	Rejected	Rejected	Rejected
52:SD3	unspliced junction																						Rejected	Rejected	Confirmed	Rejected	Rejected	Confirmed
52:SD2	unspliced junction																						Rejected	Rejected	Confirmed	Rejected	Rejected	Confirmed
73:SD5	unspliced junction																						Rejected	Rejected	Rejected	Rejected	Rejected	Rejected
56:SD1	unspliced junction																						Rejected	Rejected	Confirmed	Rejected	Rejected	Confirmed
82:SD3	unspliced junction																						Rejected	Rejected	Rejected	Rejected	Rejected	Rejected
52:SD2_SA6	spliced junction																						Rejected	Rejected	Rejected	Rejected	Rejected	Rejected
82:SD2	unspliced junction																						Rejected	Rejected	Rejected	Rejected	Rejected	Rejected
16:SD1_SA1	spliced junction																						Rejected	Rejected	Rejected	Rejected	Rejected	Rejected
68:SD1	unspliced junction																						Confirmed	Rejected	Rejected	Confirmed	Rejected	Rejected
39:SD5	unspliced junction																						Rejected	Rejected	Confirmed	Rejected	Rejected	Confirmed
82:SD5	unspliced junction																						Confirmed	Rejected	Rejected	Confirmed	Rejected	Rejected
73:SD1	unspliced junction																						Rejected	Rejected	Rejected	Rejected	Rejected	Rejected
73:SD3	unspliced junction																						Rejected	Rejected	Rejected	Rejected	Rejected	Rejected
73:SD2	unspliced junction																						Confirmed	Rejected	Rejected	Rejected	Rejected	Rejected
68:SD5	unspliced junction																						Confirmed	Rejected	Rejected	Confirmed	Rejected	Rejected
56:SD3	unspliced junction																						Confirmed	Rejected	Tentative	Confirmed	Rejected	Tentative
52:SD1	unspliced junction																						Rejected	Rejected	Confirmed	Rejected	Rejected	Confirmed
33:SD3	unspliced junction																						Rejected	Rejected	Confirmed	Rejected	Rejected	Confirmed
56:SD2	unspliced junction																						Confirmed	Rejected	Rejected	Confirmed	Rejected	Rejected
18:SD6	unspliced junction																						Rejected	Rejected	Rejected	Rejected	Rejected	Rejected
51:SD2_SA6	spliced junction																						Rejected	Rejected	Rejected	Rejected	Rejected	Rejected
56:SD5	unspliced junction																						Rejected	Rejected	Rejected	Rejected	Rejected	Rejected
33:SD1	unspliced junction																						Rejected	Rejected	Confirmed	Rejected	Rejected	Confirmed
18:SD3	unspliced junction																						Confirmed	Rejected	Rejected	Confirmed	Rejected	Rejected
52:SD5	unspliced junction																						Rejected	Rejected	Confirmed	Rejected	Rejected	Confirmed
18:SD4	unspliced junction																						Rejected	Rejected	Rejected	Rejected	Rejected	Rejected
73:SD2_SA6	spliced junction																						Rejected	Rejected	Rejected	Rejected	Rejected	Rejected
35:SD2_SA5	spliced junction																						Rejected	Rejected	Rejected	Rejected	Rejected	Rejected
68:SD2	unspliced junction																						Rejected	Rejected	Rejected	Rejected	Rejected	Rejected
16:SD2_SA9	spliced junction																						Rejected	Rejected	Rejected	Rejected	Rejected	Rejected
35:SD5_SA9	spliced junction																						Rejected	Rejected	Rejected	Rejected	Rejected	Rejected
58:SD2_SA6	spliced junction																						Rejected	Rejected	Rejected	Rejected	Rejected	Rejected
35:SD1_SA1	spliced junction																						Rejected	Rejected	Rejected	Confirmed	Rejected	Rejected
16:SD1_SA2	spliced junction																						Rejected	Rejected	Rejected	Rejected	Rejected	Rejected
82:SD1	unspliced junction																						Rejected	Rejected	Rejected	Rejected	Rejected	Rejected
16:SD5_SA9	spliced junction																						Rejected	Rejected	Rejected	Rejected	Rejected	Rejected
16:SD2_SA5	spliced junction																						Rejected	Rejected	Rejected	Rejected	Rejected	Rejected
35:SD3_SA6	spliced junction																						Confirmed	Rejected	Rejected	Confirmed	Rejected	Rejected
68:SD3	unspliced junction																						Confirmed	Rejected	Rejected	Confirmed	Rejected	Rejected
51:SD5_SA9	spliced junction																						Rejected	Rejected	Rejected	Confirmed	Rejected	Rejected
33:SD2_SA6	spliced junction																						Confirmed	Rejected	Rejected	Confirmed	Rejected	Rejected
59:SD5	unspliced junction																						Rejected	Rejected	Rejected	Rejected	Rejected	Rejected
59:SD1	unspliced junction																						Confirmed	Rejected	Rejected	Confirmed	Rejected	Rejected
33:SD5	unspliced junction																						Rejected	Rejected	Confirmed	Rejected	Rejected	Confirmed
66:SD2	unspliced junction																						Confirmed	Rejected	Confirmed	Confirmed	Rejected	Confirmed
18:SD1_SA1	spliced junction																						Rejected	Rejected	Rejected	Rejected	Rejected	Rejected
45:SD6	unspliced junction																						Confirmed	Rejected	Confirmed	Confirmed	Rejected	Confirmed
59:SD3	unspliced junction																						Rejected	Rejected	Rejected	Rejected	Rejected	Rejected
51:SD1_SA1	spliced junction																						Rejected	Rejected	Rejected	Rejected	Rejected	Rejected
31:SD2_SA9	spliced junction																						Rejected	Rejected	Rejected	Rejected	Rejected	Rejected
66:SD3	unspliced junction																						Confirmed	Rejected	Confirmed	Confirmed	Rejected	Confirmed
59:SD2	unspliced junction																						Rejected	Rejected	Rejected	Rejected	Rejected	Rejected
45:SD1	unspliced junction																						Confirmed	Rejected	Rejected	Confirmed	Rejected	Rejected
56:SD2_SA6	spliced junction																						Rejected	Rejected	Rejected	Rejected	Rejected	Rejected
16:SD3_SA6	spliced junction																						Confirmed	Rejected	Rejected	Confirmed	Rejected	Rejected
16:SD1_SA3	spliced junction																						Rejected	Rejected	Rejected	Rejected	Rejected	Rejected
16:SD1_SA4	spliced junction																						Confirmed	Rejected	Rejected	Confirmed	Rejected	Rejected
16:SD1_SA5	spliced junction																						Rejected	Rejected	Rejected	Rejected	Rejected	Rejected
16:SD2_SA4	spliced junction																						Rejected	Rejected	Rejected	Rejected	Rejected	Rejected
16:SD3_SA5	spliced junction																						Rejected	Rejected	Rejected	Rejected	Rejected	Rejected
18:SD1_SA6	spliced junction																						Confirmed	Rejected	Rejected	Confirmed	Rejected	Rejected
18:SD2_SA8	spliced junction																						Rejected	Rejected	Rejected	Rejected	Rejected	Rejected
18:SD3_SA5	spliced junction																						Rejected	Rejected	Rejected	Rejected	Rejected	Rejected
18:SD3_SA6	spliced junction																						Confirmed	Rejected	Rejected	Confirmed	Rejected	Rejected
18:SD4_SA6	spliced junction																						Rejected	Rejected	Rejected	Rejected	Rejected	Rejected
18:SD5_SA9	spliced junction																						Confirmed	Rejected	Rejected	Confirmed	Rejected	Rejected
33:SD3_SA6	spliced junction																						Confirmed	Rejected	Rejected	Confirmed	Rejected	Rejected
33:SD5_SA9	spliced junction																						Rejected	Rejected	Rejected	Rejected	Rejected	Rejected
52:SD1_SA6	spliced junction																						Confirmed	Rejected	Rejected	Confirmed	Rejected	Rejected
52:SD2_SA5	spliced junction																						Confirmed	Rejected	Rejected	Confirmed	Rejected	Rejected
52:SD3_SA6	spliced junction																						Rejected	Rejected	Rejected	Rejected	Rejected	Rejected
52:SD5_SA9	spliced junction																						Rejected	Rejected	Rejected	Rejected	Rejected	Rejected
56:SD2_SA5	spliced junction																						Rejected	Rejected	Rejected	Rejected	Rejected	Rejected
56:SD3_SA6	spliced junction																						Rejected	Rejected	Rejected	Rejected	Rejected	Rejected
56:SD5_SA9	spliced junction																						Rejected	Rejected	Rejected	Rejected	Rejected	Rejected
66:SD1_SA1	spliced junction																						Rejected	Rejected	Rejected	Rejected	Rejected	Rejected
66:SD1_SA4	spliced junction																						Rejected	Rejected	Rejected	Rejected	Rejected	Rejected
66:SD2_SA5	spliced junction																						Confirmed	Rejected	Rejected	Confirmed	Rejected	Rejected
66:SD2_SA9	spliced junction																						Rejected	Rejected	Rejected	Rejected	Rejected	Rejected
66:SD5_SA9	spliced junction																						Rejected	Rejected	Rejected	Rejected	Rejected	Rejected
68:SD2_SA6	spliced junction																						Confirmed	Rejected	Rejected	Confirmed	Rejected	Rejected
73:SD3_SA6	spliced junction																						Rejected	Rejected	Rejected	Rejected	Rejected	Rejected
73:SD5_SA9	spliced junction																						Rejected	Rejected	Rejected	Rejected	Rejected	Rejected
31:SD1_SA6	spliced junction																						Confirmed	Rejected	Rejected	Confirmed	Rejected	Rejected
31:SD2_SA5	spliced junction																						Rejected	Rejected	Rejected	Rejected	Rejected	Rejected
31:SD3_SA6	spliced junction																						Confirmed	Rejected	Rejected	Confirmed	Rejected	Rejected
31:SD5_SA9	spliced junction																						Rejected	Rejected	Rejected	Rejected	Rejected	Rejected
58:SD1_SA6	spliced junction																						Confirmed	Rejected	Rejected	Confirmed	Rejected	Rejected
58:SD2_SA5	spliced junction																						Rejected	Rejected	Rejected	Rejected	Rejected	Rejected
58:SD2_SA9	spliced junction																						Confirmed	Rejected	Rejected	Confirmed	Rejected	Rejected
58:SD3_SA5	spliced junction																						Confirmed	Rejected	Rejected	Confirmed	Rejected	Rejected
58:SD3_SA6	spliced junction																						Confirmed	Rejected	Rejected	Confirmed	Rejected	Rejected
58:SD5_SA9	spliced junction																						Rejected	Rejected	Rejected	Rejected	Rejected	Rejected
59:SD2_SA7	spliced junction																						Rejected	Rejected	Rejected	Rejected	Rejected	Rejected
35:SD1_SA4	spliced junction																						Rejected	Rejected	Rejected	Rejected	Rejected	Rejected
39:SD1_SA1	spliced junction																						Rejected	Rejected	Rejected	Rejected	Rejected	Rejected
39:SD2_SA7	spliced junction																						Confirmed	Rejected	Rejected	Confirmed	Rejected	Rejected
39:SD3_SA7	spliced junction																						Rejected	Rejected	Rejected	Rejected	Rejected	Rejected
39:SD5_SA9	spliced junction																						Confirmed	Rejected	Rejected	Confirmed	Rejected	Rejected
82:SD2_SA6	spliced junction																						Rejected	Rejected	Rejected	Rejected	Rejected	Rejected
82:SD3_SA6	spliced junction																						Rejected	Rejected	Rejected	Rejected	Rejected	Rejected
45:SD1_SA1	spliced junction																						Rejected	Rejected	Rejected	Rejected	Rejected	Rejected
45:SD2_SA9	spliced junction																						Rejected	Rejected	Rejected	Rejected	Rejected	Rejected
45:SD5_SA9	spliced junction																						Rejected	Rejected	Rejected	Rejected	Rejected	Rejected
66:SD5	unspliced junction																						Rejected	Rejected	Confirmed	Rejected	Rejected	Confirmed
33:SD2	unspliced junction																						Rejected	Rejected	Rejected	Rejected	Rejected	Rejected
66:SD1	unspliced junction																						Rejected	Rejected	Confirmed	Rejected	Rejected	Confirmed
18:SD5	unspliced junction																						Rejected	Rejected	Rejected	Rejected	Rejected	Rejected
18:SD2_SA5	spliced junction																						Rejected	Rejected	Rejected	Rejected	Rejected	Rejected

## Sheet: Sheet2
feature	TYPE	S+uS+H	uS+H	S+H	S+uS	S	uS	H	transcipts by HPV	ALL
SD2_SA6	spliced junction (sum)	1		1	1	1				1
SD2_SA5	spliced junction (sum)	1		1	1	1				1
SD3_SA6	spliced junction (sum)	1		1	1	1				1
SD1_SA1	spliced junction (sum)	1		1	1	1				1
SD2_SA7	spliced junction (sum)	1		1	1	1				1
SD5_SA9	spliced junction (sum)	1		1	1	1				1
SD1_SA6	spliced junction (sum)	1		1	1	1				1
SD2_SA9	spliced junction (sum)	1		1	1	1				1
SD2_SA8	spliced junction (sum)	1		1	1	1				1
SD1_SA3	spliced junction (sum)	1		1	1	1				1
SD1_SA4	spliced junction (sum)	1		1	1	1				1
SD1_SA5	spliced junction (sum)	1		1	1	1				1
SD2_SA4	spliced junction (sum)	1		1	1	1				1
SD3_SA5	spliced junction (sum)	1		1	1	1				1
SD4_SA6	spliced junction (sum)	1		1	1	1				1
SD3_SA7	spliced junction (sum)	1		1	1	1				1
SD1_SA2	spliced junction (sum)	1		1	1	1				1
MYC_E1E2	human oncogene	1	1	1				1	1	1
NOTCH1_E31E32	human oncogene	1	1	1				1	1	1
TOP2A_E21E22	human oncogene	1	1	1				1	1	1
CDKN2A_E1E2	human oncogene	1	1	1				1	1	1
STAT1_E18E19	human oncogene	1	1	1				1	1	1
PTEN_E8E9	human oncogene	1	1	1				1	1	1
KRAS_E3E4	human oncogene	1	1	1				1	1	1
ERBB2_E11E12	human oncogene	1	1	1				1	1	1
FOS_E3E4	human oncogene	1	1	1				1	1	1
TP53_E4E5	human oncogene	1	1	1				1	1	1
CDKN2B_E1E2	human oncogene	1	1	1				1	1	1
MET_E2E3	human oncogene	1	1	1				1	1	1
CDH1_E10E11	human oncogene	1	1	1				1	1	1
BCL2_E2E3	human oncogene	1	1	1				1	1	1
RB1_E22E23	human oncogene	1	1	1				1	1	1
HRAS_E2E3	human oncogene	1	1	1				1	1	1
AKT1_E2E3	human oncogene	1	1	1				1	1	1
TERT_E10E11	human oncogene	1	1	1				1	1	1
MKI67_E6E7	human oncogene	1	1	1				1	1	1
PCNA_E4E5	human oncogene	1	1	1				1	1	1
BRAF_E11E12	human oncogene	1	1	1				1	1	1
WNT1_E2E3	human oncogene	1	1	1				1	1	1
SD5	unspliced junction (sum)	1	1		1		1			1
SD3	unspliced junction (sum)	1	1		1		1			1
SD2	unspliced junction (sum)	1	1		1		1			1
SD6	unspliced junction (sum)	1	1		1		1			1
SD4	unspliced junction (sum)	1	1		1		1			1
SD1	unspliced junction (sum)	1	1		1		1			1
58:SD1	unspliced junction								1	1
58:SD3	unspliced junction								1	1
58:SD5	unspliced junction								1	1
35:SD3	unspliced junction								1	1
35:SD2	unspliced junction								1	1
35:SD1	unspliced junction								1	1
58:SD2	unspliced junction								1	1
35:SD5	unspliced junction								1	1
16:SD2_SA6	spliced junction								1	1
31:SD2	unspliced junction								1	1
31:SD5	unspliced junction								1	1
31:SD3	unspliced junction								1	1
31:SD1	unspliced junction								1	1
16:SD3	unspliced junction								1	1
39:SD1	unspliced junction								1	1
16:SD5	unspliced junction								1	1
31:SD2_SA6	spliced junction								1	1
39:SD3	unspliced junction								1	1
16:SD1	unspliced junction								1	1
39:SD2	unspliced junction								1	1
16:SD1_SA6	spliced junction								1	1
45:SD2	unspliced junction								1	1
35:SD2_SA6	spliced junction								1	1
16:SD2	unspliced junction								1	1
45:SD3	unspliced junction								1	1
18:SD1	unspliced junction								1	1
51:SD1	unspliced junction								1	1
45:SD5	unspliced junction								1	1
51:SD5	unspliced junction								1	1
51:SD2	unspliced junction								1	1
51:SD3	unspliced junction								1	1
18:SD2	unspliced junction								1	1
52:SD3	unspliced junction								1	1
52:SD2	unspliced junction								1	1
73:SD5	unspliced junction								1	1
56:SD1	unspliced junction								1	1
82:SD3	unspliced junction								1	1
52:SD2_SA6	spliced junction								1	1
82:SD2	unspliced junction								1	1
16:SD1_SA1	spliced junction								1	1
68:SD1	unspliced junction								1	1
39:SD5	unspliced junction								1	1
82:SD5	unspliced junction								1	1
73:SD1	unspliced junction								1	1
73:SD3	unspliced junction								1	1
73:SD2	unspliced junction								1	1
68:SD5	unspliced junction								1	1
56:SD3	unspliced junction								1	1
52:SD1	unspliced junction								1	1
33:SD3	unspliced junction								1	1
56:SD2	unspliced junction								1	1
18:SD6	unspliced junction								1	1
51:SD2_SA6	spliced junction								1	1
56:SD5	unspliced junction								1	1
33:SD1	unspliced junction								1	1
18:SD3	unspliced junction								1	1
52:SD5	unspliced junction								1	1
18:SD4	unspliced junction								1	1
73:SD2_SA6	spliced junction								1	1
35:SD2_SA5	spliced junction								1	1
68:SD2	unspliced junction								1	1
16:SD2_SA9	spliced junction								1	1
35:SD5_SA9	spliced junction								1	1
58:SD2_SA6	spliced junction								1	1
35:SD1_SA1	spliced junction								1	1
16:SD1_SA2	spliced junction								1	1
82:SD1	unspliced junction								1	1
16:SD5_SA9	spliced junction								1	1
16:SD2_SA5	spliced junction								1	1
35:SD3_SA6	spliced junction								1	1
68:SD3	unspliced junction								1	1
51:SD5_SA9	spliced junction								1	1
33:SD2_SA6	spliced junction								1	1
59:SD5	unspliced junction								1	1
59:SD1	unspliced junction								1	1
33:SD5	unspliced junction								1	1
66:SD2	unspliced junction								1	1
18:SD1_SA1	spliced junction								1	1
45:SD6	unspliced junction								1	1
59:SD3	unspliced junction								1	1
51:SD1_SA1	spliced junction								1	1
31:SD2_SA9	spliced junction								1	1
66:SD3	unspliced junction								1	1
59:SD2	unspliced junction								1	1
45:SD1	unspliced junction								1	1
56:SD2_SA6	spliced junction								1	1
16:SD3_SA6	spliced junction								1	1
16:SD1_SA3	spliced junction								1	1
16:SD1_SA4	spliced junction								1	1
16:SD1_SA5	spliced junction								1	1
16:SD2_SA4	spliced junction								1	1
16:SD3_SA5	spliced junction								1	1
18:SD1_SA6	spliced junction								1	1
18:SD2_SA8	spliced junction								1	1
18:SD3_SA5	spliced junction								1	1
18:SD3_SA6	spliced junction								1	1
18:SD4_SA6	spliced junction								1	1
18:SD5_SA9	spliced junction								1	1
33:SD3_SA6	spliced junction								1	1
33:SD5_SA9	spliced junction								1	1
52:SD1_SA6	spliced junction								1	1
52:SD2_SA5	spliced junction								1	1
52:SD3_SA6	spliced junction								1	1
52:SD5_SA9	spliced junction								1	1
56:SD2_SA5	spliced junction								1	1
56:SD3_SA6	spliced junction								1	1
56:SD5_SA9	spliced junction								1	1
66:SD1_SA1	spliced junction								1	1
66:SD1_SA4	spliced junction								1	1
66:SD2_SA5	spliced junction								1	1
66:SD2_SA9	spliced junction								1	1
66:SD5_SA9	spliced junction								1	1
68:SD2_SA6	spliced junction								1	1
73:SD3_SA6	spliced junction								1	1
73:SD5_SA9	spliced junction								1	1
31:SD1_SA6	spliced junction								1	1
31:SD2_SA5	spliced junction								1	1
31:SD3_SA6	spliced junction								1	1
31:SD5_SA9	spliced junction								1	1
58:SD1_SA6	spliced junction								1	1
58:SD2_SA5	spliced junction								1	1
58:SD2_SA9	spliced junction								1	1
58:SD3_SA5	spliced junction								1	1
58:SD3_SA6	spliced junction								1	1
58:SD5_SA9	spliced junction								1	1
59:SD2_SA7	spliced junction								1	1
35:SD1_SA4	spliced junction								1	1
39:SD1_SA1	spliced junction								1	1
39:SD2_SA7	spliced junction								1	1
39:SD3_SA7	spliced junction								1	1
39:SD5_SA9	spliced junction								1	1
82:SD2_SA6	spliced junction								1	1
82:SD3_SA6	spliced junction								1	1
45:SD1_SA1	spliced junction								1	1
45:SD2_SA9	spliced junction								1	1
45:SD5_SA9	spliced junction								1	1
66:SD5	unspliced junction								1	1
33:SD2	unspliced junction								1	1
66:SD1	unspliced junction								1	1
18:SD5	unspliced junction								1	1
18:SD2_SA5	spliced junction								1	1
