# Supplementary material for: Molecular detection of hrHPV-induced high-grade squamous intraepithelial lesions of the cervix through a targeted RNA next generation sequencing assay
Source: Mol Med. 2025 May 30;31:215. doi: 10.1186/s10020-025-01238-x (PMC12125924; doi:10.1186/s10020-025-01238-x)
Supplement: Supplementary file 10 — Supplementary Material 10: SuppTable 5. [file 10020_2025_1238_MOESM10_ESM.xlsx]

## Sheet: 2-class models CI
predictors	transcripts	statistical_method	selected	Accuracy	lower.Accuracy	upper.Accuracy	Sensitivity	lower.Sensitivity	upper.Sensitivity	Specificity	lower.Specificity	UpperSp-Sp	upper.Specificity	Positive_predicted_value	lower.Positive_predicted_value	upper.Positive_predicted_value	Negative_predicted_value	lower.Negative_predicted_value	upper.Negative_predicted_value	Apparent_prevalence	lower.Apparent_prevalence	upper.Apparent_prevalence	True_prevalence	lower.True_prevalence	upper.True_prevalence
S	spliced	rf	FALSE	0.8	0.662817	0.899698	0.7	0.457211	0.881068	0.866667	0.692782	0.0957798	0.962447	0.777778	0.523627	0.935908	0.8125	0.635608	0.927924	0.36	0.229157	0.508069	0.4	0.264078	0.548206
uS+H	withoutSpliced	elastic-net	TRUE	0.78	0.640388	0.884734	0.85	0.621073	0.967929	0.733333	0.541106	0.143872	0.877205	0.68	0.464999	0.850505	0.88	0.68781	0.974535	0.5	0.355273	0.644727	0.4	0.264078	0.548206
S+uS+H	complete	elastic-net	TRUE	0.78	0.640388	0.884734	0.8	0.563386	0.942666	0.766667	0.577163	0.133995	0.900662	0.695652	0.470808	0.867897	0.851852	0.662689	0.958113	0.46	0.318149	0.606758	0.4	0.264078	0.548206
S+uS	withoutOncogenes	rf	TRUE	0.76	0.618309	0.86939	0.8	0.563386	0.942666	0.733333	0.541106	0.143872	0.877205	0.666667	0.44678	0.843698	0.846154	0.651321	0.956437	0.48	0.336605	0.625848	0.4	0.264078	0.548206
S+H	withoutUnspliced	elastic-net	FALSE	0.76	0.618309	0.86939	0.7	0.457211	0.881068	0.8	0.614333	0.122864	0.922864	0.7	0.457211	0.881068	0.8	0.614333	0.922864	0.4	0.264078	0.548206	0.4	0.264078	0.548206
S+uS	withoutOncogenes	rf	FALSE	0.72	0.575095	0.837689	0.8	0.563386	0.942666	0.666667	0.47188	0.160459	0.827126	0.615385	0.405708	0.79774	0.833333	0.626158	0.952646	0.52	0.374152	0.663395	0.4	0.264078	0.548206
S+uS+H	complete	elastic-net	FALSE	0.72	0.575095	0.837689	0.5	0.271958	0.728042	0.866667	0.692782	0.0957798	0.962447	0.714286	0.418965	0.916111	0.722222	0.548139	0.857998	0.28	0.162311	0.424905	0.4	0.264078	0.548206
uS	unspliced	rf	FALSE	0.7	0.553918	0.821382	0.6	0.360543	0.80881	0.766667	0.577163	0.133995	0.900662	0.631579	0.383578	0.837114	0.741935	0.553866	0.881436	0.38	0.246501	0.528251	0.4	0.264078	0.548206
S	spliced	elastic-net	FALSE	0.7	0.553918	0.821382	0.4	0.19119	0.639457	0.9	0.734712	0.0788829	0.978883	0.727273	0.390257	0.939782	0.692308	0.524309	0.829804	0.22	0.115266	0.359612	0.4	0.264078	0.548206
uS	unspliced	elastic-net	FALSE	0.68	0.533006	0.804796	0.5	0.271958	0.728042	0.8	0.614333	0.122864	0.922864	0.625	0.354346	0.848016	0.705882	0.525219	0.849016	0.32	0.195204	0.466994	0.4	0.264078	0.548206
uS+H	withoutSpliced	rf	FALSE	0.64	0.491931	0.770843	0.55	0.315278	0.769422	0.7	0.506041	0.152655	0.852655	0.55	0.315278	0.769422	0.7	0.506041	0.852655	0.4	0.264078	0.548206	0.4	0.264078	0.548206
P	presenceHPVs	rf	FALSE	0.62	0.471749	0.753499	0.15	0.0320709	0.378927	0.933333	0.779265	0.0584885	0.991822	0.6	0.146633	0.947255	0.622222	0.46541	0.762322	0.1	0.0332751	0.218135	0.4	0.264078	0.548206
S+H	withoutUnspliced	rf	FALSE	0.6	0.451794	0.735922	0.8	0.563386	0.942666	0.466667	0.283418	0.190078	0.656745	0.5	0.318875	0.681125	0.777778	0.523627	0.935908	0.64	0.491931	0.770843	0.4	0.264078	0.548206
P	presenceHPVs	elastic-net	FALSE	0.54	0.393242	0.681851	0.8	0.563386	0.942666	0.366667	0.199299	0.194773	0.56144	0.457143	0.288271	0.633542	0.733333	0.448997	0.922128	0.7	0.553918	0.821382	0.4	0.264078	0.548206
T	HPVs	elastic-net	FALSE	0.52	0.374152	0.663395	0.65	0.407811	0.846091	0.433333	0.254608	0.192393	0.625727	0.433333	0.254608	0.625727	0.65	0.407811	0.846091	0.6	0.451794	0.735922	0.4	0.264078	0.548206
H	oncogenes	elastic-net	FALSE	0.5	0.355273	0.644727	0.85	0.621073	0.967929	0.266667	0.122795	0.192227	0.458894	0.435897	0.278108	0.603792	0.727273	0.390257	0.939782	0.78	0.640388	0.884734	0.4	0.264078	0.548206
H	oncogenes	rf	FALSE	0.46	0.318149	0.606758	0.75	0.508954	0.913429	0.266667	0.122795	0.192227	0.458894	0.405405	0.247542	0.579003	0.615385	0.315778	0.861421	0.74	0.596552	0.853699	0.4	0.264078	0.548206
T	HPVs	rf	FALSE	0.42	0.281882	0.56794	0.5	0.271958	0.728042	0.366667	0.199299	0.194773	0.56144	0.344828	0.179384	0.543306	0.52381	0.297807	0.742869	0.58	0.43206	0.718118	0.4	0.264078	0.548206

## Sheet: all models accuracy
subset	predictors	statistical_method	Accuracy	AccuracyLower	AccuracyUpper	AccuracyNull	AccuracyPValue	Kappa	McnemarPValue	p.signif
2-class	S	rf	0.8	0.662817	0.899698	0.6	0.00219714	0.576271	0.75183	**
2-class	S+uS+H	elastic-net	0.78	0.640388	0.884734	0.6	0.00568769	0.552846	0.546494	**
2-class	uS+H	elastic-net	0.78	0.640388	0.884734	0.6	0.00568769	0.56	0.2278	**
2-class	S+H	elastic-net	0.76	0.618309	0.86939	0.6	0.0132505	0.5	1	*
2-class	S+uS	rf	0.76	0.618309	0.86939	0.6	0.0132505	0.516129	0.386476	*
2-class	S+uS	elastic-net	0.72	0.575095	0.837689	0.6	0.053955	0.385965	0.181449
2-class	S+uS+H	rf	0.72	0.575095	0.837689	0.6	0.053955	0.444444	0.181449
2-class	S	elastic-net	0.7	0.553918	0.821382	0.6	0.0955017	0.324324	0.0388671
2-class	uS	rf	0.7	0.553918	0.821382	0.6	0.0955017	0.369748	1
2-class	uS	elastic-net	0.68	0.533006	0.804796	0.6	0.156091	0.310345	0.453255
2-class	uS+H	rf	0.64	0.491931	0.770843	0.6	0.335613	0.25	1
2-class	P	rf	0.62	0.471749	0.753499	0.6	0.446476	0.0952381	0.00131897
2-class	S+H	rf	0.6	0.451794	0.735922	0.6	0.561035	0.242424	0.0139063
2-class	P	elastic-net	0.54	0.393242	0.681851	0.6	0.843832	0.148148	0.00350929
2-class	T	elastic-net	0.52	0.374152	0.663395	0.6	0.902193	0.0769231	0.0661926
2-class	H	elastic-net	0.5	0.355273	0.644727	0.6	0.942656	0.100719	0.000318217
2-class	H	rf	0.46	0.318149	0.606758	0.6	0.983965	0.0145985	0.00207556
2-class	T	rf	0.42	0.281882	0.56794	0.6	0.99664	-0.124031	0.137395
3-class	S	rf	0.512195	0.399248	0.624236	0.390244	0.0166158	0.238272	0.000670511	*
3-class	S+uS	rf	0.47561	0.364116	0.588917	0.390244	0.071613	0.202984	0.0150536
3-class	S+uS+H	rf	0.463415	0.352531	0.577018	0.390244	0.107221	0.214286	2.17736e-05
3-class	uS	rf	0.390244	0.284365	0.504295	0.390244	0.54175	0.0613553	0.0124145
3-class	S+H	rf	0.390244	0.284365	0.504295	0.390244	0.54175	0.082774	0.445922
3-class	uS+H	rf	0.390244	0.284365	0.504295	0.390244	0.54175	0.111785	7.67687e-06
3-class	P	rf	0.365854	0.262174	0.47953	0.390244	0.712216	0.00559701	1.34688e-07
3-class	T	rf	0.353659	0.251184	0.467044	0.390244	0.784925	0.018075	0.498742
3-class	H	rf	0.317073	0.218653	0.429156	0.390244	0.931029	-0.00923077	0.0319622
										* < 0.05
										** < 0.01
