# Supplementary material for: Molecular detection of hrHPV-induced high-grade squamous intraepithelial lesions of the cervix through a targeted RNA next generation sequencing assay
Source: Mol Med. 2025 May 30;31:215. doi: 10.1186/s10020-025-01238-x (PMC12125924; doi:10.1186/s10020-025-01238-x)
Supplement: Supplementary file 11 — Supplementary Material 11: SuppTable 6. [file 10020_2025_1238_MOESM11_ESM.xlsx]

## Sheet: importance
method	rf	elastic net								random forest
predictors	S+uS	uS+H	S+uS+H	S	H	uS	S+H	S+uS	S+uS+H	S	H	uS	S+H	uS+H	S+uS	S+uS+H	T	P
SD1_SA1	2.00472		28.033	0.917115			0	0	28.033	16.9968			11.4239		2.00472
SD1_SA2			0	5.55274			0	1.73457	0
SD1_SA3			0	0			0	0	0
SD1_SA4			0	0			0	0	0
SD1_SA5			0	0			0	0	0
SD1_SA6			0	0			0	0	0				12.7996
SD2_SA4			0	0			0	0	0
SD2_SA5	0		0	13.596			0	32.1563	0	36.304			6.71346		0	2.16074
SD2_SA6	100		42.8591	27.9658			99.2649	54.9292	42.8591	100			100		100	100
SD2_SA8			0	56.1484			0	31.7152	0
SD2_SA9			100	100			0.439867	80.7075	100
SD3_SA5			0	0			0	0	0
SD3_SA6	6.18163		4.1596	0			0	0	4.1596	0			3.51906		6.18163	0
SD4_SA6			0	0			0	0	0
SD5_SA9			25.5785	4.89701			0	0	25.5785				7.96511
SD2_SA7			37.7189	66.3102			53.4472	100	37.7189	8.19622
SD3_SA7			0	0			0	0	0
AKT1_E2E3		34.7576	0		0		0		0
BCL2_E2E3		21.0076	0.492734		17.6458		0		0.492734		6.77213
BRAF_E11E12		0	0		19.7111		0		0
CDH1_E10E11		33.5042	2.63206		0		0		2.63206		15.8748		7.32938	10.9847		16.9558
CDKN2A_E1E2		32.2522	33.9237		46.2462		26.9632		33.9237		45.4936		21.0548	18.8527		26.6002
CDKN2B_E1E2		0	0		0		0		0		34.5281		16.5878	8.02204		17.0374
ERBB2_E11E12		83.4232	25.6211		2.60641		0		25.6211		30.8963		20.9283	24.9767		33.9813
FOS_E3E4		0	0		60.2035		0		0		19.8207		15.1113
HRAS_E2E3		0	3.4146		0.200483		0		3.4146				3.09538	12.6969		22.8197
KRAS_E3E4		70.2377	64.229		59.6551		43.0994		64.229		25.044		27.467	33.7052		39.9003
MET_E2E3		7.61401	0		7.52991		0		0		0		0.959032
MKI67_E6E7		8.10098	0		0		0		0
MYC_E1E2		42.0878	32.1125		54.6283		5.54521		32.1125		100		30.1868	38.943		49.896
NOTCH1_E31E32		71.0947	35.5401		69.032		49.9018		35.5401		75.578		43.2369	52.397		35.7465
PCNA_E4E5		24.3166	5.61504		3.49791		0		5.61504
PTEN_E8E9		81.4507	79.6759		100		100		79.6759		27.6442		38.3877	67.1591		64.5426
RB1_E22E23		8.90914	0.953338		0		0		0.953338		10.8267		0	8.71623		9.4841
STAT1_E18E19		45.1348	12.5336		2.9075		0		12.5336		51.1268		24.9355	17.5002		23.1339
TERT_E10E11		62.7514	0		67.7973		0		0
TOP2A_E21E22		0	23.4434		61.3419		0		23.4434		49.5684		38.31	71.0993		69.4981
TP53_E4E5		6.88412	9.83883		32.3925		0		9.83883		15.9246			0
WNT1_E2E3		2.49752	23.465		22.8633		0		23.465
SD1		83.7963	0			83.5685		0	0					63.5501		46.0847
SD2	14.1317	4.19669	2.58848			0		4.90973	2.58848			60.5327		52.1893	14.1317	35.4246
SD3	16.8592	73.1709	34.0619			80.6885		29.3717	34.0619			84.48		87.8739	16.8592	65.0507
SD4		29.7702	21.5851			3.59579		18.7605	21.5851			4.35965
SD5	17.0704	100	45.1779			100		25.1554	45.1779			100		100	17.0704	73.6434
SD6	17.6572	0	0			23.5893		22.2774	0			0			17.6572
HPV_16																	18.6623	8.72114
HPV_18																	51.1989	0
HPV_31																	19.6684	51.8588
HPV_33
HPV_35																	100	100
HPV_39																	16.0163	49.9668
HPV_45																	0
HPV_51																	4.53809
HPV_52																	2.51329
HPV_56
HPV_58																	21.4646	93.9445
HPV_59
HPV_66
HPV_68
HPV_73																	33.1555	22.4371
HPV_82																	2.09854
HPV_16																	18.6623	8.72114
HPV_18																	51.1989	0
HPV_31																	19.6684	51.8588
HPV_33
HPV_35																	100	100
HPV_39																	16.0163	49.9668
HPV_45																	0
HPV_51																	4.53809
HPV_52																	2.51329
HPV_56
HPV_58																	21.4646	93.9445
HPV_66
HPV_73																	33.1555	22.4371
HPV_82																	2.09854

## Sheet: elastic-net coeficients
predictors	uS+H	S+uS+H	S	H	uS	S+H	S+uS	T	P
(Intercept)	0.558668	0.221973	1.64429	-0.879009	3.35343	-1.47586	2.17807	1.11515	1.12823
SD1_SA1		-0.313176	0.0209785			0	0
SD1_SA2		0	0.127016			0	0.00955112
SD1_SA3		0	0			0	0
SD1_SA4		0	0			0	0
SD1_SA5		0	0			0	0
SD1_SA6		0	0			0	0
SD2_SA4		0	0			0	0
SD2_SA5		0	0.311002			0	0.177063
SD2_SA6		0.478809	0.639701			0.683788	0.302458
SD2_SA8		0	-1.28436			0	-0.174635
SD2_SA9		1.11717	2.28745			0.00303003	0.444402
SD3_SA5		0	0			0	0
SD3_SA6		-0.0464699	0			0	0
SD4_SA6		0	0			0	0
SD5_SA9		-0.285756	-0.112016			0	0
SD2_SA7		0.421385	1.51681			0.368172	0.550633
SD3_SA7		0	0			0	0
AKT1_E2E3	-0.616923	0		0		0
BCL2_E2E3	-0.37287	-0.00550468		-0.0647177		0
BRAF_E11E12	0	0		-0.0722924		0
CDH1_E10E11	-0.594677	-0.0294046		0		0
CDKN2A_E1E2	0.572454	0.378985		0.169613		0.185736
CDKN2B_E1E2	0	0		0		0
ERBB2_E11E12	1.4807	0.286232		0.00955929		0
FOS_E3E4	0	0		0.220803		0
HRAS_E2E3	0	0.0381469		0.000735291		0
KRAS_E3E4	-1.24667	-0.717548		-0.218791		-0.296891
MET_E2E3	-0.135143	0		-0.0276167		0
MKI67_E6E7	0.143787	0		0		0
MYC_E1E2	0.747029	0.358751		0.200355		0.0381982
NOTCH1_E31E32	1.26188	0.397043		0.253182		0.34375
PCNA_E4E5	0.431604	0.0627296		0.0128289		0
PTEN_E8E9	-1.44569	-0.890116		-0.36676		-0.688852
RB1_E22E23	0.158131	0.0106504		0		0
STAT1_E18E19	-0.801111	-0.140022		0.0106636		0
TERT_E10E11	1.11379	0		0.248654		0
TOP2A_E21E22	0	-0.261902		-0.224978		0
TP53_E4E5	0.122188	0.109916		0.118803		0
WNT1_E2E3	0.0443292	0.262144		0.0838534		0
SD1	-1.48733	0			-0.601379		0
SD2	0.0744884	0.0289177			0.119615		0.0270346
SD3	1.29873	0.38053			0.584776		0.16173
SD4	-0.5284	-0.241143			-0.140344		-0.103301
SD5	1.77493	0.504714			0.696105		0.138514
SD6	0	0			-0.255605		-0.122666
HPV_16								0.108495	0.152685
HPV_18								-0.716085	-1.1583
HPV_31								0.267082	0.231639
HPV_33								-0.1626	-1.28063
HPV_35								1.23684	2.20236
HPV_39								0.81643	1.7012
HPV_45								0	-0.282497
HPV_51								0.0334183	0.147528
HPV_52								0.15735	0.593165
HPV_56								0	0
HPV_58								0.47231	1.09064
HPV_59								-0.186709	-0.782732
HPV_66								0	0
HPV_68								0	0.46196
HPV_73								-0.862073	-1.88978
HPV_82								0.153032	0.346868

## Sheet: tuned parameters
method	predictors	alpha	lambda	mtry
Elastic-net	H	0.15	0.0838367
Elastic-net	uS	0.05	0.00908163
Elastic-net	S+H	1	0.0313061
Elastic-net	uS+H	0.9	0.00302041
Elastic-net	S+uS	0.2	0.0777755
Elastic-net	S+uS+H	0.7	0.0131224
Elastic-net	T	1	0.011102
Elastic-net	P	0.9	0.00302041
Random Forest	S			1
Random Forest	H			1
Random Forest	uS			1
Random Forest	S+H			3
Random Forest	uS+H			2
Random Forest	S+uS			5
Random Forest	S+uS+H			2
Random Forest	T			9
Random Forest	P			2
